# Supplementary material for: Single-cell RNA sequencing reveals intrinsic and extrinsic regulatory heterogeneity in yeast responding to stress
Source: PLoS Biol. 2017 Dec 14;15(12):e2004050. doi: 10.1371/journal.pbio.2004050 (PMC5746276; doi:10.1371/journal.pbio.2004050)
Supplement: S1 Table — (XLSX) [file pbio.2004050.s001.xlsx]

## Sheet: Sheet1
Cell Name	Total # reads	Total # reads after collapsing reads to a single count ('de-duplicating')	% reads removed by de-duplicating	% de-duplicated reads that mapped	% de-duplicated reads maping to rDNA (from NTS1 to RDN5)	# genes covered by at least 5 de-duplicated reads	# genes covered by at least 50 de-duplicated reads
BY4741_Stressed_1784042160_C50_BY10	1825678	1624844	0.110005	0.996068	2.71355	2161	1645
BY4741_Stressed_1784042160_C50_BY11	1869523	1696785	0.0923968	0.996041	2.4343	3036	2177
BY4741_Stressed_1784042160_C50_BY12	776378	710434	0.084938	0.994543	2.67229	1610	989
BY4741_Stressed_1784042160_C50_BY13	1763328	1593852	0.0961114	0.995637	2.41418	2412	1782
BY4741_Stressed_1784042160_C50_BY14	1631406	1479208	0.0932925	0.996441	1.99482	2555	1801
BY4741_Stressed_1784042160_C50_BY15	1635272	1459438	0.107526	0.994625	2.88498	1995	1463
BY4741_Stressed_1784042160_C50_BY16	1760820	1603448	0.0893743	0.993366	1.77405	2196	1639
BY4741_Stressed_1784042160_C50_BY17	1761048	1596248	0.0935806	0.993413	2.07159	2806	1965
BY4741_Stressed_1784042160_C50_BY18	1593170	1447466	0.0914554	0.993103	1.95181	2477	1741
BY4741_Stressed_1784042160_C50_BY19	1804825	1621143	0.101773	0.995781	2.61177	2393	1775
BY4741_Stressed_1784042160_C50_BY1	1553724	1410376	0.0922609	0.995791	2.10183	2380	1728
BY4741_Stressed_1784042160_C50_BY20	1705765	1537547	0.0986173	0.993785	2.42825	1871	1425
BY4741_Stressed_1784042160_C50_BY21	1392558	1261344	0.0942252	0.994249	2.20591	1866	1326
BY4741_Stressed_1784042160_C50_BY22	1930619	1743009	0.0971761	0.994157	2.11236	2698	1952
BY4741_Stressed_1784042160_C50_BY23	1651229	1483335	0.101678	0.994324	2.75566	1709	1323
BY4741_Stressed_1784042160_C50_BY24	1744201	1585723	0.0908599	0.995214	2.13927	2553	1802
BY4741_Stressed_1784042160_C50_BY25	1646809	1492149	0.093915	0.994708	2.7937	2471	1727
BY4741_Stressed_1784042160_C50_BY26	668311	597207	0.106394	0.983507	4.54364	1110	718
BY4741_Stressed_1784042160_C50_BY27	1614164	1464092	0.092972	0.993358	1.81385	2172	1569
BY4741_Stressed_1784042160_C50_BY28	1570711	1425995	0.0921341	0.996133	2.40484	2044	1489
BY4741_Stressed_1784042160_C50_BY29	1458502	1327690	0.0896893	0.996571	2.29407	3421	1999
BY4741_Stressed_1784042160_C50_BY2	1047282	952438	0.090562	0.993133	2.99054	1775	1165
BY4741_Stressed_1784042160_C50_BY30	1624138	1473506	0.0927458	0.995514	2.05797	2605	1769
BY4741_Stressed_1784042160_C50_BY31	1843846	1657320	0.101161	0.996527	2.43239	2460	1823
BY4741_Stressed_1784042160_C50_BY32	1688089	1534481	0.0909952	0.996257	1.7979	2461	1789
BY4741_Stressed_1784042160_C50_BY33	1084894	982084	0.094765	0.990798	3.69823	1715	1138
BY4741_Stressed_1784042160_C50_BY34	1965106	1760162	0.104292	0.995999	2.83726	2521	1870
BY4741_Stressed_1784042160_C50_BY35	905399	805651	0.11017	0.988582	5.2593	1625	987
BY4741_Stressed_1784042160_C50_BY36	1120167	1036243	0.074921	0.996659	2.91147	2722	1647
BY4741_Stressed_1784042160_C50_BY37	1527713	1394925	0.0869195	0.99366	2.52895	2360	1661
BY4741_Stressed_1784042160_C50_BY38	1514715	1388369	0.0834124	0.996568	2.38869	2913	1969
BY4741_Stressed_1784042160_C50_BY39	1443785	1322551	0.0839696	0.992785	2.33305	2146	1598
BY4741_Stressed_1784042160_C50_BY3	1000094	895972	0.104112	0.987884	3.17698	1115	777
BY4741_Stressed_1784042160_C50_BY40	1033686	936706	0.0938196	0.984523	3.21116	1779	1176
BY4741_Stressed_1784042160_C50_BY42	1615212	1462204	0.0947294	0.996823	3.16532	5393	2481
BY4741_Stressed_1784042160_C50_BY44	1779149	1605329	0.0976984	0.996792	3.18747	5437	2684
BY4741_Stressed_1784042160_C50_BY49	1577881	1441269	0.0865794	0.994747	1.67543	3049	2098
BY4741_Stressed_1784042160_C50_BY4	1359076	1233492	0.092404	0.992208	1.99239	1874	1353
BY4741_Stressed_1784042160_C50_BY50	1406847	1283055	0.0879925	0.99481	2.04079	2428	1654
BY4741_Stressed_1784042160_C50_BY51	1555436	1425570	0.0834917	0.994108	1.77501	2852	1929
BY4741_Stressed_1784042160_C50_BY52	1661683	1504805	0.0944091	0.996315	2.53196	2474	1700
BY4741_Stressed_1784042160_C50_BY53	1627593	1475407	0.0935037	0.991098	2.4113	2383	1700
BY4741_Stressed_1784042160_C50_BY54	1761602	1584090	0.100767	0.993526	2.37178	2409	1796
BY4741_Stressed_1784042160_C50_BY55	1288697	1147317	0.109708	0.990183	2.6964	1533	1111
BY4741_Stressed_1784042160_C50_BY56	1870768	1691906	0.0956089	0.995789	2.54158	2463	1800
BY4741_Stressed_1784042160_C50_BY57	1837756	1656612	0.098568	0.995464	2.3702	2522	1826
BY4741_Stressed_1784042160_C50_BY58	1369213	1237989	0.095839	0.990136	2.51279	2171	1441
BY4741_Stressed_1784042160_C50_BY59	1811095	1628209	0.100981	0.995662	2.23017	2429	1760
BY4741_Stressed_1784042160_C50_BY5	1670844	1499784	0.102379	0.993034	2.80897	2419	1762
BY4741_Stressed_1784042160_C50_BY60	1647389	1500459	0.0891896	0.995401	1.73207	2337	1669
BY4741_Stressed_1784042160_C50_BY61	1360749	1243059	0.0864891	0.994828	1.85591	2412	1605
BY4741_Stressed_1784042160_C50_BY62	1584198	1454320	0.0819834	0.992489	2.15972	2953	2007
BY4741_Stressed_1784042160_C50_BY63	1461608	1332752	0.0881604	0.992784	1.77803	2459	1648
BY4741_Stressed_1784042160_C50_BY64	1589533	1450865	0.0872382	0.993188	1.24369	2570	1784
BY4741_Stressed_1784042160_C50_BY65	1649049	1512719	0.0826719	0.996597	1.86081	2655	1870
BY4741_Stressed_1784042160_C50_BY66	1748426	1591894	0.0895274	0.991736	2.64373	2611	1858
BY4741_Stressed_1784042160_C50_BY67	1455477	1312875	0.0979761	0.991853	1.75143	1255	1003
BY4741_Stressed_1784042160_C50_BY69	1584944	1434412	0.0949762	0.993175	2.12017	2100	1515
BY4741_Stressed_1784042160_C50_BY6	1807973	1629137	0.0989152	0.996773	2.47092	2296	1721
BY4741_Stressed_1784042160_C50_BY70	1746879	1589789	0.0899261	0.994181	1.63855	2523	1805
BY4741_Stressed_1784042160_C50_BY71	1815974	1645696	0.0937668	0.996265	1.76074	2528	1831
BY4741_Stressed_1784042160_C50_BY72	1597928	1458032	0.0875484	0.99761	1.88201	2486	1738
BY4741_Stressed_1784042160_C50_BY75	1786308	1615458	0.0956442	0.996192	2.27481	2756	1977
BY4741_Stressed_1784042160_C50_BY76	1693218	1533714	0.0942017	0.995379	1.79617	2441	1715
BY4741_Stressed_1784042160_C50_BY77	1269357	1136297	0.104825	0.990802	3.13093	1750	1164
BY4741_Stressed_1784042160_C50_BY78	1936482	1742612	0.100115	0.992513	2.45985	2573	1879
BY4741_Stressed_1784042160_C50_BY79	1916048	1731454	0.096341	0.996863	1.39265	2395	1803
BY4741_Stressed_1784042160_C50_BY7	2027009	1809431	0.107339	0.993012	2.18284	2369	1751
BY4741_Stressed_1784042160_C50_BY80	854699	762117	0.108321	0.990731	4.29745	1557	900
BY4741_Stressed_1784042160_C50_BY81	1750187	1588233	0.0925353	0.994796	1.82363	2241	1656
BY4741_Stressed_1784042160_C50_BY82	1933270	1742270	0.0987963	0.995236	1.90854	2933	2046
BY4741_Stressed_1784042160_C50_BY83	1798048	1615002	0.101803	0.989949	2.40806	2001	1534
BY4741_Stressed_1784042160_C50_BY84	1344889	1230951	0.0847193	0.995993	2.45391	2360	1627
BY4741_Stressed_1784042160_C50_BY85	1660351	1509449	0.0908856	0.99341	1.77128	2700	1859
BY4741_Stressed_1784042160_C50_BY86	1639147	1484503	0.0943442	0.996473	2.4647	2632	1822
BY4741_Stressed_1784042160_C50_BY87	1055413	937795	0.111443	0.983185	3.01426	1086	764
BY4741_Stressed_1784042160_C50_BY88	1657907	1484999	0.104293	0.993609	2.69285	1894	1442
BY4741_Stressed_1784042160_C50_BY89	1750163	1585907	0.0938518	0.994275	1.65187	2634	1925
BY4741_Stressed_1784042160_C50_BY8	1876894	1701298	0.0935567	0.99153	2.70242	2501	1851
BY4741_Stressed_1784042160_C50_BY9	1668445	1519983	0.0889823	0.99393	1.94911	3451	2153
BY4741_Unstressed_1784042189_BY10	1690228	1502826	0.110874	0.996732	2.00046	2497	1654
BY4741_Unstressed_1784042189_BY11	1439903	1279443	0.111438	0.995436	2.24607	1514	1023
BY4741_Unstressed_1784042189_BY12	2418933	2106339	0.129228	0.996802	1.91723	2809	1975
BY4741_Unstressed_1784042189_BY13	1095449	1003619	0.0838286	0.995185	2.32718	2166	1280
BY4741_Unstressed_1784042189_BY14	1225555	1120773	0.0854976	0.995302	2.39489	2566	1494
BY4741_Unstressed_1784042189_BY15	1754988	1578782	0.100403	0.997473	1.73321	2751	1886
BY4741_Unstressed_1784042189_BY16	1623512	1468166	0.0956852	0.994254	2.05363	2018	1484
BY4741_Unstressed_1784042189_BY17	1443806	1300618	0.099174	0.997041	2.03039	2361	1542
BY4741_Unstressed_1784042189_BY18	1715400	1548898	0.0970631	0.996397	2.00425	2230	1557
BY4741_Unstressed_1784042189_BY19	1856675	1657205	0.107434	0.995824	2.07613	2388	1691
BY4741_Unstressed_1784042189_BY1	828239	737383	0.109698	0.98753	3.66388	1479	832
BY4741_Unstressed_1784042189_BY20	1682425	1514185	0.0999985	0.995566	2.2435	2470	1718
BY4741_Unstressed_1784042189_BY21	1730536	1569600	0.0929978	0.996611	1.78185	2712	1874
BY4741_Unstressed_1784042189_BY22	1801106	1598600	0.112434	0.997737	2.40784	2020	1475
BY4741_Unstressed_1784042189_BY23	543079	484489	0.107885	0.985901	5.87586	1136	573
BY4741_Unstressed_1784042189_BY24	1679956	1489526	0.113354	0.99757	1.99859	2215	1564
BY4741_Unstressed_1784042189_BY25	1222855	1105055	0.0963319	0.994039	2.82842	1769	1181
BY4741_Unstressed_1784042189_BY26	1095877	980115	0.105634	0.995313	3.41819	1473	953
BY4741_Unstressed_1784042189_BY28	1475060	1330238	0.0981804	0.996001	2.01733	2178	1467
BY4741_Unstressed_1784042189_BY29	1153968	1020856	0.115352	0.9949	3.98065	1642	1044
BY4741_Unstressed_1784042189_BY2	1720308	1532636	0.109092	0.994134	2.4042	2261	1599
BY4741_Unstressed_1784042189_BY31	1599997	1439025	0.100608	0.994749	1.65005	2734	1735
BY4741_Unstressed_1784042189_BY32	1593869	1422845	0.107301	0.997598	2.45557	2339	1569
BY4741_Unstressed_1784042189_BY33	1418553	1254181	0.115873	0.994966	3.40143	1579	1131
BY4741_Unstressed_1784042189_BY34	1563189	1417845	0.0929792	0.997026	2.31535	3093	1892
BY4741_Unstressed_1784042189_BY35	1660724	1486650	0.104818	0.997215	1.60243	1914	1376
BY4741_Unstressed_1784042189_BY37	590297	550217	0.067898	0.994088	2.03961	2682	908
BY4741_Unstressed_1784042189_BY38	1039663	954443	0.0819689	0.996728	1.91473	2657	1488
BY4741_Unstressed_1784042189_BY39	1565830	1420732	0.0926652	0.994498	1.81906	2537	1738
BY4741_Unstressed_1784042189_BY3	1373597	1223979	0.108924	0.994015	2.14976	1831	1282
BY4741_Unstressed_1784042189_BY43	1588605	1410935	0.11184	0.997478	3.63287	5168	1901
BY4741_Unstressed_1784042189_BY45	1276215	1152735	0.0967549	0.997454	3.65768	5055	1563
BY4741_Unstressed_1784042189_BY49	824569	750003	0.0904303	0.993125	2.99923	1382	877
BY4741_Unstressed_1784042189_BY4	1202535	1081337	0.100785	0.993885	2.44074	1778	1197
BY4741_Unstressed_1784042189_BY50	1068131	970515	0.0913895	0.991002	2.14014	1492	1054
BY4741_Unstressed_1784042189_BY51	1388193	1263339	0.0899399	0.985563	1.6307	2351	1549
BY4741_Unstressed_1784042189_BY52	1192888	1072810	0.100662	0.994277	2.30272	1198	927
BY4741_Unstressed_1784042189_BY53	1475913	1331113	0.0981088	0.997079	2.15211	2355	1590
BY4741_Unstressed_1784042189_BY54	1568159	1408501	0.101812	0.99663	1.77723	2580	1706
BY4741_Unstressed_1784042189_BY55	1661882	1482186	0.108128	0.995642	1.57314	2172	1551
BY4741_Unstressed_1784042189_BY56	1726358	1533352	0.1118	0.997344	2.41005	2256	1624
BY4741_Unstressed_1784042189_BY57	785291	695867	0.113874	0.992733	2.95922	735	607
BY4741_Unstressed_1784042189_BY58	1632027	1460453	0.105129	0.995866	1.69047	2412	1607
BY4741_Unstressed_1784042189_BY59	1594691	1438079	0.0982084	0.997764	1.62069	2316	1636
BY4741_Unstressed_1784042189_BY5	1584384	1407962	0.111351	0.991096	2.06496	2020	1430
BY4741_Unstressed_1784042189_BY60	669342	609756	0.0890218	0.99455	3.58165	1444	838
BY4741_Unstressed_1784042189_BY61	1450475	1310645	0.0964029	0.996814	2.36775	1939	1373
BY4741_Unstressed_1784042189_BY62	1396446	1275724	0.0864495	0.997543	1.93194	2891	1721
BY4741_Unstressed_1784042189_BY63	1471714	1323312	0.100836	0.995735	2.31614	2276	1497
BY4741_Unstressed_1784042189_BY64	1447368	1311214	0.0940701	0.997698	2.64221	2513	1641
BY4741_Unstressed_1784042189_BY65	1512430	1369352	0.0946014	0.997645	2.65849	2352	1586
BY4741_Unstressed_1784042189_BY66	1636404	1464990	0.10475	0.99673	1.9751	2280	1560
BY4741_Unstressed_1784042189_BY67	1558012	1397280	0.103165	0.993162	2.8813	1991	1426
BY4741_Unstressed_1784042189_BY68	1766947	1597077	0.0961376	0.997826	1.87504	2809	1892
BY4741_Unstressed_1784042189_BY6	1785378	1587844	0.11064	0.997055	2.57087	2329	1652
BY4741_Unstressed_1784042189_BY70	1743987	1548193	0.112268	0.996662	2.21594	1800	1322
BY4741_Unstressed_1784042189_BY71	1191965	1067133	0.104728	0.989956	3.23769	1770	1169
BY4741_Unstressed_1784042189_BY72	1537814	1392412	0.0945511	0.996602	2.21256	2610	1727
BY4741_Unstressed_1784042189_BY73	1197031	1098837	0.0820313	0.99413	2.59634	1985	1248
BY4741_Unstressed_1784042189_BY74	1443714	1317262	0.087588	0.994448	2.18826	2834	1721
BY4741_Unstressed_1784042189_BY75	1326304	1185860	0.105891	0.997359	2.62725	1815	1226
BY4741_Unstressed_1784042189_BY76	1287278	1172316	0.0893063	0.997897	2.15971	2213	1354
BY4741_Unstressed_1784042189_BY77	1523477	1379451	0.0945377	0.994964	1.50307	2702	1787
BY4741_Unstressed_1784042189_BY78	1514279	1368093	0.0965384	0.994746	3.03093	2170	1453
BY4741_Unstressed_1784042189_BY79	1388661	1252561	0.0980081	0.987106	2.78307	2034	1318
BY4741_Unstressed_1784042189_BY7	1446331	1271255	0.121048	0.983863	1.90549	1233	995
BY4741_Unstressed_1784042189_BY80	1569503	1389767	0.114518	0.992895	2.2779	1431	1105
BY4741_Unstressed_1784042189_BY81	1375403	1248639	0.092165	0.995887	2.80444	2166	1444
BY4741_Unstressed_1784042189_BY82	1626209	1466295	0.0983355	0.997303	2.28742	2691	1766
BY4741_Unstressed_1784042189_BY83	1642251	1463587	0.108792	0.997378	1.81487	1890	1330
BY4741_Unstressed_1784042189_BY84	1113785	1011501	0.0918346	0.994429	2.68963	1919	1196
BY4741_Unstressed_1784042189_BY85	1696195	1527281	0.0995841	0.99575	1.77018	2723	1889
BY4741_Unstressed_1784042189_BY86	1292338	1170842	0.0940126	0.995327	2.54093	1995	1245
BY4741_Unstressed_1784042189_BY87	1362310	1236424	0.0924063	0.994873	2.21533	2351	1545
BY4741_Unstressed_1784042189_BY88	1469008	1327530	0.0963085	0.990335	2.25679	1824	1360
BY4741_Unstressed_1784042189_BY89	1633189	1461685	0.105012	0.994652	2.27281	2364	1586
BY4741_Unstressed_1784042189_BY8	1306816	1185194	0.0930674	0.99504	2.21686	2669	1633
BY4741_Unstressed_1784042189_BY90	1799619	1628421	0.0951301	0.994049	2.55792	2131	1615
BY4741_Unstressed_1784042189_BY91	1409403	1258355	0.107172	0.994024	2.26199	2338	1510
BY4741_Unstressed_1784042189_BY92	1231258	1095902	0.109933	0.993481	3.81899	1684	1099
BY4741_Unstressed_1784042189_BY93	1611573	1433107	0.11074	0.993836	3.7731	1932	1409
BY4741_Unstressed_1784042189_BY94	1508211	1349387	0.105306	0.993982	2.14533	1704	1266
BY4741_Unstressed_1784042189_BY9	1056299	945749	0.104658	0.993467	3.33877	1589	955
