# Supplementary material for: Single-cell RNA sequencing reveals intrinsic and extrinsic regulatory heterogeneity in yeast responding to stress
Source: PLoS Biol. 2017 Dec 14;15(12):e2004050. doi: 10.1371/journal.pbio.2004050 (PMC5746276; doi:10.1371/journal.pbio.2004050)
Supplement: S2 Table — iESR, induced-Environmental Stress Response; RP, ribosomal protein. (XLSX) [file pbio.2004050.s002.xlsx]

## Sheet: Table2_OutsideSplineFits_GeneLi
Transcripts found Above RP spline (Fig 3) - Unstressed Cells		Transcripts found Above RP spline (Fig 3) - Stressed Cells		Transcripts found below iESR spline (Fig 3) - Unstressed Cells		Transcripts found below iESR spline (Fig 3) - Stressed Cells
YAL012W ... CYS3 sulfur amino acid metabolism* cystathionine gamma-lyase activity cytoplasm | YAL013W	.	YAL001C ... TFC3 transcription initiation from RNA polymerase III transcription famitochondrion* | YAL002W	.	YAL008W ... FUN14 biological process unknown molecular function unknown mitochondrion | YAL009W	.	YAL009W ... SPO7 sporulation (sensu Fungi)* molecular function unknown integral to membrane* | YAL010C
YAL035W PAC cluster FUN12 translational initiation GTPase activity* mitochondrion* | YAL036C	.	YAL002W ... VPS8 late endosome to vacuole trans molecular function unknown membrane fraction | YAL003W	.	YAL009W ... SPO7 sporulation (sensu Fungi)* molecular function unknown integral to membrane* | YAL010C	.	YAL010C ... MDM10 protein complex assembly* molecular function unknown mitochondrial outer membrane* | YAL011W
YAL037C-A ... YAL037C-A biological process unknown molecular function unknown cellular component unknown | YAL037W	.	YAL003W PAC cluster EFB1 translational elongation translation elongation factor activribosome* | YAL004W	.	YAL010C ... MDM10 protein complex assembly* molecular function unknown mitochondrial outer membrane* | YAL011W	.	YAL011W ... SWC3 chromatin remodeling* molecular function unknown nucleus* | YAL012W
YAL037C-B … Dubious Dubious open reading frame unlikely to encode a protein; identified by gene-trapping, microarray-based expression analysis, and genome-wide homology searchingYAL042C-A	.	YAL008W ... FUN14 biological process unknown molecular function unknown mitochondrion | YAL009W	.	YAL014C ... SYN8 transport SNAP receptor activity endosome | YAL015C	.	YAL012W ... CYS3 sulfur amino acid metabolism* cystathionine gamma-lyase activity cytoplasm | YAL013W
YAL042W ... ERV46 ER to Golgi transport molecular function unknown integral to endoplasmic reticulum m | YAL043C	.	YAL011W ... SWC3 chromatin remodeling* molecular function unknown nucleus* | YAL012W	.	YAL016C-A … Dubious Dubious open reading frame unlikely to encode a protein, based on available experimental and comparative sequence dataYAL019W-A	.	YAL013W ... DEP1 regulation of transcription fr molecular function unknown cellular component unknown | YAL014C
YAL044C ... GCV3 one-carbon compound metabolism glycine dehydrogenase (decarboxylatmitochondrion* | YAL044W-A	.	YAL013W ... DEP1 regulation of transcription fr molecular function unknown cellular component unknown | YAL014C	.	YAL016C-B ... YAL016C-B biological process unknown molecular function unknown cellular component unknown | YAL016W	.	YAL016C-A … Dubious Dubious open reading frame unlikely to encode a protein, based on available experimental and comparative sequence dataYAL019W-A
YAR010C YAR010C Ö TRANSPOSABLE TY ELEMENTYAR019W-A	.	YAL014C ... SYN8 transport SNAP receptor activity endosome | YAL015C	.	YAL018C ... YAL018C biological process unknown molecular function unknown cellular component unknown | YAL019W	.	YAL018C ... YAL018C biological process unknown molecular function unknown cellular component unknown | YAL019W
YBL004W ... UTP20 35S primary transcript process snoRNA binding cytoplasm* | YBL005W	.	YAL016C-B ... YAL016C-B biological process unknown molecular function unknown cellular component unknown | YAL016W	.	YAL019W-A … Dubious Dubious open reading frame unlikely to encode a protein, based on available experimental and comparative sequence dataYAL026C-A	.	YAL019W-A … Dubious Dubious open reading frame unlikely to encode a protein, based on available experimental and comparative sequence dataYAL026C-A
YBL005W-B YBL005W-B Ö TRANSPOSABLE TY ELEMENTYBL006W-A	.	YAL016W ... TPD3 protein biosynthesis* protein phosphatase type 2A activitcytoplasm* | YAL017W	.	YAL020C ... ATS1 budding cell bud growth* molecular function unknown cytoplasm | YAL021C	.	YAL020C ... ATS1 budding cell bud growth* molecular function unknown cytoplasm | YAL021C
YBL041W ... PRE7 ubiquitin-dependent protein ca endopeptidase activity "proteasome core complex, beta-subun" | YBL042C	.	YAL019W ... FUN30 chromosome organization and bi molecular function unknown nucleus* | YAL020C	.	YAL022C ... FUN26 nucleoside transport nucleoside transporter activity membrane* | YAL023C	.	YAL021C ... CCR4 regulation of transcription fr 3'-5'-exoribonuclease activity cytoplasm* | YAL022C
YBL047C ... EDE1 endocytosis molecular function unknown bud neck* | YBL048W	.	YAL021C ... CCR4 regulation of transcription fr 3'-5'-exoribonuclease activity cytoplasm* | YAL022C	.	YAL028W ... FRT2 response to stress molecular function unknown endoplasmic reticulum | YAL029C	.	YAL022C ... FUN26 nucleoside transport nucleoside transporter activity membrane* | YAL023C
YBL060W … YEL1 biological process unknown molecular function unknown | Guanine nucleotide exchange factor specific for Arf3p; localized to the bud neck and tip; required for localization of Arf3p to the bud neck and tipYBL061C	.	YAL031C … GIP4 biological process unknown molecular function unknown cytoplasm | Cytoplasmic Glc7-interacting protein whose overexpression relocalizes Glc7p from the nucleus and prevents chromosome segregation; potential Cdc28p substrateYAL032C	.	YAL031W-A … Dubious Dubious open reading frame unlikely to encode a protein, based on available experimental and comparative sequence dataYAL034C-B	.	YAL024C ... LTE1 regulation of exit from mitosi guanyl-nucleotide exchange factor abud | YAL025C
YBL076C ... ILS1 protein biosynthesis isoleucine-tRNA ligase activity cytosol | YBL077W	.	YAL032C ... PRP45 positive regulation of transcr transcriptional activator activity nucleus | YAL033W	.	YAL032C ... PRP45 positive regulation of transcr transcriptional activator activity nucleus | YAL033W	.	YAL025C PAC cluster MAK16 ribosomal large subunit biogen molecular function unknown nucleolus | YAL026C
YBL088C ... TEL1 response to DNA damage stimulu protein kinase activity nucleus* | YBL089W	.	YAL034W-A ... MTW1 chromosome segregation molecular function unknown spindle pole* | YAL035W	.	YAL037W ... YAL037W biological process unknown molecular function unknown cellular component unknown | YAL038W	.	YAL026C-A … Dubious Dubious open reading frame unlikely to encode a protein, based on available experimental and comparative sequence data; partially overlaps the uncharacterized ORF YAL027W and the verified gene DRS2YAL031W-A
YBL099W ... ATP1 ATP synthesis coupled proton t hydrogen-transporting ATP synthase mitochondrial nucleoid* | YBL100C	.	YAL035W PAC cluster FUN12 translational initiation GTPase activity* mitochondrion* | YAL036C	.	YAL039C ... CYC3 cytochrome c-heme linkage holocytochrome-c synthase activity mitochondrial intermembrane space | YAL040C	.	YAL027W … SAW1 biological process unknown molecular function unknown | Protein involved in Rad1p/Rad10p-dependent removal of 3'-nonhomologous tails during double-strand break repair via single-strand annealing; green fluorescent protein (GFP)-fusion protein localizes to the nucleusYAL028W
YBL100C ... | YBL100W-C	.	YAL037C-A ... YAL037C-A biological process unknown molecular function unknown cellular component unknown | YAL037W	.	YAL042C-A … dubious orfYAL047W-A	.	YAL028W ... FRT2 response to stress molecular function unknown endoplasmic reticulum | YAL029C
YBL100W-B	.	YAL037C-B … Dubious Dubious open reading frame unlikely to encode a protein; identified by gene-trapping, microarray-based expression analysis, and genome-wide homology searchingYAL042C-A	.	YAL045C ... | YAL046C	.	YAL031C … GIP4 biological process unknown molecular function unknown cytoplasm | Cytoplasmic Glc7-interacting protein whose overexpression relocalizes Glc7p from the nucleus and prevents chromosome segregation; potential Cdc28p substrateYAL032C
YBR012W-B YBR012W-B Ö TRANSPOSABLE TY ELEMENTYBR076C-A	.	YAL040C ... CLN3 G1/S transition of mitotic cel cyclin-dependent protein kinase regnucleus | YAL041W	.	YAL047W-A … Dubious Dubious open reading frame unlikely to encode a protein, based on available experimental and comparative sequence dataYAL059C-A	.	YAL031W-A … Dubious Dubious open reading frame unlikely to encode a protein, based on available experimental and comparative sequence dataYAL034C-B
YBR055C ... PRP6 nuclear mRNA splicing, via spl "RNA splicing factor activity, trans"U4/U6 x U5 tri-snRNP complex | YBR056W	.	YAL041W ... CDC24 establishment of cell polarity signal transducer activity* nucleus* | YAL042W	.	YAL055W ... PEX22 protein-peroxisome targeting molecular function unknown peroxisome | YAL056W	.	YAL032C ... PRP45 positive regulation of transcr transcriptional activator activity nucleus | YAL033W
YBR058C ... UBP14 protein deubiquitination* ubiquitin-specific protease activitcytoplasm | YBR058C-A	.	YAL042W ... ERV46 ER to Golgi transport molecular function unknown integral to endoplasmic reticulum m | YAL043C	.	YAL056C-A	.	YAL033W ... POP5 rRNA processing* ribonuclease P activity* ribonuclease MRP complex* | YAL034C
YBR079C PAC cluster RPG1 translational initiation translation initiation factor activcytoplasm* | YBR080C	.	YAL043C ... PTA1 mRNA polyadenylylation* RNA binding mRNA cleavage and polyadenylation s | YAL044C	.	YAL058W ... CNE1 protein folding* unfolded protein binding integral to endoplasmic reticulum m | YAL059W	.	YAL034C-B … dubious orfYAL037C-B
YBR081C ... SPT7 protein complex assembly* structural molecule activity mitochondrion* | YBR082C	.	YAL044C ... GCV3 one-carbon compound metabolism glycine dehydrogenase (decarboxylatmitochondrion* | YAL044W-A	.	YAL063C-A ... YAL063C-A biological process unknown molecular function unknown cellular component unknown | YAL064C-A	.	YAL037W ... YAL037W biological process unknown molecular function unknown cellular component unknown | YAL038W
YBR106W PAC cluster PHO88 phosphate transport phosphate transporter activity mitochondrion* | YBR107C	.	YAL044W-A ... YAL044W-A biological process unknown molecular function unknown cellular component unknown | YAL045C	.	YAL064W ... YAL064W biological process unknown molecular function unknown cellular component unknown | YAL064W-B	.	YAL039C ... CYC3 cytochrome c-heme linkage holocytochrome-c synthase activity mitochondrial intermembrane space | YAL040C
YBR113W ... | YBR114W	.	YAL046C … AIM1 biological process unknown molecular function unknown | Protein involved in mitochondrial function or organization; null mutant displays elevated frequency of mitochondrial genome lossYAL047C	.	YAL064W-B ... YAL064W-B biological process unknown molecular function unknown cellular component unknown | YAL065C	.	YAL042C-A … dubious orfYAL047W-A
YBR126W-B … Dubious Identified by SAGEYBR131C-A	.	YAL049C … AIM2 biological process unknown molecular function unknown | Cytoplasmic protein involved in mitochondrial function or organization; null mutant displays reduced frequency of mitochondrial genome loss; potential Hsp82p interactorYAL051W	.	YAR003W ... SWD1 chromatin silencing at telomer histone lysine N-methyltransferase COMPASS complex | YAR007C	.	YAL044W-A ... YAL044W-A biological process unknown molecular function unknown cellular component unknown | YAL045C
YBR127C ... VMA2 vacuolar acidification hydrogen-transporting ATPase activicytoplasm* | YBR128C	.	YAR007C ... RFA1 DNA recombination* damaged DNA binding* cytoplasm* | YAR008W	.	YAR008W ... SEN34 tRNA splicing tRNA-intron endonuclease activity mitochondrial outer membrane* | YAR014C	.	YAL045C ... | YAL046C
YBR143C PAC cluster SUP45 cytokinesis* translation release factor activitycytosol* | YBR144C	.	YAR010C YAR010C Ö TRANSPOSABLE TY ELEMENTYAR019W-A	.	YAR019C ... CDC15 protein amino acid phosphoryla protein kinase activity bud neck* | YAR020C	.	YAL047C ... SPC72 mitotic sister chromatid segre structural constituent of cytoskeleouter plaque of spindle pole body | YAL048C
YBR162C ... TOS1 biological process unknown molecular function unknown cell wall (sensu Fungi)* | YBR162W-A	.	YAR014C ... BUD14 cellular morphogenesis during molecular function unknown bud neck* | YAR015W	.	YAR019W-A … Dubious Dubious open reading frame unlikely to encode a protein, based on available experimental and comparative sequence dataYBL005W-A	.	YAL047W-A … Dubious Dubious open reading frame unlikely to encode a protein, based on available experimental and comparative sequence dataYAL059C-A
YBR162W-A ... YSY6 protein secretion molecular function unknown endoplasmic reticulum | YBR163W	.	YAR018C ... KIN3 chromosome segregation protein kinase activity cellular component unknown | YAR019C	.	YAR030C ... | YAR031W	.	YAL048C ... GEM1 vesicle-mediated transport GTPase activity mitochondrial outer membrane | YAL049C
YBR191W-A ... | YBR192W	.	YAR019C ... CDC15 protein amino acid phosphoryla protein kinase activity bud neck* | YAR020C	.	YAR035C-A ... YAR035C-A biological process unknown molecular function unknown cellular component unknown | YAR035W	.	YAL055W ... PEX22 protein-peroxisome targeting molecular function unknown peroxisome | YAL056W
YBR234C ... ARC40 actin filament organization* structural constituent of cytoskeleArp2/3 protein complex | YBR235W	.	YBL004W ... UTP20 35S primary transcript process snoRNA binding cytoplasm* | YBL005W	.	YAR035W ... YAT1 alcohol metabolism* carnitine O-acetyltransferase activmitochondrion | YAR042W	.	YAL056C-A
YBR275C ... RIF1 chromatin silencing at telomer protein binding* nuclear telomere cap complex | YBR276C	.	YBL005W-B YBL005W-B Ö TRANSPOSABLE TY ELEMENTYBL006W-A	.	YAR047C ... | YAR050W	.	YAL058W ... CNE1 protein folding* unfolded protein binding integral to endoplasmic reticulum m | YAL059W
YBR283C PAC cluster SSH1 cotranslational protein-membra protein transporter activity endoplasmic reticulum membrane* | YBR284W	.	YBL006C ... LDB7 cell wall mannoprotein biosynt molecular function unknown cellular component unknown | YBL007C	.	YAR053W ... | YAR060C	.	YAL059W PAC cluster ECM1 cell wall organization and bio molecular function unknown nucleus* | YAL060W
YBR286W ... APE3 vacuolar protein catabolism aminopeptidase activity vacuole (sensu Fungi) | YBR287W	.	YBL007C ... SLA1 cell wall organization and bio "protein binding, bridging*" actin cortical patch | YBL008W	.	YAR064W ... YAR064W biological process unknown molecular function unknown cellular component unknown | YAR066W	.	YAL063C-A ... YAL063C-A biological process unknown molecular function unknown cellular component unknown | YAL064C-A
YCL005W-A ... VMA9 vacuolar acidification* "ATPase activity, coupled to transme"vacuolar membrane* | YCL007C	.	YBL014C ... RRN6 transcription from RNA polymer RNA polymerase I transcription factRNA polymerase I transcription fact | YBL015W	.	YAR069C ... | YAR070C	.	YAL064W ... YAL064W biological process unknown molecular function unknown cellular component unknown | YAL064W-B
YCL009C ... ILV6 branched chain family amino ac enzyme regulator activity* mitochondrion* | YCL010C	.	YBL015W ... ACH1 acetate metabolism* acetyl-CoA hydrolase activity mitochondrion* | YBL016W	.	YBL008W-A ... YBL008W-A biological process unknown molecular function unknown cellular component unknown | YBL009W	.	YAL064W-B ... YAL064W-B biological process unknown molecular function unknown cellular component unknown | YAL065C
YCL019W YCL019W Ö TRANSPOSABLE TY ELEMENTYCL020W	.	YBL022C ... PIM1 proteolysis and peptidolysis* ATP-dependent peptidase activity mitochondrial matrix | YBL023C	.	YBL009W … ALK2 meiosis protein serine/threonine kinas | Protein kinase; accumulation and phosphorylation are periodic during the cell cycle; phosphorylated in response to DNA damage; contains characteristic motifs for degradation via the APC pathway; similar to Alk1p and to mammalian haspinsYBL010C	.	YAR002W ... NUP60 nucleocytoplasmic transport* structural constituent of nuclear pnuclear pore | YAR003W
YCL028W ... RNQ1 biological process unknown molecular function unknown cytosol | YCL029C	.	YBL024W PAC cluster NCL1 tRNA methylation tRNA (cytosine-5-)-methyltransferasnucleus | YBL025W	.	YBL010C ... YBL010C biological process unknown molecular function unknown clathrin-coated vesicle | YBL011W	.	YAR003W ... SWD1 chromatin silencing at telomer histone lysine N-methyltransferase COMPASS complex | YAR007C
YCL030C ... HIS4 histidine biosynthesis phosphoribosyl-ATP diphosphatase acintracellular | YCL031C	.	YBL034C ... STU1 microtubule nucleation structural constituent of cytoskelespindle pole body | YBL035C	.	YBL012C ... | YBL013W	.	YAR008W ... SEN34 tRNA splicing tRNA-intron endonuclease activity mitochondrial outer membrane* | YAR014C
YCL057C-A ... YCL057C-A biological process unknown molecular function unknown cellular component unknown | YCL057W	.	YBL036C ... YBL036C amino acid metabolism alanine racemase activity* intracellular | YBL037W	.	YBL013W ... FMT1 translational initiation* methionyl-tRNA formyltransferase acmitochondrion | YBL014C	.	YAR015W ... ADE1 purine nucleotide biosynthesis phosphoribosylaminoimidazolesuccinocytoplasm* | YAR018C
YCR013C ... | YCR014C	.	YBL037W ... APL3 vesicle-mediated transport molecular function unknown AP-2 adaptor complex | YBL038W	.	YBL015W ... ACH1 acetate metabolism* acetyl-CoA hydrolase activity mitochondrion* | YBL016W	.	YAR018C ... KIN3 chromosome segregation protein kinase activity cellular component unknown | YAR019C
YCR033W ... SNT1 histone deacetylation* NAD-dependent histone deacetylase ahistone deacetylase complex | YCR034W	.	YBL040C ... ERD2 protein-ER retention HDEL sequence binding integral to endoplasmic reticulum m | YBL041W	.	YBL021C ... HAP3 transcription* transcriptional activator activity nucleus* | YBL022C	.	YAR019C ... CDC15 protein amino acid phosphoryla protein kinase activity bud neck* | YAR020C
YCR053W PAC cluster THR4 endocytosis* threonine synthase activity cytoplasm* | YCR054C	.	YBL045C ... COR1 aerobic respiration ubiquinol-cytochrome-c reductase acrespiratory chain complex III (sens | YBL046W	.	YBL025W ... RRN10 transcription from RNA polymer RNA polymerase I transcription factRNA polymerase I upstream activatin | YBL026W	.	YAR019W-A … Dubious Dubious open reading frame unlikely to encode a protein, based on available experimental and comparative sequence dataYBL005W-A
YCR088W ... ABP1 establishment of cell polarity protein binding cytoplasm* | YCR089W	.	YBL047C ... EDE1 endocytosis molecular function unknown bud neck* | YBL048W	.	YBL029C-A ... YBL029C-A biological process unknown molecular function unknown cellular component unknown | YBL029W	.	YAR030C ... | YAR031W
YCR093W ... CDC39 regulation of transcription fr 3'-5'-exoribonuclease activity cytoplasm* | YCR094W	.	YBL051C ... PIN4 G2/M transition of mitotic cel molecular function unknown cytoplasm | YBL052C	.	YBL031W ... SHE1 biological process unknown molecular function unknown microtubule cytoskeleton | YBL032W	.	YAR035C-A ... YAR035C-A biological process unknown molecular function unknown cellular component unknown | YAR035W
YCR095C … OCA4 biological process unknown molecular function unknown | Cytoplasmic protein required for replication of Brome mosaic virus in S. cerevisiae, which is a model system for studying replication of positive-strand RNA viruses in their natural hostsYCR095W-A	.	YBL052C ... SAS3 chromatin silencing at telomer histone acetyltransferase activity*histone acetyltransferase complex* | YBL053W	.	YBL038W ... MRPL16 protein biosynthesis structural constituent of ribosome*mitochondrial large ribosomal subun | YBL039C	.	YAR035W ... YAT1 alcohol metabolism* carnitine O-acetyltransferase activmitochondrion | YAR042W
YDL014W ... NOP1 rRNA modification* methyltransferase activity nucleolus* | YDL015C	.	YBL057C ... PTH2 protein biosynthesis aminoacyl-tRNA hydrolase activity cytoplasm* | YBL058W	.	YBL039W-B ... YBL039W-B biological process unknown molecular function unknown cellular component unknown | YBL040C	.	YAR047C ... | YAR050W
YDL016C ... | YDL017W	.	YBL059C-A ... YBL059C-A biological process unknown molecular function unknown cytoplasm* | YBL059W	.	YBL043W ... ECM13 cell wall organization and bio molecular function unknown cellular component unknown | YBL044W	.	YAR053W ... | YAR060C
YDL046W ... NPC2 biological process unknown molecular function unknown vacuole (sensu Fungi) | YDL047W	.	YBL060W … YEL1 biological process unknown molecular function unknown | Guanine nucleotide exchange factor specific for Arf3p; localized to the bud neck and tip; required for localization of Arf3p to the bud neck and tipYBL061C	.	YBL044W ... YBL044W biological process unknown molecular function unknown cellular component unknown | YBL045C	.	YAR064W ... YAR064W biological process unknown molecular function unknown cellular component unknown | YAR066W
YDL058W ... USO1 ER to Golgi transport* molecular function unknown soluble fraction | YDL059C	.	YBL076C ... ILS1 protein biosynthesis isoleucine-tRNA ligase activity cytosol | YBL077W	.	YBL048W … RRT1 | Identified in a screen for mutants with increased levels of rDNA transcription; dubious open reading frame unlikely to encode a protein, based on experimental and comparative sequence dataYBL049W	.	YAR069C ... | YAR070C
YDL060W PAC cluster TSR1 rRNA processing* ribonucleoprotein binding cytoplasm* | YDL061C	.	YBL078C iESR cluster ATG8 protein-vacuolar targeting* microtubule binding autophagic vacuole* | YBL079W	.	YBL053W ... | YBL054W	.	YBL004W ... UTP20 35S primary transcript process snoRNA binding cytoplasm* | YBL005W
YDL072C ... YET3 biological process unknown molecular function unknown endoplasmic reticulum | YDL073W	.	YBL084C ... CDC27 mitotic sister chromatid segre protein binding* anaphase-promoting complex | YBL085W	.	YBL055C ... YBL055C biological process unknown molecular function unknown cytoplasm | YBL056W	.	YBL008W ... HIR1 regulation of transcription fr transcription corepressor activity nucleus* | YBL008W-A
YDL084W PAC cluster SUB2 mRNA-nucleus export* protein binding* nucleus* | YDL085C-A	.	YBL088C ... TEL1 response to DNA damage stimulu protein kinase activity nucleus* | YBL089W	.	YBL058W ... SHP1 sporulation (sensu Fungi)* molecular function unknown cytoplasm* | YBL059C-A	.	YBL008W-A ... YBL008W-A biological process unknown molecular function unknown cellular component unknown | YBL009W
YDL097C ... RPN6 ubiquitin-dependent protein ca structural molecule activity "proteasome regulatory particle, lid" | YDL098C	.	YBL091C ... MAP2 proteolysis and peptidolysis methionyl aminopeptidase activity cytoplasm | YBL091C-A	.	YBL062W ... | YBL063W	.	YBL009W … ALK2 meiosis protein serine/threonine kinas | Protein kinase; accumulation and phosphorylation are periodic during the cell cycle; phosphorylated in response to DNA damage; contains characteristic motifs for degradation via the APC pathway; similar to Alk1p and to mammalian haspinsYBL010C
YDL099W … BUG1 biological process unknown molecular function unknown | Cis-golgi localized protein involved in ER to Golgi transport; forms a complex with the mammalian GRASP65 homolog, Grh1p; mutants are compromised for the fusion of ER-derived vesicles with Golgi membranesYDL100C	.	YBL091C-A ... SCS22 biological process unknown* molecular function unknown cellular component unknown | YBL092W	.	YBL065W ... | YBL066C	.	YBL010C ... YBL010C biological process unknown molecular function unknown clathrin-coated vesicle | YBL011W
YDL100C … GET3 (ARR4) | Guanine nucleotide exchange factor for Gpa1p; amplifies G protein signaling; subunit of the GET complex, which is involved in Golgi to ER trafficking and insertion of proteins into the ER membrane; has low-level ATPase activityYDL101C	.	YBL095W ... YBL095W biological process unknown molecular function unknown mitochondrion | YBL096C	.	YBL070C ... | YBL071C	.	YBL012C ... | YBL013W
YDL112W ... TRM3 tRNA methylation tRNA (guanosine) methyltransferase cytoplasm | YDL113C	.	YBL096C ... | YBL097W	.	YBL071C-B ... YBL071C-B biological process unknown molecular function unknown cellular component unknown | YBL071W-A	.	YBL013W ... FMT1 translational initiation* methionyl-tRNA formyltransferase acmitochondrion | YBL014C
YDL125C ... HNT1 nucleotide metabolism hydrolase activity* cytoplasm* | YDL126C	.	YBL099W ... ATP1 ATP synthesis coupled proton t hydrogen-transporting ATP synthase mitochondrial nucleoid* | YBL100C	.	YBL073W ... | YBL074C	.	YBL014C ... RRN6 transcription from RNA polymer RNA polymerase I transcription factRNA polymerase I transcription fact | YBL015W
YDL147W ... RPN5 ubiquitin-dependent protein ca molecular function unknown "proteasome regulatory particle, lid" | YDL148C	.	YBL100C ... | YBL100W-C	.	YBL074C ... AAR2 assembly of spliceosomal tri-s molecular function unknown snRNP U5 | YBL075C	.	YBL015W ... ACH1 acetate metabolism* acetyl-CoA hydrolase activity mitochondrion* | YBL016W
YDL148C ... NOP14 processing of 20S pre-rRNA snoRNA binding mitochondrion* | YDL149W	.	YBL100W-B	.	YBL077W PAC cluster | YBL078C	.	YBL018C ... POP8 rRNA processing* ribonuclease P activity* ribonuclease MRP complex* | YBL019W
YDL171C ... GLT1 glutamate biosynthesis glutamate synthase (NADH) activity mitochondrion* | YDL172C	.	YBL103C ... RTG3 transcription initiation from specific RNA polymerase II transcricytoplasm* | YBL104C	.	YBL080C ... PET112 protein biosynthesis* molecular function unknown mitochondrion | YBL081W	.	YBL019W ... APN2 DNA repair phosphodiesterase I activity* nucleus | YBL020W
YDL185W ... TFP1 vacuolar acidification* hydrogen-transporting ATPase activivacuolar membrane (sensu Fungi)* | YDL186W	.	YBL104C ... YBL104C biological process unknown molecular function unknown cytoplasm | YBL105C	.	YBL086C ... YBL086C biological process unknown molecular function unknown cellular component unknown | YBL087C	.	YBL020W ... RFT1 N-linked glycosylation* oligosaccharide transporter activitendoplasmic reticulum membrane | YBL021C
YDL207W ... GLE1 poly(A)+ mRNA-nucleus export molecular function unknown mitochondrion* | YDL208W	.	YBL105C ... PKC1 cell wall organization and bio protein kinase C activity cytoplasm* | YBL106C	.	YBL090W ... MRP21 protein biosynthesis* structural constituent of ribosome mitochondrial small ribosomal subun | YBL091C	.	YBL021C ... HAP3 transcription* transcriptional activator activity nucleus* | YBL022C
YDL208W ... NHP2 rRNA modification* RNA binding small nucleolar ribonucleoprotein c | YDL209C	.	YBR003W ... COQ1 ubiquinone metabolism trans-hexaprenyltranstransferase acmitochondrion | YBR004C	.	YBL092W RP cluster RPL32 protein biosynthesis structural constituent of ribosome cytosolic large ribosomal subunit ( | YBL093C	.	YBL025W ... RRN10 transcription from RNA polymer RNA polymerase I transcription factRNA polymerase I upstream activatin | YBL026W
YDL212W ... SHR3 ER to Golgi transport* unfolded protein binding integral to endoplasmic reticulum m | YDL213C	.	YBR007C ... DSF2 biological process unknown molecular function unknown cellular component unknown | YBR008C	.	YBL093C ... ROX3 transcription from RNA polymer RNA polymerase II transcription mednucleus* | YBL094C	.	YBL026W ... LSM2 nuclear mRNA splicing, via spl RNA binding nucleolus* | YBL027W
YDL213C ... NOP6 rRNA processing* molecular function unknown nucleolus | YDL214C	.	YBR012W-B YBR012W-B Ö TRANSPOSABLE TY ELEMENTYBR076C-A	.	YBL094C ... | YBL095W	.	YBL028C PAC cluster YBL028C biological process unknown molecular function unknown nucleus* | YBL029C-A
YDL231C ... BRE4 endocytosis molecular function unknown integral to membrane | YDL232W	.	YBR014C … GRX7 biological process unknown molecular function unknown | Cis-golgi localized monothiol glutaredoxin; more similar in activity to dithiol than other monothiol glutaredoxins; involved in the oxidative stress response; does not bind metal ions; functional overlap with GRX6YBR015C	.	YBL100W-C ... YBL100W-C biological process unknown molecular function unknown cellular component unknown | YBL101C	.	YBL029C-A ... YBL029C-A biological process unknown molecular function unknown cellular component unknown | YBL029W
YDR002W ... YRB1 ubiquitin-dependent protein ca Ran GTPase binding cytoplasm* | YDR003W	.	YBR017C ... KAP104 protein-nucleus import* nuclear localization sequence bindicytosol | YBR018C	.	YBL108C-A ... YBL108C-A biological process unknown molecular function unknown cellular component unknown | YBL108W	.	YBL029W ... YBL029W biological process unknown molecular function unknown cytoplasm* | YBL030C
YDR023W PAC cluster SES1 seryl-tRNA aminoacylation serine-tRNA ligase activity cytoplasm | YDR024W	.	YBR022W ... POA1 tRNA splicing phosphoric monoester hydrolase acticellular component unknown | YBR023C	.	YBR008C ... FLR1 response to toxin multidrug transporter activity integral to plasma membrane | YBR009C	.	YBL031W ... SHE1 biological process unknown molecular function unknown microtubule cytoskeleton | YBL032W
YDR024W … FYV1 | Dubious open reading frame, unlikely to encode a protein; not conserved in closely related Saccharomyces species; mutation decreases survival upon exposure to K1 killer toxinYDR025W	.	YBR023C ... CHS3 cytokinesis* chitin synthase activity cytoplasm* | YBR024W	.	YBR012C ... | YBR013C	.	YBL032W ... HEK2 telomerase-dependent telomere mRNA binding cytoplasm* | YBL033C
YDR034C-D YDR034C-D Ö TRANSPOSABLE TY ELEMENTYDR098C-A	.	YBR026C iESR cluster ETR1 aerobic respiration* enoyl-[acyl-carrier protein] reductmitochondrion | YBR027C	.	YBR013C ... YBR013C biological process unknown molecular function unknown cellular component unknown | YBR014C	.	YBL033C ... RIB1 riboflavin biosynthesis cyclohydrolase activity cytoplasm* | YBL034C
YDR037W PAC cluster KRS1 lysyl-tRNA aminoacylation lysine-tRNA ligase activity cytoplasm | YDR038C	.	YBR035C ... PDX3 fatty acid metabolism pyridoxamine-phosphate oxidase acticellular component unknown | YBR036C	.	YBR014C … GRX7 biological process unknown molecular function unknown | Cis-golgi localized monothiol glutaredoxin; more similar in activity to dithiol than other monothiol glutaredoxins; involved in the oxidative stress response; does not bind metal ions; functional overlap with GRX6YBR015C	.	YBL034C ... STU1 microtubule nucleation structural constituent of cytoskelespindle pole body | YBL035C
YDR050C ... TPI1 glycolysis triose-phosphate isomerase activitycytoplasm* | YDR051C	.	YBR036C ... CSG2 calcium ion homeostasis* enzyme regulator activity integral to endoplasmic reticulum m | YBR037C	.	YBR018C ... GAL7 galactose metabolism UTP-hexose-1-phosphate uridylyltrancytoplasm | YBR019C	.	YBL035C PAC cluster POL12 DNA replication initiation* alpha DNA polymerase activity nucleus* | YBL036C
YDR071C ... PAA1 establishment and/or maintenan aralkylamine N-acetyltransferase accytoplasm | YDR072C	.	YBR039W ... ATP3 ATP synthesis coupled proton t hydrogen-transporting ATP synthase "proton-transporting ATP synthase, c" | YBR040W	.	YBR027C ... | YBR028C	.	YBL037W ... APL3 vesicle-mediated transport molecular function unknown AP-2 adaptor complex | YBL038W
YDR083W PAC cluster RRP8 rRNA processing methyltransferase activity nucleolus | YDR084C	.	YBR041W ... FAT1 lipid transport* long-chain-fatty-acid-CoA ligase acplasma membrane* | YBR042C	.	YBR028C ... YBR028C biological process unknown protein kinase activity cytoplasm | YBR029C	.	YBL038W ... MRPL16 protein biosynthesis structural constituent of ribosome*mitochondrial large ribosomal subun | YBL039C
YDR086C ... SSS1 protein secretion* protein transporter activity endoplasmic reticulum membrane* | YDR087C	.	YBR045C ... GIP1 spore wall assembly (sensu Fun protein phosphatase 1 binding prospore membrane* | YBR046C	.	YBR032W ... | YBR033W	.	YBL039W-B ... YBL039W-B biological process unknown molecular function unknown cellular component unknown | YBL040C
YDR098C-B YDR098C-B Ö TRANSPOSABLE TY ELEMENTYDR118W-A	.	YBR046C ... ZTA1 biological process unknown molecular function unknown cytoplasm* | YBR047W	.	YBR033W ... EDS1 biological process unknown molecular function unknown cellular component unknown | YBR034C	.	YBL043W ... ECM13 cell wall organization and bio molecular function unknown cellular component unknown | YBL044W
YDR129C ... SAC6 endocytosis* "protein binding, bridging*" actin cortical patch* | YDR130C	.	YBR047W ... FMP23 biological process unknown molecular function unknown mitochondrion | YBR048W	.	YBR040W ... FIG1 cellular morphogenesis during molecular function unknown cell wall (sensu Fungi)* | YBR041W	.	YBL044W ... YBL044W biological process unknown molecular function unknown cellular component unknown | YBL045C
YDR141C ... DOP1 cellular morphogenesis molecular function unknown cytoplasm* | YDR142C	.	YBR049C ... REB1 regulation of transcription fr RNA polymerase II transcription facnucleus | YBR050C	.	YBR044C ... TCM62 protein complex assembly unfolded protein binding mitochondrial inner membrane | YBR045C	.	YBL046W … PSY4 biological process unknown molecular function unknown | Putative regulatory subunit of an evolutionarily conserved protein phosphatase; localization is cell-cycle dependent and regulated by Cdc28p phosphorylation; required for cisplatin resistance; homolog of mammalian R2YBL047C
YDR150W ... NUM1 nuclear migration, microtubule tubulin binding mitochondrion* | YDR151C	.	YBR055C ... PRP6 nuclear mRNA splicing, via spl "RNA splicing factor activity, trans"U4/U6 x U5 tri-snRNP complex | YBR056W	.	YBR045C ... GIP1 spore wall assembly (sensu Fun protein phosphatase 1 binding prospore membrane* | YBR046C	.	YBL048W … RRT1 | Identified in a screen for mutants with increased levels of rDNA transcription; dubious open reading frame unlikely to encode a protein, based on experimental and comparative sequence dataYBL049W
YDR159W ... SAC3 mRNA-nucleus export* protein binding nuclear pore | YDR160W	.	YBR056W iESR cluster YBR056W biological process unknown molecular function unknown cytoplasm | YBR056W-A	.	YBR046C ... ZTA1 biological process unknown molecular function unknown cytoplasm* | YBR047W	.	YBL052C ... SAS3 chromatin silencing at telomer histone acetyltransferase activity*histone acetyltransferase complex* | YBL053W
YDR170C ... SEC7 ER to Golgi transport* ARF guanyl-nucleotide exchange factcytosol* | YDR171W	.	YBR057C ... MUM2 premeiotic DNA synthesis molecular function unknown cytoplasm | YBR058C	.	YBR047W ... FMP23 biological process unknown molecular function unknown mitochondrion | YBR048W	.	YBL053W ... | YBL054W
YDR170W-A YDR170W-A Ö TRANSPOSABLE TY ELEMENTYDR183C-A	.	YBR058C ... UBP14 protein deubiquitination* ubiquitin-specific protease activitcytoplasm | YBR058C-A	.	YBR050C ... REG2 negative regulation of transcr protein phosphatase type 1 activityprotein phosphatase type 1 complex | YBR051W	.	YBL055C ... YBL055C biological process unknown molecular function unknown cytoplasm | YBL056W
YDR174W ... HMO1 plasmid maintenance single-stranded DNA binding* cytoplasm* | YDR175C	.	YBR059C ... AKL1 actin cytoskeleton organizatio protein kinase activity cytoplasm* | YBR060C	.	YBR051W ... | YBR052C	.	YBL058W ... SHP1 sporulation (sensu Fungi)* molecular function unknown cytoplasm* | YBL059C-A
YDR188W ... CCT6 protein folding* unfolded protein binding cytoplasm* | YDR189W	.	YBR060C ... ORC2 DNA replication initiation* DNA replication origin binding pre-replicative complex* | YBR061C	.	YBR056W-A ... YBR056W-A biological process unknown molecular function unknown cellular component unknown | YBR057C	.	YBL059C-A ... YBL059C-A biological process unknown molecular function unknown cytoplasm* | YBL059W
YDR206W ... EBS1 telomerase-dependent telomere molecular function unknown nucleus | YDR207C	.	YBR062C ... YBR062C biological process unknown molecular function unknown cellular component unknown | YBR063C	.	YBR061C PAC cluster TRM7 protein biosynthesis* tRNA methyltransferase activity cytoplasm | YBR062C	.	YBL059W ... YBL059W biological process unknown molecular function unknown mitochondrion | YBL060W
YDR210C-D	.	YBR063C ... YBR063C biological process unknown molecular function unknown cellular component unknown | YBR064W	.	YBR063C ... YBR063C biological process unknown molecular function unknown cellular component unknown | YBR064W	.	YBL062W ... | YBL063W
YDR210W-B YDR210W-B Ö TRANSPOSABLE TY ELEMENTYDR261C-C	.	YBR065C ... ECM2 cell wall organization and bio molecular function unknown nucleus | YBR066C	.	YBR064W ... | YBR065C	.	YBL063W ... KIP1 microtubule nucleation* structural constituent of cytoskelespindle pole body* | YBL064C
YDR212W ... TCP1 protein folding* unfolded protein binding cytoplasm* | YDR213W	.	YBR073W ... RDH54 meiotic recombination* DNA-dependent ATPase activity* nucleus | YBR074W	.	YBR065C ... ECM2 cell wall organization and bio molecular function unknown nucleus | YBR066C	.	YBL065W ... | YBL066C
YDR226W ... ADK1 nucleotide metabolism adenylate kinase activity cytoplasm* | YDR227W	.	YBR074W ... YBR074W proteolysis and peptidolysis metalloendopeptidase activity cellular component unknown | YBR076W	.	YBR067C ... TIP1 cell wall organization and bio structural constituent of cell wallcell wall (sensu Fungi) | YBR068C	.	YBL066C ... SEF1 biological process unknown molecular function unknown cellular component unknown | YBL067C
YDR233C PAC cluster RTN1 biological process unknown molecular function unknown mitochondrion* | YDR234W	.	YBR076C-A … Dubious Dubious open reading frame unlikely to encode a protein; partially overlaps verified gene ECM8; identified by fungal homology and RT-PCRYBR109W-A	.	YBR070C ... ALG14 dolichol-linked oligosaccharid "transferase activity, transferring"nuclear envelope-endoplasmic reticu | YBR071W	.	YBL070C ... | YBL071C
YDR261C-D YDR261C-D Ö TRANSPOSABLE TY ELEMENTYDR261W-A	.	YBR079C PAC cluster RPG1 translational initiation translation initiation factor activcytoplasm* | YBR080C	.	YBR071W ... YBR071W biological process unknown molecular function unknown cytoplasm | YBR072C-A	.	YBL071C ... | YBL071C-B
YDR261W-B YDR261W-B Ö TRANSPOSABLE TY ELEMENTYDR316W-A	.	YBR080C ... SEC18 ER to Golgi transport* ATPase activity cytoplasm* | YBR081C	.	YBR072C-A ... YBR072C-A biological process unknown molecular function unknown cellular component unknown | YBR072W	.	YBL071C-B ... YBL071C-B biological process unknown molecular function unknown cellular component unknown | YBL071W-A
YDR316W-B YDR316W-B Ö TRANSPOSABLE TY ELEMENTYDR320W-B	.	YBR081C ... SPT7 protein complex assembly* structural molecule activity mitochondrion* | YBR082C	.	YBR076W ... ECM8 cell wall organization and bio molecular function unknown cellular component unknown | YBR077C	.	YBL071W-A ... KTI11 peptidyl-diphthamide biosynthe molecular function unknown cytoplasm* | YBL072C
YDR334W ... SWR1 chromatin remodeling helicase activity nucleus* | YDR335W	.	YBR086C ... IST2 response to osmotic stress molecular function unknown plasma membrane* | YBR087W	.	YBR085C-A ... YBR085C-A biological process unknown molecular function unknown cytoplasm* | YBR085W	.	YBL073W ... | YBL074C
YDR363W-A ... SEM1 ubiquitin-dependent protein ca molecular function unknown nucleus* | YDR364C	.	YBR094W … PBY1 biological process unknown molecular function unknown | Putative tubulin tyrosine ligase associated with P-bodiesYBR095C	.	YBR089W PAC cluster | YBR090C	.	YBL074C ... AAR2 assembly of spliceosomal tri-s molecular function unknown snRNP U5 | YBL075C
YDR365W-B YDR365W-B Ö TRANSPOSABLE TY ELEMENTYDR371C-A	.	YBR095C ... RXT2 conjugation with cellular fusi molecular function unknown nucleus | YBR096W	.	YBR094W … PBY1 biological process unknown molecular function unknown | Putative tubulin tyrosine ligase associated with P-bodiesYBR095C	.	YBL077W PAC cluster | YBL078C
YDR378C ... LSM6 nuclear mRNA splicing, via spl RNA binding nucleolus* | YDR379C-A	.	YBR097W ... VPS15 protein amino acid phosphoryla protein serine/threonine kinase actmitochondrion* | YBR098W	.	YBR103C-A ... | YBR103W	.	YBL080C ... PET112 protein biosynthesis* molecular function unknown mitochondrion | YBL081W
YDR381W ... YRA1 mRNA-nucleus export RNA binding transcription export complex | YDR382W	.	YBR102C ... EXO84 exocytosis* protein binding bud neck* | YBR103C-A	.	YBR105C ... VID24 vesicle-mediated transport* molecular function unknown extrinsic to membrane* | YBR106W	.	YBL081W ... YBL081W biological process unknown molecular function unknown cellular component unknown | YBL082C
YDR383C ... NKP1 biological process unknown molecular function unknown kinetochore | YDR384C	.	YBR103W ... SIF2 chromatin silencing at telomer NAD-dependent histone deacetylase anucleus* | YBR104W	.	YBR107C ... IML3 chromosome segregation molecular function unknown outer kinetochore of condensed nucl | YBR108W	.	YBL084C ... CDC27 mitotic sister chromatid segre protein binding* anaphase-promoting complex | YBL085W
YDR388W ... RVS167 endocytosis* cytoskeletal protein binding actin cortical patch | YDR389W	.	YBR108W … AIM3 biological process unknown molecular function unknown | Protein interacting with Rvs167p; null mutant is viable and displays elevated frequency of mitochondrial genome lossYBR109C	.	YBR109W-A … Dubious Putative protein of unknown function; questionable ORF from MIPSYBR121C-A	.	YBL086C ... YBL086C biological process unknown molecular function unknown cellular component unknown | YBL087C
YDR396W ... | YDR397C	.	YBR111C ... YSA1 biological process unknown phosphoribosyl-ATP diphosphatase accytoplasm* | YBR111W-A	.	YBR119W ... MUD1 nuclear mRNA splicing, via spl RNA binding snRNP U1 | YBR120C	.	YBL088C ... TEL1 response to DNA damage stimulu protein kinase activity nucleus* | YBL089W
YDR412W … PAC cluster RRP17 rRNA processing molecular function unknown | Component of the pre-60S pre-ribosomal particle; required for cell viability under standard (aerobic) conditions but not under anaerobic conditionsYDR413C	.	YBR111W-A ... SUS1 mRNA-nucleus export* molecular function unknown nuclear pore* | YBR112C	.	YBR122C ... MRPL36 protein biosynthesis structural constituent of ribosome mitochondrial large ribosomal subun | YBR123C	.	YBL090W ... MRP21 protein biosynthesis* structural constituent of ribosome mitochondrial small ribosomal subun | YBL091C
YDR429C PAC cluster TIF35 translational initiation translation initiation factor activeukaryotic translation initiation f | YDR430C	.	YBR112C ... CYC8 chromatin remodeling* transcription coactivator activity*nucleus | YBR113W	.	YBR124W ... | YBR125C	.	YBL091C-A ... SCS22 biological process unknown* molecular function unknown cellular component unknown | YBL092W
YDR446W ... ECM11 cell wall organization and bio molecular function unknown nucleus | YDR447C	.	YBR113W ... | YBR114W	.	YBR128C ... ATG14 autophagy molecular function unknown membrane fraction | YBR129C	.	YBL093C ... ROX3 transcription from RNA polymer RNA polymerase II transcription mednucleus* | YBL094C
YDR457W ... TOM1 protein monoubiquitination* ubiquitin-protein ligase activity nucleus* | YDR458C	.	YBR114W ... RAD16 nucleotide-excision repair, DN DNA-dependent ATPase activity repairosome* | YBR115C	.	YBR131W ... CCZ1 protein-vacuolar targeting* guanyl-nucleotide exchange factor amembrane* | YBR132C	.	YBL094C ... | YBL095W
YDR464W ... SPP41 negative regulation of transcr molecular function unknown nucleus | YDR465C	.	YBR115C ... LYS2 lysine biosynthesis, aminoadip L-aminoadipate-semialdehyde dehydrocytoplasm | YBR116C	.	YBR134W ... | YBR135W	.	YBL096C ... | YBL097W
YDR485C ... VPS72 protein-vacuolar targeting* molecular function unknown cytoplasm* | YDR486C	.	YBR119W ... MUD1 nuclear mRNA splicing, via spl RNA binding snRNP U1 | YBR120C	.	YBR135W ... CKS1 transcription* protein kinase activator activity cytoplasm* | YBR136W	.	YBL097W ... BRN1 mitotic sister chromatid segre molecular function unknown nucleus* | YBL098W
YDR487C ... RIB3 aerobic respiration* "3,4-dihydroxy-2-butanone-4-phosphat"cytosol* | YDR488C	.	YBR120C ... CBP6 protein biosynthesis molecular function unknown mitochondrion | YBR121C	.	YBR137W ... YBR137W biological process unknown molecular function unknown cytoplasm | YBR138C	.	YBL098W ... BNA4 NAD biosynthesis kynurenine 3-monooxygenase activitymitochondrion | YBL099W
YDR510W ... SMT3 protein sumoylation protein tag nucleus* | YDR511W	.	YBR123C ... TFC1 transcription initiation from RNA polymerase III transcription fatranscription factor TFIIIC complex | YBR124W	.	YBR144C ... | YBR145W	.	YBL100W-C ... YBL100W-C biological process unknown molecular function unknown cellular component unknown | YBL101C
YDR524W-C ... YDR524W-C biological process unknown molecular function unknown cellular component unknown | YDR525W	.	YBR126W-A … Dubious Dubious ORF unlikely to encode a protein, based on available experimental and comparative sequence data; partially overlaps the dubious ORF YBR126W-B; identified by gene-trapping, microarray analysis, and genome-wide homology searchesYBR126W-B	.	YBR148W ... YSW1 biological process unknown molecular function unknown cellular component unknown | YBR149W	.	YBL102W ... SFT2 Golgi to endosome transport molecular function unknown Golgi membrane | YBL103C
YEL002C ... WBP1 N-linked glycosylation* dolichyl-diphosphooligosaccharide-pendoplasmic reticulum* | YEL003W	.	YBR126W-B … Dubious Identified by SAGEYBR131C-A	.	YBR157C ... ICS2 biological process unknown molecular function unknown cellular component unknown | YBR158W	.	YBL103C ... RTG3 transcription initiation from specific RNA polymerase II transcricytoplasm* | YBL104C
YEL009C ... GCN4 regulation of transcription fr DNA binding* nucleus | YEL010W	.	YBR127C ... VMA2 vacuolar acidification hydrogen-transporting ATPase activicytoplasm* | YBR128C	.	YBR158W ... AMN1 negative regulation of exit fr protein binding cytoplasm* | YBR159W	.	YBL104C ... YBL104C biological process unknown molecular function unknown cytoplasm | YBL105C
YEL033W … MTC7 | Predicted metabolic role based on network analysis derived from ChIP experiments, a large-scale deletion study and localization of transcription factor binding sites; null mutant is sensitive to temperature oscillation in a cdc13-1 mutantYEL034W	.	YBR130C ... SHE3 intracellular mRNA localizatio mRNA binding cytoplasm* | YBR131W	.	YBR165W ... UBS1 protein-nucleus export* molecular function unknown nucleus | YBR166C	.	YBL107C ... YBL107C biological process unknown molecular function unknown cytoplasm | YBL107W-A
YEL034C-A … Dubious Dubious open reading frame unlikely to encode a protein, based on experimental and comparative sequence data; completely overlaps HYP2/YEL034W, a verified gene that encodes eiF-5AYEL050W-A	.	YBR133C ... HSL7 regulation of cell cycle* protein-arginine N-methyltransferasbud neck | YBR134W	.	YBR167C ... POP7 rRNA processing* ribonuclease P activity* ribonuclease MRP complex* | YBR168W	.	YBL108C-A ... YBL108C-A biological process unknown molecular function unknown cellular component unknown | YBL108W
YER003C ... PMI40 protein amino acid glycosylati mannose-6-phosphate isomerase activcytoplasm* | YER004W	.	YBR136W ... MEC1 meiotic recombination* protein kinase activity nucleus* | YBR137W	.	YBR174C ... | YBR175W	.	YBR002C ... RER2 protein amino acid glycosylati prenyltransferase activity endoplasmic reticulum | YBR003W
YER007C-A ... TMA20 biological process unknown RNA binding cytoplasm | Protein of unknown function that associates with ribosomes and has a putative RNA binding domain; interacts with Tma22p; null mutant exhibits translation defects; has homology to human oncogene MCT-1YER007W	.	YBR138C ... YBR138C biological process unknown molecular function unknown cytoplasm | YBR139W	.	YBR178W ... | YBR179C	.	YBR004C ... GPI18 GPI anchor biosynthesis mannosyltransferase activity endoplasmic reticulum | YBR005W
YER008C ... SEC3 cytokinesis* protein binding exocyst* | YER009W	.	YBR146W ... MRPS9 protein biosynthesis structural constituent of ribosome mitochondrial small ribosomal subun | YBR147W	.	YBR180W ... DTR1 spore wall assembly (sensu Fun multidrug transporter activity* prospore membrane | YBR181C	.	YBR007C ... DSF2 biological process unknown molecular function unknown cellular component unknown | YBR008C
YER010C ... YER010C biological process unknown molecular function unknown cellular component unknown | YER011W	.	YBR149W iESR cluster ARA1 carbohydrate metabolism aldo-keto reductase activity* cytosol | YBR150C	.	YBR182C ... SMP1 positive regulation of transcr transcription factor activity* cytoplasm* | YBR182C-A	.	YBR008C ... FLR1 response to toxin multidrug transporter activity integral to plasma membrane | YBR009C
YER019C-A ... SBH2 cotranslational protein-membra protein transporter activity* endoplasmic reticulum* | YER019W	.	YBR150C ... TBS1 biological process unknown molecular function unknown cytoplasm* | YBR151W	.	YBR182C-A ... YBR182C-A biological process unknown molecular function unknown cellular component unknown | YBR183W	.	YBR012C ... | YBR013C
YER021W ... RPN3 ubiquitin-dependent protein ca molecular function unknown "proteasome regulatory particle, lid" | YER022W	.	YBR151W ... APD1 biological process unknown molecular function unknown cytoplasm* | YBR152W	.	YBR184W ... YBR184W biological process unknown molecular function unknown cellular component unknown | YBR185C	.	YBR013C ... YBR013C biological process unknown molecular function unknown cellular component unknown | YBR014C
YER023W ... PRO3 proline biosynthesis pyrroline-5-carboxylate reductase acytoplasm | YER024W	.	YBR154C PAC cluster RPB5 transcription from RNA polymer DNA-directed RNA polymerase activitDNA-directed RNA polymerase III com | YBR155W	.	YBR185C ... MBA1 aerobic respiration* molecular function unknown mitochondrial inner membrane | YBR186W	.	YBR018C ... GAL7 galactose metabolism UTP-hexose-1-phosphate uridylyltrancytoplasm | YBR019C
YER030W … CHZ1 biological process unknown molecular function unknown | Histone chaperone for Htz1p/H2A-H2B dimer; required for the stabilization of the Chz1p-Htz1-H2B complex; has overlapping function with Nap1p; null mutant displays weak sensitivity to MMS and benomyl; contains a highly conserved CHZ motifYER031C	.	YBR159W … IFA38 fatty acid elongation ketoreductase activity | Microsomal beta-keto-reductase; contains oleate response element (ORE) sequence in the promoter region; mutants exhibit reduced VLCFA synthesis, accumulate high levels of dihydrosphingosine, phytosphingosine and medium-chain ceramidesYBR160W	.	YBR186W ... PCH2 regulation of meiosis molecular function unknown nucleolus | YBR187W	.	YBR022W ... POA1 tRNA splicing phosphoric monoester hydrolase acticellular component unknown | YBR023C
YER043C PAC cluster SAH1 methionine metabolism* adenosylhomocysteinase activity cytoplasm | YER044C	.	YBR162C ... TOS1 biological process unknown molecular function unknown cell wall (sensu Fungi)* | YBR162W-A	.	YBR188C ... NTC20 nuclear mRNA splicing, via spl "RNA splicing factor activity, trans"spliceosome complex | YBR189W	.	YBR027C ... | YBR028C
YER055C ... HIS1 histidine biosynthesis ATP phosphoribosyltransferase activintracellular | YER056C	.	YBR162W-A ... YSY6 protein secretion molecular function unknown endoplasmic reticulum | YBR163W	.	YBR190W ... | YBR191W	.	YBR028C ... YBR028C biological process unknown protein kinase activity cytoplasm | YBR029C
YER063W ... THO1 transcription, DNA-dependent molecular function unknown nucleus | YER064C	.	YBR163W ... DEM1 biological process unknown molecular function unknown mitochondrion | YBR164C	.	YBR193C ... MED8 transcription from RNA polymer RNA polymerase II transcription medmediator complex | YBR194W	.	YBR029C ... CDS1 phosphatidylglycerol biosynthe phosphatidate cytidylyltransferase mitochondrion* | YBR030W
YER090W ... TRP2 tryptophan biosynthesis anthranilate synthase activity cytoplasm* | YER091C	.	YBR166C ... TYR1 tyrosine metabolism prephenate dehydrogenase activity cytoplasm | YBR167C	.	YBR194W … AIM4 (SOY1) sporulation (sensu Fungi)* DNA binding nucleus | Protein proposed to be associated with the nuclear pore complex; null mutant is viable, displays elevated frequency of mitochondrial genome loss and is sensitive to freeze-thaw stressYBR195C	.	YBR030W … PAC cluster RKM3 phospholipid metabolism molecular function unknown | Ribosomal lysine methyltransferase specific for monomethylation of Rpl42ap and Rpl42bp (lysine 40); nuclear SET domain containing proteinYBR031W
YER093C ... TSC11 cell wall organization and bio protein binding cellular component unknown | YER093C-A	.	YBR170C ... NPL4 ER-associated protein cataboli molecular function unknown endoplasmic reticulum* | YBR171W	.	YBR196C-A ... YBR196C-A biological process unknown molecular function unknown cellular component unknown | YBR196C-B	.	YBR032W ... | YBR033W
YER120W ... SCS2 chromatin silencing at telomer protein binding endoplasmic reticulum* | YER121W	.	YBR171W ... SEC66 posttranslational protein-memb protein transporter activity endoplasmic reticulum membrane* | YBR172C	.	YBR196C-B ... YBR196C-B biological process unknown molecular function unknown cellular component unknown | YBR197C	.	YBR033W ... EDS1 biological process unknown molecular function unknown cellular component unknown | YBR034C
YER136W ... GDI1 vesicle-mediated transport Rab GDP-dissociation inhibitor actimembrane fraction* | YER137C	.	YBR172C ... SMY2 cytoskeleton organization and molecular function unknown cytoplasm | YBR173C	.	YBR197C ... YBR197C biological process unknown molecular function unknown cytoplasm* | YBR198C	.	YBR034C PAC cluster HMT1 mRNA-nucleus export* protein-arginine N-methyltransferasnucleus | YBR035C
YER138C YER138C Ö TRANSPOSABLE TY ELEMENTYER145C-A	.	YBR176W ... ECM31 pantothenate biosynthesis 3-methyl-2-oxobutanoate hydroxymethmitochondrion | YBR177C	.	YBR201C-A YBR201C-A YCL048W-A	.	YBR040W ... FIG1 cellular morphogenesis during molecular function unknown cell wall (sensu Fungi)* | YBR041W
YER148W ... SPT15 transcription initiation from DNA binding* nucleus* | YER149C	.	YBR179C ... FZO1 mitochondrion organization and GTPase activity mitochondrial inner membrane* | YBR180W	.	YBR201W ... DER1 ER-associated protein cataboli molecular function unknown endoplasmic reticulum membrane | YBR202W	.	YBR041W ... FAT1 lipid transport* long-chain-fatty-acid-CoA ligase acplasma membrane* | YBR042C
YER154W ... OXA1 mitochondrial inner membrane p protein transporter activity mitochondrial inner membrane | YER155C	.	YBR187W … GDT1 biological process unknown molecular function unknown | Putative protein of unknown function; expression is reduced in a gcr1 null mutant; GFP-fusion protein localizes to the vacuole; expression pattern and physical interactions suggest a possible role in ribosome biogenesisYBR188C	.	YBR203W ... COS111 signal transduction molecular function unknown cellular component unknown | YBR204C	.	YBR043C ... QDR3 multidrug transport multidrug efflux pump activity plasma membrane* | YBR044C
YER155C ... BEM2 cell wall organization and bio signal transducer activity* mitochondrion* | YER156C	.	YBR196C ... PGI1 glycolysis* glucose-6-phosphate isomerase activcytosol | YBR196C-A	.	YBR209W ... | YBR210W	.	YBR044C ... TCM62 protein complex assembly unfolded protein binding mitochondrial inner membrane | YBR045C
YER160C YER160C Ö TRANSPOSABLE TY ELEMENTYER165C-A	.	YBR198C ... TAF5 transcription initiation from general RNA polymerase II transcripSAGA complex* | YBR199W	.	YBR213W ... MET8 sulfate assimilation* ferrochelatase activity* cellular component unknown | YBR214W	.	YBR045C ... GIP1 spore wall assembly (sensu Fun protein phosphatase 1 binding prospore membrane* | YBR046C
YER165W PAC cluster PAB1 regulation of translational in poly(A) binding cytoplasm* | YER166W	.	YBR200W ... BEM1 establishment of cell polarity protein binding bud neck* | YBR200W-A	.	YBR217W ... ATG12 protein-vacuolar targeting* molecular function unknown membrane fraction | YBR218C	.	YBR047W ... FMP23 biological process unknown molecular function unknown mitochondrion | YBR048W
YER178W ... PDA1 pyruvate metabolism pyruvate dehydrogenase (acetyl-tranmitochondrion* | YER179W	.	YBR203W ... COS111 signal transduction molecular function unknown cellular component unknown | YBR204C	.	YBR221W-A ... YBR221W-A biological process unknown molecular function unknown cellular component unknown | YBR222C	.	YBR050C ... REG2 negative regulation of transcr protein phosphatase type 1 activityprotein phosphatase type 1 complex | YBR051W
YFL002W-A YFL002W-A Ö TRANSPOSABLE TY ELEMENTYFL002W-B	.	YBR212W ... NGR1 mitochondrion organization and RNA binding* cytoplasm* | YBR213W	.	YBR223C ... TDP1 DNA repair tyrosyl-DNA phosophodiesterase actinucleus | YBR224W	.	YBR051W ... | YBR052C
YFL007W … BLM10 (BLM3) biological process unknown molecular function unknown mitochondrion | Proteasome activator subunit; found in association with core particles, with and without the 19S regulatory particle; required for resistance to bleomycin, may be involved in protecting against oxidative damage; similar to mammalian PA200YFL008W	.	YBR215W ... HPC2 G1/S-specific transcription in transcription regulator activity nucleus | YBR216C	.	YBR224W ... | YBR225W	.	YBR056W-A ... YBR056W-A biological process unknown molecular function unknown cellular component unknown | YBR057C
YFL031C-A … Dubious Dubious ORF unlikely to encode a protein, based on available experimental and comparative sequence data; partially overlaps HAC1/YFL031W; identified by gene-trapping, microarray-based expression analysis, and genome-wide homology searchingYFR009W-A	.	YBR222C ... PCS60 biological process unknown AMP binding cytoplasm* | YBR223C	.	YBR225W ... YBR225W biological process unknown molecular function unknown cellular component unknown | YBR226C	.	YBR057C ... MUM2 premeiotic DNA synthesis molecular function unknown cytoplasm | YBR058C
YFL031W ... HAC1 regulation of transcription fr transcription factor activity* nucleus | YFL032W	.	YBR225W ... YBR225W biological process unknown molecular function unknown cellular component unknown | YBR226C	.	YBR226C ... | YBR227C	.	YBR058C ... UBP14 protein deubiquitination* ubiquitin-specific protease activitcytoplasm | YBR058C-A
YFL034W ... YFL034W biological process unknown molecular function unknown integral to membrane | YFL036W	.	YBR226C ... | YBR227C	.	YBR232C ... | YBR233W	.	YBR058C-A ... TSC3 sphingolipid biosynthesis* enzyme activator activity membrane fraction* | YBR059C
YFL045C PAC cluster SEC53 protein-ER targeting phosphomannomutase activity cytosol | YFL046W	.	YBR229C ... ROT2 cell wall biosynthesis (sensu alpha-glucosidase activity mitochondrion* | YBR230C	.	YBR233W-A ... DAD3 mitotic spindle organization a protein binding kinetochore* | YBR234C	.	YBR060C ... ORC2 DNA replication initiation* DNA replication origin binding pre-replicative complex* | YBR061C
YFR004W ... RPN11 ubiquitin-dependent protein ca endopeptidase activity nucleus* | YFR005C	.	YBR230C … iESR cluster OM14 biological process unknown molecular function unknown | Integral mitochondrial outer membrane protein; abundance is decreased in cells grown in glucose relative to other carbon sources; appears to contain 3 alpha-helical transmembrane segments; ORF encodes a 97-basepair intronYBR230W-A	.	YBR240C ... THI2 positive regulation of transcr transcriptional activator activity nucleus | YBR241C	.	YBR061C PAC cluster TRM7 protein biosynthesis* tRNA methyltransferase activity cytoplasm | YBR062C
YFR010W ... UBP6 protein deubiquitination ubiquitin-specific protease activitproteasome regulatory particle (sen | YFR011C	.	YBR233W ... PBP2 biological process unknown molecular function unknown cytoplasm | YBR233W-A	.	YBR246W … PAC cluster RRT2 biological process unknown molecular function unknown | Putative protein of unknown function; non-essential gene identified in a screen for mutants with increased levels of rDNA transcription; null mutants display a weak carboxypeptidase Y missorting/secretion phenotypeYBR247C	.	YBR062C ... YBR062C biological process unknown molecular function unknown cellular component unknown | YBR063C
YFR016C ... YFR016C biological process unknown molecular function unknown cytoplasm* | YFR017C	.	YBR235W ... YBR235W biological process unknown ion transporter activity cellular component unknown | YBR236C	.	YBR250W … SPO23 biological process unknown molecular function unknown | Protein of unknown function; associates with meiosis-specific protein Spo1pYBR251W	.	YBR063C ... YBR063C biological process unknown molecular function unknown cellular component unknown | YBR064W
YFR019W ... FAB1 response to stress* 1-phosphatidylinositol-3-phosphate mitochondrion* | YFR020W	.	YBR236C ... ABD1 mRNA capping mRNA (guanine-N7-)-methyltransferasnucleus* | YBR237W	.	YBR251W ... MRPS5 protein biosynthesis structural constituent of ribosome mitochondrial small ribosomal subun | YBR252W	.	YBR064W ... | YBR065C
YFR032C-A ... RPL29 protein biosynthesis structural constituent of ribosome cytoplasm* | YFR032C-B	.	YBR237W ... PRP5 U2-type nuclear mRNA branch si "RNA splicing factor activity, trans"spliceosome complex | YBR238C	.	YBR258C ... SHG1 histone methylation histone lysine N-methyltransferase nucleus* | YBR259W	.	YBR066C ... NRG2 invasive growth (sensu Sacchar transcriptional repressor activity nucleus | YBR067C
YFR036W-A … Dubious Dubious open reading frame unlikely to encode a protein, based on available experimental and comparative sequence data; partially overlaps the verified gene RSC8YFR052C-A	.	YBR243C ... ALG7 N-linked glycosylation UDP-N-acetylglucosamine-dolichyl-phendoplasmic reticulum | YBR244W	.	YBR259W ... YBR259W biological process unknown molecular function unknown cellular component unknown | YBR260C	.	YBR067C ... TIP1 cell wall organization and bio structural constituent of cell wallcell wall (sensu Fungi) | YBR068C
YFR044C … DUG1 biological process unknown molecular function unknown | Cys-Gly metallo-di-peptidase; forms a complex with Dug2p and Dug3p to degrade glutathione (GSH) and other peptides containing a gamma-glu-X bond in an alternative pathway to GSH degradation by gamma-glutamyl transpeptidase (Ecm38p)YFR045W	.	YBR253W ... SRB6 transcription from RNA polymer RNA polymerase II transcription medmediator complex | YBR254C	.	YBR267W PAC cluster REI1 budding cell bud growth* molecular function unknown cytoplasm | YBR268W	.	YBR070C ... ALG14 dolichol-linked oligosaccharid "transferase activity, transferring"nuclear envelope-endoplasmic reticu | YBR071W
YFR051C ... RET2 ER to Golgi transport* protein binding COPI vesicle coat | YFR052W	.	YBR255C-A ... YBR255C-A biological process unknown molecular function unknown cellular component unknown | YBR255W	.	YBR271W ... YBR271W biological process unknown S-adenosylmethionine-dependent methcytoplasm | YBR272C	.	YBR071W ... YBR071W biological process unknown molecular function unknown cytoplasm | YBR072C-A
YGL009C ... LEU1 leucine biosynthesis 3-isopropylmalate dehydratase activcytosol | YGL010W	.	YBR255W … MTC4 biological process unknown molecular function unknown | Protein of unknown function, required for normal growth rate at 15 degrees C; green fluorescent protein (GFP)-fusion protein localizes to the cytoplasm in a punctate pattern; mtc4 is synthetically sick with cdc13-1YBR256C	.	YBR274W ... CHK1 protein amino acid phosphoryla protein kinase activity nucleus | YBR275C	.	YBR072C-A ... YBR072C-A biological process unknown molecular function unknown cellular component unknown | YBR072W
YGL011C ... SCL1 ubiquitin-dependent protein ca endopeptidase activity mitochondrion* | YGL012W	.	YBR256C ... RIB5 riboflavin biosynthesis riboflavin synthase activity soluble fraction | YBR257W	.	YBR277C ... | YBR278W	.	YBR074W ... YBR074W proteolysis and peptidolysis metalloendopeptidase activity cellular component unknown | YBR076W
YGL012W ... ERG4 ergosterol biosynthesis delta24(24-1) sterol reductase actiendoplasmic reticulum | YGL013C	.	YBR260C ... RGD1 osmosensory signaling pathway Rho GTPase activator activity actin cortical patch* | YBR261C	.	YBR280C … SAF1 biological process unknown molecular function unknown | F-Box protein involved in proteasome-dependent degradation of Aah1p during entry of cells into quiescence; interacts with Skp1YBR281C	.	YBR076W ... ECM8 cell wall organization and bio molecular function unknown cellular component unknown | YBR077C
YGL022W ... STT3 N-linked glycosylation dolichyl-diphosphooligosaccharide-poligosaccharyl transferase complex | YGL023C	.	YBR262C … AIM5 biological process unknown molecular function unknown mitochondrion | Protein of unknown function; the authentic, non-tagged protein is detected in purified mitochondria in high-throughput studies; null mutant displays elevated frequency of mitochondrial genome lossYBR263W	.	YBR291C ... CTP1 mitochondrial citrate transpor tricarboxylate carrier activity mitochondrial inner membrane | YBR292C	.	YBR077C ... SLM4 signal transduction "phosphatidylinositol-3,4-bisphospha"cytoplasm* | YBR078W
YGL026C ... TRP5 tryptophan biosynthesis tryptophan synthase activity cytoplasm* | YGL027C	.	YBR264C ... YPT10 Golgi organization and biogene guanyl nucleotide binding cytoplasm | YBR265W	.	YBR292C ... | YBR293W	.	YBR083W ... TEC1 pseudohyphal growth* specific RNA polymerase II transcrinucleus | YBR084C-A
YGL105W ... ARC1 tRNA-nucleus export* tRNA binding cytoplasm* | YGL106W	.	YBR268W ... MRPL37 protein biosynthesis structural constituent of ribosome mitochondrial large ribosomal subun | YBR269C	.	YBR293W ... VBA2 basic amino acid transport multidrug transporter activity* vacuolar membrane (sensu Fungi) | YBR294W	.	YBR085C-A ... YBR085C-A biological process unknown molecular function unknown cytoplasm* | YBR085W
YGL106W ... MLC1 endocytosis* microfilament motor activity actin cap | YGL107C	.	YBR269C iESR cluster FMP21 biological process unknown molecular function unknown mitochondrion | YBR270C	.	YBR296C ... PHO89 phosphate transport sodium:inorganic phosphate symporteplasma membrane | YBR296C-A	.	YBR087W ... RFC5 mismatch repair* DNA clamp loader activity DNA replication factor C complex | YBR088C
YGL136C ... MRM2 rRNA modification rRNA (uridine-2'-O-)-methyltransfermitochondrion | YGL137W	.	YBR273C ... UBX7 ubiquitin-dependent protein ca molecular function unknown endoplasmic reticulum* | YBR274W	.	YBR296C-A ... YBR296C-A biological process unknown molecular function unknown cellular component unknown | YBR297W	.	YBR088C ... POL30 nucleotide-excision repair* DNA polymerase processivity factor nucleus* | YBR089C-A
YGL148W PAC cluster ARO2 aromatic amino acid family bio chorismate synthase activity* cytoplasm | YGL149W	.	YBR280C … SAF1 biological process unknown molecular function unknown | F-Box protein involved in proteasome-dependent degradation of Aah1p during entry of cells into quiescence; interacts with Skp1YBR281C	.	YBR298C-A ... YBR298C-A biological process unknown molecular function unknown cellular component unknown | YBR299W	.	YBR089W PAC cluster | YBR090C
YGL168W ... HUR1 DNA replication molecular function unknown cellular component unknown | YGL169W	.	YBR281C … DUG2 biological process unknown molecular function unknown | Probable di- and tri-peptidase; forms a complex with Dug1p and Dug3p to degrade glutathione (GSH) and other peptides containing a gamma-glu-X bond in an alternative pathway to GSH degradation by gamma-glutamyl transpeptidase (Ecm38p)YBR282W	.	YCL001W-A ... YCL001W-A biological process unknown molecular function unknown cellular component unknown | YCL001W-B	.	YBR091C … TIM12 (MRS5) biological process unknown molecular function unknown cellular component unknown | Essential protein of the inner mitochondrial membrane, peripherally localized; component of the TIM22 complex, which is a twin-pore translocase that mediates insertion of numerous multispanning inner membrane proteinsYBR092C
YGL173C ... KEM1 35S primary transcript process recombinase activity* cytoplasm* | YGL174W	.	YBR282W ... MRPL27 protein biosynthesis structural constituent of ribosome mitochondrial large ribosomal subun | YBR283C	.	YCL001W-B ... YCL001W-B biological process unknown molecular function unknown cellular component unknown | YCL002C	.	YBR094W … PBY1 biological process unknown molecular function unknown | Putative tubulin tyrosine ligase associated with P-bodiesYBR095C
YGL174W ... BUD13 bud site selection molecular function unknown nucleus | YGL175C	.	YBR283C PAC cluster SSH1 cotranslational protein-membra protein transporter activity endoplasmic reticulum membrane* | YBR284W	.	YCL002C ... YCL002C biological process unknown molecular function unknown cellular component unknown | YCL004W	.	YBR095C ... RXT2 conjugation with cellular fusi molecular function unknown nucleus | YBR096W
YGL195W ... GCN1 regulation of translational el molecular function unknown mitochondrion* | YGL196W	.	YBR286W ... APE3 vacuolar protein catabolism aminopeptidase activity vacuole (sensu Fungi) | YBR287W	.	YCL005W … LDB16 biological process unknown molecular function unknown | Protein of unknown function; null mutants have decreased net negative cell surface charge; GFP-fusion protein expression is induced in response to the DNA-damaging agent MMS; native protein is detected in purified mitochondriaYCL005W-A	.	YBR096W ... YBR096W biological process unknown molecular function unknown endoplasmic reticulum | YBR097W
YGL202W ... ARO8 aromatic amino acid family met aromatic-amino-acid transaminase accytoplasm | YGL203C	.	YBR288C ... APM3 vesicle-mediated transport* molecular function unknown AP-3 adaptor complex | YBR289W	.	YCL007C ... | YCL008C	.	YBR097W ... VPS15 protein amino acid phosphoryla protein serine/threonine kinase actmitochondrion* | YBR098W
YGL206C ... CHC1 endocytosis* structural molecule activity clathrin vesicle coat | YGL207W	.	YBR289W ... SNF5 chromatin remodeling general RNA polymerase II transcripSWI/SNF complex* | YBR290W	.	YCL008C ... STP22 protein-vacuolar targeting* protein binding endosome* | YCL009C	.	YBR098W ... MMS4 DNA repair* transcription coactivator activity*nucleus | YBR099C
YGL215W ... CLG1 cell cycle cyclin-dependent protein kinase regcyclin-dependent protein kinase hol | YGL216W	.	YBR290W ... BSD2 protein-vacuolar targeting* molecular function unknown endoplasmic reticulum | YBR291C	.	YCL010C ... SGF29 histone acetylation molecular function unknown SAGA complex | YCL011C	.	YBR101C ... FES1 protein biosynthesis adenyl-nucleotide exchange factor acytosol* | YBR102C
YGL219C ... MDM34 mitochondrion organization and molecular function unknown cytoplasm* | YGL220W	.	YCL005W-A ... VMA9 vacuolar acidification* "ATPase activity, coupled to transme"vacuolar membrane* | YCL007C	.	YCL012C ... YCL012C biological process unknown molecular function unknown cellular component unknown | YCL014W	.	YBR102C ... EXO84 exocytosis* protein binding bud neck* | YBR103C-A
YGL245W ... GUS1 glutamyl-tRNA aminoacylation glutamate-tRNA ligase activity cytoplasm* | YGL246C	.	YCL014W ... BUD3 cytokinesis* molecular function unknown bud neck* | YCL016C	.	YCL016C ... DCC1 mitotic sister chromatid cohes molecular function unknown DNA replication factor C complex | YCL017C	.	YBR103C-A ... | YBR103W
YGR024C ... THG1 tRNA modification tRNA guanylyltransferase activity cytoplasm* | YGR025W	.	YCL019W YCL019W Ö TRANSPOSABLE TY ELEMENTYCL020W	.	YCL021W-A ... YCL021W-A biological process unknown molecular function unknown cellular component unknown | YCL022C	.	YBR103W ... SIF2 chromatin silencing at telomer NAD-dependent histone deacetylase anucleus* | YBR104W
YGR027W-B YGR027W-B Ö TRANSPOSABLE TY ELEMENTYGR038C-A	.	YCL028W ... RNQ1 biological process unknown molecular function unknown cytosol | YCL029C	.	YCL026C-A ... FRM2 negative regulation of fatty a molecular function unknown cytoplasm* | YCL026C-B	.	YBR105C ... VID24 vesicle-mediated transport* molecular function unknown extrinsic to membrane* | YBR106W
YGR037C ... ACB1 fatty acid metabolism* long-chain fatty acid transporter acytoplasm* | YGR038W	.	YCL030C ... HIS4 histidine biosynthesis phosphoribosyl-ATP diphosphatase acintracellular | YCL031C	.	YCL026C-B ... HBN1 biological process unknown molecular function unknown cytoplasm* | Putative protein of unknown function; similar to bacterial nitroreductases; green fluorescent protein (GFP)-fusion protein localizes to the cytoplasm and nucleus; protein becomes insoluble upon intracellular iron depletionYCL027W	.	YBR107C ... IML3 chromosome segregation molecular function unknown outer kinetochore of condensed nucl | YBR108W
YGR038C-B YGR038C-B Ö TRANSPOSABLE TY ELEMENTYGR068W-A	.	YCL031C PAC cluster RRP7 35S primary transcript process molecular function unknown nucleus* | YCL032W	.	YCL027W ... FUS1 conjugation with cellular fusi molecular function unknown plasma membrane* | YCL028W	.	YBR109W-A … Dubious Putative protein of unknown function; questionable ORF from MIPSYBR121C-A
YGR060W ... ERG25 ergosterol biosynthesis C-4 methylsterol oxidase activity plasma membrane* | YGR061C	.	YCL033C … MXR2 response to oxidative stress protein-methionine-R-oxide red | Methionine-R-sulfoxide reductase, involved in the response to oxidative stress; protects iron-sulfur clusters from oxidative inactivation along with MXR1; involved in the regulation of lifespanYCL034W	.	YCL032W ... STE50 signal transduction during con protein kinase regulator activity cytoplasm | YCL033C	.	YBR110W ... ALG1 N-linked glycosylation* "beta-1,4-mannosyltransferase activi"endoplasmic reticulum* | YBR111C
YGR063C ... SPT4 regulation of transcription, D RNA polymerase II transcription elonucleus* | YGR064W	.	YCL034W ... LSB5 endocytosis* molecular function unknown cell cortex | YCL035C	.	YCL038C ... ATG22 protein-vacuolar targeting* molecular function unknown integral to membrane* | YCL039W	.	YBR111W-A ... SUS1 mRNA-nucleus export* molecular function unknown nuclear pore* | YBR112C
YGR069W ... | YGR070W	.	YCL037C PAC cluster SRO9 protein biosynthesis RNA binding polysome | YCL038C	.	YCL046W ... | YCL047C	.	YBR115C ... LYS2 lysine biosynthesis, aminoadip L-aminoadipate-semialdehyde dehydrocytoplasm | YBR116C
YGR083C PAC cluster GCD2 translational initiation translation initiation factor activribosome* | YGR084C	.	YCL039W ... GID7 negative regulation of glucone molecular function unknown cytoplasm* | YCL040W	.	YCL047C ... YCL047C biological process unknown molecular function unknown cellular component unknown | YCL048W	.	YBR119W ... MUD1 nuclear mRNA splicing, via spl RNA binding snRNP U1 | YBR120C
YGR094W PAC cluster VAS1 valyl-tRNA aminoacylation valine-tRNA ligase activity cytoplasm* | YGR095C	.	YCL044C … MGR1 biological process unknown molecular function unknown | Subunit of the mitochondrial (mt) i-AAA protease supercomplex, which degrades misfolded mitochondrial proteins; forms a subcomplex with Mgr3p that binds to substrates to facilitate proteolysis; required for growth of cells lacking mtDNAYCL045C	.	YCL048W-A YCL048W-A YDL007C-A	.	YBR120C ... CBP6 protein biosynthesis molecular function unknown mitochondrion | YBR121C
YGR105W ... VMA21 protein complex assembly molecular function unknown endoplasmic reticulum* | YGR106C	.	YCL045C … PAC cluster EMC1 biological process unknown molecular function unknown | Member of a transmembrane complex required for efficient folding of proteins in the ER; null mutant displays induction of the unfolded protein response; interacts with Gal80pYCL046W	.	YCL049C ... YCL049C biological process unknown molecular function unknown membrane fraction | YCL050C	.	YBR122C ... MRPL36 protein biosynthesis structural constituent of ribosome mitochondrial large ribosomal subun | YBR123C
YGR106C … VOA1 biological process unknown molecular function unknown | Endoplasmic reticulum protein that functions, together with other assembly factors, in assembly of the V0 sector of the vacuolar ATPase (V-ATPase); null mutation enhances the V-ATPase deficiency of a vma21 mutant impaired in ER retrievalYGR107W	.	YCL047C ... YCL047C biological process unknown molecular function unknown cellular component unknown | YCL048W	.	YCL051W ... LRE1 cell wall organization and bio transcription regulator activity* cell wall (sensu Fungi) | YCL052C	.	YBR123C ... TFC1 transcription initiation from RNA polymerase III transcription fatranscription factor TFIIIC complex | YBR124W
YGR128C PAC cluster UTP8 processing of 20S pre-rRNA snoRNA binding small nucleolar ribonucleoprotein c | YGR129W	.	YCL051W ... LRE1 cell wall organization and bio transcription regulator activity* cell wall (sensu Fungi) | YCL052C	.	YCL052C ... PBN1 GPI anchor biosynthesis* mannosyltransferase activity endoplasmic reticulum | YCL054W	.	YBR124W ... | YBR125C
YGR130C ... YGR130C biological process unknown molecular function unknown cytoplasm | YGR131W	.	YCL056C ... YCL056C biological process unknown molecular function unknown cytoplasm | YCL057C-A	.	YCL055W ... KAR4 meiosis* transcription regulator activity nucleus | YCL056C	.	YBR125C ... PTC4 biological process unknown protein phosphatase type 2C activitcytoplasm | YBR126C
YGR135W ... PRE9 ubiquitin-dependent protein ca endopeptidase activity "proteasome core complex, alpha-subu" | YGR136W	.	YCL057C-A ... YCL057C-A biological process unknown molecular function unknown cellular component unknown | YCL057W	.	YCL058C … FYV5 | Protein of unknown function, required for survival upon exposure to K1 killer toxin; involved in ion homeostasisYCL058W-A	.	YBR126W-A … Dubious Dubious ORF unlikely to encode a protein, based on available experimental and comparative sequence data; partially overlaps the dubious ORF YBR126W-B; identified by gene-trapping, microarray analysis, and genome-wide homology searchesYBR126W-B
YGR155W ... CYS4 cysteine biosynthesis cystathionine beta-synthase activitcytoplasm* | YGR156W	.	YCL057W ... PRD1 proteolysis and peptidolysis metalloendopeptidase activity* cytoplasm* | YCL058C	.	YCR001W ... | YCR002C	.	YBR128C ... ATG14 autophagy molecular function unknown membrane fraction | YBR129C
YGR157W ... CHO2 phosphatidylcholine biosynthes phosphatidylethanolamine N-methyltrendoplasmic reticulum | YGR158C	.	YCL061C ... MRC1 chromatin silencing at telomer molecular function unknown nucleus* | YCL063W	.	YCR006C ... | YCR007C	.	YBR129C ... OPY1 conjugation with cellular fusi molecular function unknown cytoplasm* | YBR130C
YGR161C-D YGR161C-D Ö TRANSPOSABLE TY ELEMENTYGR161W-A	.	YCR002C ... CDC10 cell wall organization and bio GTPase activity* septin ring (sensu Saccharomyces) | YCR003W	.	YCR014C ... POL4 double-strand break repair via beta DNA polymerase activity nucleus | YCR015C	.	YBR131W ... CCZ1 protein-vacuolar targeting* guanyl-nucleotide exchange factor amembrane* | YBR132C
YGR161W-B YGR161W-B Ö TRANSPOSABLE TY ELEMENTYHL009W-A	.	YCR003W ... MRPL32 protein biosynthesis structural constituent of ribosome mitochondrial large ribosomal subun | YCR004C	.	YCR015C ... YCR015C biological process unknown molecular function unknown cellular component unknown | YCR016W	.	YBR134W ... | YBR135W
YGR167W ... CLC1 endocytosis* structural molecule activity clathrin vesicle coat | YGR168C	.	YCR008W ... SAT4 G1/S transition of mitotic cel protein kinase activity cellular component unknown | YCR009C	.	YCR019W ... MAK32 viral life cycle molecular function unknown cellular component unknown | YCR020C	.	YBR135W ... CKS1 transcription* protein kinase activator activity cytoplasm* | YBR136W
YGR182C ... | YGR183C	.	YCR009C ... RVS161 endocytosis* cytoskeletal protein binding actin cortical patch* | YCR010C	.	YCR020C ... PET18 mitochondrion organization and molecular function unknown cellular component unknown | YCR020C-A	.	YBR136W ... MEC1 meiotic recombination* protein kinase activity nucleus* | YBR137W
YGR184C ... UBR1 protein monoubiquitination* ubiquitin-protein ligase activity proteasome complex (sensu Eukaryota | YGR185C	.	YCR011C ... ADP1 transport "ATPase activity, coupled to transme"cytoplasm* | YCR012W	.	YCR020C-A ... MAK31 N-terminal protein amino acid amino-acid N-acetyltransferase acticellular component unknown | YCR020W-B	.	YBR137W ... YBR137W biological process unknown molecular function unknown cytoplasm | YBR138C
YGR185C PAC cluster TYS1 tyrosyl-tRNA aminoacylation tyrosine-tRNA ligase activity cytoplasm* | YGR186W	.	YCR012W ... PGK1 glycolysis* phosphoglycerate kinase activity cytoplasm* | YCR013C	.	YCR020W-B ... HTL1 regulation of cell cycle* molecular function unknown RSC complex | YCR021C	.	YBR141C ... YBR141C biological process unknown molecular function unknown nucleolus | YBR142W
YGR233C ... PHO81 phosphate metabolism cyclin-dependent protein kinase inhcytoplasm* | YGR234W	.	YCR013C ... | YCR014C	.	YCR022C ... | YCR023C	.	YBR142W PAC cluster MAK5 rRNA processing* ATP-dependent RNA helicase activitynucleolus | YBR143C
YGR253C ... PUP2 response to stress* endopeptidase activity "proteasome core complex, alpha-subu" | YGR254W	.	YCR017C ... CWH43 cell wall organization and bio molecular function unknown bud neck* | YCR018C	.	YCR024C ... SLM5 protein biosynthesis asparagine-tRNA ligase activity mitochondrion | YCR024C-A	.	YBR144C ... | YBR145W
YGR264C PAC cluster MES1 methionyl-tRNA aminoacylation methionine-tRNA ligase activity cytoplasm* | YGR265W	.	YCR028C-A ... RIM1 mitochondrial genome maintenan single-stranded DNA binding mitochondrion* | YCR030C	.	YCR024C-B ... YCR024C-B biological process unknown molecular function unknown cellular component unknown | YCR025C	.	YBR148W ... YSW1 biological process unknown molecular function unknown cellular component unknown | YBR149W
YGR270W ... YTA7 protein catabolism ATPase activity nucleus | YGR271C-A	.	YCR030C ... SYP1 biological process unknown molecular function unknown bud neck* | YCR031C	.	YCR025C ... | YCR026C	.	YBR152W ... SPP381 nuclear mRNA splicing, via spl molecular function unknown spliceosome complex | YBR153W
YGR282C ... BGL2 cell wall organization and bio "glucan 1,3-beta-glucosidase activit"cell wall (sensu Fungi) | YGR283C	.	YCR032W ... BPH1 cell wall organization and bio molecular function unknown mitochondrion | YCR033W	.	YCR027C ... RHB1 L-arginine transport* GTPase activity extrinsic to plasma membrane | YCR028C	.	YBR153W ... RIB7 riboflavin biosynthesis diaminohydroxyphosphoribosylaminopycellular component unknown | YBR154C
YGR285C PAC cluster ZUO1 protein folding unfolded protein binding cytoplasm* | YGR286C	.	YCR033W ... SNT1 histone deacetylation* NAD-dependent histone deacetylase ahistone deacetylase complex | YCR034W	.	YCR036W ... RBK1 D-ribose metabolism ATP binding* cytoplasm* | YCR037C	.	YBR155W PAC cluster CNS1 protein folding unfolded protein binding cytoplasm | YBR156C
YHL015W ... RPS20 protein biosynthesis structural constituent of ribosome cytosolic small ribosomal subunit ( | YHL015W-A	.	YCR036W ... RBK1 D-ribose metabolism ATP binding* cytoplasm* | YCR037C	.	YCR044C ... PER1 response to unfolded protein* molecular function unknown vacuolar membrane (sensu Fungi) | YCR045C	.	YBR156C ... SLI15 protein amino acid phosphoryla protein kinase activator activity spindle microtubule* | YBR157C
YHL030W ... ECM29 protein catabolism protein binding cytoplasm* | YHL030W-A	.	YCR042C ... TAF2 transcription initiation from general RNA polymerase II transcriptranscription factor TFIID complex | YCR043C	.	YCR049C ... | YCR050C	.	YBR157C ... ICS2 biological process unknown molecular function unknown cellular component unknown | YBR158W
YHL034C ... SBP1 RNA metabolism RNA binding nucleolus | YHL034W-A	.	YCR046C ... IMG1 protein biosynthesis structural constituent of ribosome mitochondrial large ribosomal subun | YCR047C	.	YCR063W ... BUD31 bud site selection* molecular function unknown nucleus | YCR064C	.	YBR158W ... AMN1 negative regulation of exit fr protein binding cytoplasm* | YBR159W
YHL034W-A | YHL035C	.	YCR050C ... | YCR051W	.	YCR064C ... | YCR065W	.	YBR165W ... UBS1 protein-nucleus export* molecular function unknown nucleus | YBR166C
YHR005C-A ... TIM10 mitochondrial inner membrane p unfolded protein binding* mitochondrial intermembrane space* | Essential protein of the mitochondrial intermembrane space, forms a complex with Tim9p (TIM10 complex) that mediates insertion of hydrophobic proteins at the inner membrane, has homology to Mrs5p, which is also involved in this processYHR006W	.	YCR052W ... RSC6 chromatin remodeling molecular function unknown RSC complex | YCR053W	.	YCR066W ... RAD18 DNA repair ubiquitin conjugating enzyme activinuclear chromatin | YCR067C	.	YBR167C ... POP7 rRNA processing* ribonuclease P activity* ribonuclease MRP complex* | YBR168W
YHR007C ... ERG11 ergosterol biosynthesis sterol 14-demethylase activity endoplasmic reticulum | YHR007C-A	.	YCR053W PAC cluster THR4 endocytosis* threonine synthase activity cytoplasm* | YCR054C	.	YCR068W ... ATG15 autophagy* lipase activity integral to membrane* | YCR069W	.	YBR168W ... PEX32 peroxisome organization and bi molecular function unknown integral to peroxisomal membrane | YBR169C
YHR013C PAC cluster ARD1 protein amino acid acetylation peptide alpha-N-acetyltransferase acytoplasm* | YHR014W	.	YCR069W ... CPR4 biological process unknown peptidyl-prolyl cis-trans isomerasemembrane | YCR071C	.	YCR072C … PAC cluster RSA4 biological process unknown molecular function unknown | WD-repeat protein involved in ribosome biogenesis; may interact with ribosomes; required for maturation and efficient intra-nuclear transport or pre-60S ribosomal subunits, localizes to the nucleolusYCR073C	.	YBR173C ... UMP1 ubiquitin-dependent protein ca proteasome activator activity cytoplasm* | YBR174C
YHR019C PAC cluster DED81 asparaginyl-tRNA aminoacylatio ATP binding* cytoplasm | YHR020W	.	YCR071C ... IMG2 protein biosynthesis structural constituent of ribosome mitochondrial large ribosomal subun | YCR072C	.	YCR076C ... YCR076C biological process unknown molecular function unknown cellular component unknown | YCR077C	.	YBR174C ... | YBR175W
YHR020W PAC cluster YHR020W tRNA aminoacylation for protei proline-tRNA ligase activity cellular component unknown | YHR021C	.	YCR075W-A ... YCR075W-A biological process unknown molecular function unknown cellular component unknown | YCR076C	.	YCR079W … PTC6 biological process unknown phosphoprotein phosphatase act | Mitochondrial protein phosphatase of type 2C with similarity to mammalian PP1Ks; involved in mitophagy; null mutant is sensitive to rapamycin and has decreased phosphorylation of the Pda1 subunit of pyruvate dehydrogenaseYCR081W	.	YBR175W ... SWD3 chromatin silencing at telomer histone lysine N-methyltransferase COMPASS complex | YBR176W
YHR023W ... MYO1 response to osmotic stress* microfilament motor activity contractile ring (sensu Saccharomyc | YHR024C	.	YCR077C ... PAT1 chromosome segregation* molecular function unknown cytosolic small ribosomal subunit ( | YCR079W	.	YCR085W ... | YCR086W	.	YBR176W ... ECM31 pantothenate biosynthesis 3-methyl-2-oxobutanoate hydroxymethmitochondrion | YBR177C
YHR025W PAC cluster THR1 methionine metabolism* homoserine kinase activity cellular component unknown | YHR026W	.	YCR083W ... TRX3 response to oxidative stress thiol-disulfide exchange intermediamitochondrion | YCR084C	.	YCR086W ... CSM1 DNA replication* molecular function unknown nucleolus* | YCR087C-A	.	YBR178W ... | YBR179C
YHR039C-A ... VMA10 vacuolar acidification* hydrogen-transporting ATPase activihydrogen-transporting ATPase V1 dom | YHR040W	.	YCR084C ... TUP1 negative regulation of transcr general transcriptional repressor anucleus | YCR085W	.	YCR087W ... | YCR088W	.	YBR180W ... DTR1 spore wall assembly (sensu Fun multidrug transporter activity* prospore membrane | YBR181C
YHR042W PAC cluster NCP1 ergosterol biosynthesis electron transporter activity mitochondrion* | YHR043C	.	YCR088W ... ABP1 establishment of cell polarity protein binding cytoplasm* | YCR089W	.	YCR095W-A ... YCR095W-A biological process unknown molecular function unknown cellular component unknown | YCR096C	.	YBR182C ... SMP1 positive regulation of transcr transcription factor activity* cytoplasm* | YBR182C-A
YHR063W-A | YHR064C	.	YCR092C ... MSH3 DNA recombination* damaged DNA binding nuclear chromosome | YCR093W	.	YCR097W-A ... | YCR098C	.	YBR182C-A ... YBR182C-A biological process unknown molecular function unknown cellular component unknown | YBR183W
YHR068W PAC cluster DYS1 hypusine biosynthesis from pep "transferase activity, transferring"cytoplasm | YHR069C	.	YCR093W ... CDC39 regulation of transcription fr 3'-5'-exoribonuclease activity cytoplasm* | YCR094W	.	YCR098C ... GIT1 glycerophosphodiester transpor glycerophosphodiester transporter aplasma membrane | YCR099C	.	YBR184W ... YBR184W biological process unknown molecular function unknown cellular component unknown | YBR185C
YHR072W-A ... NOP10 rRNA modification* RNA binding small nucleolar ribonucleoprotein c | YHR073C-B	.	YCR095C … OCA4 biological process unknown molecular function unknown | Cytoplasmic protein required for replication of Brome mosaic virus in S. cerevisiae, which is a model system for studying replication of positive-strand RNA viruses in their natural hostsYCR095W-A	.	YDL001W ... RMD1 biological process unknown molecular function unknown cytoplasm | YDL002C	.	YBR185C ... MBA1 aerobic respiration* molecular function unknown mitochondrial inner membrane | YBR186W
YHR077C ... NMD2 mRNA catabolism* protein binding cytoplasm* | YHR078W	.	YCR097W ... HMRA1 regulation of transcription, m transcription corepressor activity nucleus | YCR097W-A	.	YDL003W ... MCD1 mitotic sister chromatid cohes molecular function unknown nucleus* | YDL004W	.	YBR186W ... PCH2 regulation of meiosis molecular function unknown nucleolus | YBR187W
YHR089C PAC cluster GAR1 rRNA modification* RNA binding nucleolus* | YHR090C	.	YDL004W ... ATP16 ATP synthesis coupled proton t hydrogen-transporting ATP synthase "proton-transporting ATP synthase, c" | YDL005C	.	YDL006W ... PTC1 protein amino acid dephosphory protein phosphatase type 2C activitcytoplasm* | YDL007W	.	YBR188C ... NTC20 nuclear mRNA splicing, via spl "RNA splicing factor activity, trans"spliceosome complex | YBR189W
YHR099W ... TRA1 regulation of transcription fr histone acetyltransferase activity histone acetyltransferase complex* | YHR100C	.	YDL005C ... MED2 transcription from RNA polymer RNA polymerase II transcription medmediator complex | YDL006W	.	YDL008W ... APC11 mitotic sister chromatid segre protein binding* anaphase-promoting complex | YDL009C	.	YBR190W ... | YBR191W
YHR114W ... BZZ1 actin filament organization* molecular function unknown cytoplasm* | YHR115C	.	YDL013W … SLX5 (HEX3) mitochondrial matrix protein i protein transporter activity mitochondrion* | Subunit of the Slx5-Slx8 SUMO-targeted ubiquitin ligase (STUbL) complex, stimulated by SUMO-modified substrates; contains a RING domain and two SIMs (SUMO-interacting motifs); forms SUMO-dependent nuclear foci, including DNA repair centersYDL014W	.	YDL009C ... | YDL010W	.	YBR191W-A ... | YBR192W
YHR136C ... SPL2 response to temperature enzyme inhibitor activity cytoplasm | YHR137C-A	.	YDL014W ... NOP1 rRNA modification* methyltransferase activity nucleolus* | YDL015C	.	YDL010W … GRX6 biological process unknown molecular function unknown | Cis-golgi localized monothiol glutaredoxin that binds an iron-sulfur cluster; more similar in activity to dithiol than other monothiol glutaredoxins; involved in the oxidative stress response; functional overlap with GRX7YDL011C	.	YBR192W ... RIM2 mitochondrial genome maintenan transporter activity mitochondrion | YBR193C
YHR164C ... DNA2 DNA repair* ATP-dependent DNA helicase activitynucleus* | YHR165C	.	YDL016C ... | YDL017W	.	YDL011C ... | YDL012C	.	YBR193C ... MED8 transcription from RNA polymer RNA polymerase II transcription medmediator complex | YBR194W
YHR165C ... PRP8 nuclear mRNA splicing, via spl "RNA splicing factor activity, trans"U4/U6 x U5 tri-snRNP complex* | YHR165W-A	.	YDL020C ... RPN4 ubiquitin-dependent protein ca transcriptional activator activity proteasome regulatory particle (sen | YDL021W	.	YDL017W ... CDC7 protein amino acid phosphoryla protein serine/threonine kinase actnucleoplasm | YDL018C	.	YBR194W … AIM4 (SOY1) sporulation (sensu Fungi)* DNA binding nucleus | Protein proposed to be associated with the nuclear pore complex; null mutant is viable, displays elevated frequency of mitochondrial genome loss and is sensitive to freeze-thaw stressYBR195C
YHR190W ... ERG9 ergosterol biosynthesis farnesyl-diphosphate farnesyltransfendoplasmic reticulum | YHR191C	.	YDL023C iESR cluster | YDL024C	.	YDL018C ... ERP3 secretory pathway molecular function unknown integral to membrane | YDL019C	.	YBR195C ... MSI1 DNA repair* transcription regulator activity chromatin silencing complex* | YBR196C
YHR214C-B YHR214C-B Ö TRANSPOSABLE TY ELEMENTYHR214C-C	.	YDL027C iESR cluster YDL027C biological process unknown molecular function unknown mitochondrion | YDL028C	.	YDL022C-A … Dubious Dubious open reading frame unlikely to encode a protein; partially overlaps the verified gene DIA3; identified by fungal homology and RT-PCRYDL025W-A	.	YBR196C-A ... YBR196C-A biological process unknown molecular function unknown cellular component unknown | YBR196C-B
YIL002C ... INP51 cell wall organization and bio inositol-polyphosphate 5-phosphatasmembrane fraction | YIL002W-A	.	YDL028C ... MPS1 mitotic spindle checkpoint* protein threonine/tyrosine kinase aspindle pole body* | YDL029W	.	YDL026W ... | YDL027C	.	YBR196C-B ... YBR196C-B biological process unknown molecular function unknown cellular component unknown | YBR197C
YIL002W-A ... YIL002W-A biological process unknown molecular function unknown cellular component unknown | YIL003W	.	YDL034W ... | YDL035C	.	YDL028C ... MPS1 mitotic spindle checkpoint* protein threonine/tyrosine kinase aspindle pole body* | YDL029W	.	YBR197C ... YBR197C biological process unknown molecular function unknown cytoplasm* | YBR198C
YIL038C ... NOT3 regulation of transcription fr 3'-5'-exoribonuclease activity cytoplasm* | YIL039W	.	YDL035C ... GPR1 pseudohyphal growth* G-protein coupled receptor activityplasma membrane | YDL036C	.	YDL033C ... SLM3 protein biosynthesis* tRNA (5-methylaminomethyl-2-thiourimitochondrion | YDL034W	.	YBR199W ... KTR4 N-linked glycosylation mannosyltransferase activity Golgi apparatus | YBR200W
YIL075C ... RPN2 ubiquitin-dependent protein ca endopeptidase activity* nucleus* | YIL076W	.	YDL040C ... NAT1 protein amino acid acetylation peptide alpha-N-acetyltransferase acytoplasm* | YDL041W	.	YDL034W ... | YDL035C	.	YBR201C-A YBR201C-A YCL048W-A
YIL112W ... HOS4 histone deacetylation* NAD-dependent histone deacetylase ahistone deacetylase complex | YIL113W	.	YDL044C ... MTF2 protein biosynthesis* RNA binding mitochondrion | YDL045C	.	YDL039C ... PRM7 conjugation with cellular fusi molecular function unknown integral to membrane | YDL040C	.	YBR201W ... DER1 ER-associated protein cataboli molecular function unknown endoplasmic reticulum membrane | YBR202W
YIL129C ... TAO3 cellular morphogenesis* molecular function unknown mitochondrion* | YIL130W	.	YDL045W-A ... MRP10 protein biosynthesis structural constituent of ribosome mitochondrial small ribosomal subun | YDL046W	.	YDL041W ... | YDL042C	.	YBR203W ... COS111 signal transduction molecular function unknown cellular component unknown | YBR204C
YIL142W ... CCT2 protein folding* unfolded protein binding cytoplasm* | YIL143C	.	YDL051W PAC cluster LHP1 tRNA processing RNA binding nucleus* | YDL052C	.	YDL045C ... FAD1 FAD biosynthesis FMN adenylyltransferase activity cytoplasm | YDL045W-A	.	YBR209W ... | YBR210W
YIL147C ... SLN1 protein amino acid phosphoryla osmosensor activity* plasma membrane | YIL148W	.	YDL053C ... PBP4 biological process unknown molecular function unknown cytoplasm* | YDL054C	.	YDL050C PAC cluster | YDL051W	.	YBR211C ... AME1 attachment of spindle microtub molecular function unknown spindle pole body* | YBR212W
YIL149C ... MLP2 mRNA-nucleus export* ribonucleoprotein binding mitochondrion* | YIL150C	.	YDL056W ... MBP1 regulation of cell cycle* DNA binding* nucleus | YDL057W	.	YDL059C ... RAD59 telomerase-independent telomer protein binding* nucleus | YDL060W	.	YBR213W ... MET8 sulfate assimilation* ferrochelatase activity* cellular component unknown | YBR214W
YJL008C ... CCT8 protein folding* unfolded protein binding cytoplasm* | YJL009W	.	YDL058W ... USO1 ER to Golgi transport* molecular function unknown soluble fraction | YDL059C	.	YDL062W PAC cluster | YDL063C	.	YBR217W ... ATG12 protein-vacuolar targeting* molecular function unknown membrane fraction | YBR218C
YJL009W ... | YJL010C	.	YDL064W ... UBC9 G2/M transition of mitotic cel ubiquitin-like conjugating enzyme anucleus | YDL065C	.	YDL063C PAC cluster YDL063C biological process unknown molecular function unknown cytoplasm* | YDL064W	.	YBR221W-A ... YBR221W-A biological process unknown molecular function unknown cellular component unknown | YBR222C
YJL012C ... VTC4 vacuole fusion, non-autophagic molecular function unknown intrinsic to vacuolar membrane | YJL013C	.	YDL065C ... PEX19 protein folding* protein binding cytosol | YDL066W	.	YDL068W ... | YDL069C	.	YBR223C ... TDP1 DNA repair tyrosyl-DNA phosophodiesterase actinucleus | YBR224W
YJL014W PAC cluster CCT3 protein folding* unfolded protein binding cytoplasm* | YJL015C	.	YDL067C ... COX9 aerobic respiration* cytochrome-c oxidase activity respiratory chain complex IV (sensu | YDL068W	.	YDL069C ... CBS1 protein biosynthesis "translation factor activity, nuclei"mitochondrial inner membrane* | YDL070W	.	YBR224W ... | YBR225W
YJL020C ... BBC1 actin cytoskeleton organizatio myosin I binding actin cortical patch | YJL022W	.	YDL069C ... CBS1 protein biosynthesis "translation factor activity, nuclei"mitochondrial inner membrane* | YDL070W	.	YDL071C ... | YDL072C	.	YBR225W ... YBR225W biological process unknown molecular function unknown cellular component unknown | YBR226C
YJL080C PAC cluster SCP160 chromosome segregation* RNA binding endoplasmic reticulum membrane* | YJL081C	.	YDL070W ... BDF2 biological process unknown molecular function unknown nucleus | YDL071C	.	YDL087C ... LUC7 mRNA splice site selection mRNA binding snRNP U1 | YDL088C	.	YBR226C ... | YBR227C
YJL104W ... PAM16 mitochondrial matrix protein i protein binding* mitochondrion* | YJL105W	.	YDL073W ... YDL073W biological process unknown molecular function unknown cellular component unknown | YDL074C	.	YDL088C ... ASM4 mRNA-nucleus export* structural molecule activity nuclear pore | YDL089W	.	YBR227C ... MCX1 biological process unknown unfolded protein binding* mitochondrial matrix | YBR228W
YJL121C ... RPE1 pentose-phosphate shunt ribulose-phosphate 3-epimerase acticytosol | YJL122W	.	YDL074C ... BRE1 chromatin silencing at telomer ubiquitin-protein ligase activity nucleus | YDL075W	.	YDL090C ... RAM1 protein amino acid farnesylati protein farnesyltransferase activitprotein farnesyltransferase complex | YDL091C	.	YBR228W ... SLX1 DNA repair* 5'-flap endonuclease activity nucleus | YBR229C
YJL148W PAC cluster RPA34 transcription from RNA polymer DNA-directed RNA polymerase activitnucleus* | YJL149W	.	YDL077C ... VAM6 vacuole organization and bioge Rab guanyl-nucleotide exchange factvacuole (sensu Fungi)* | YDL078C	.	YDL091C ... UBX3 biological process unknown molecular function unknown cytoplasm | YDL092W	.	YBR230W-A ... YBR230W-A biological process unknown molecular function unknown cellular component unknown | YBR231C
YJL167W ... ERG20 ergosterol biosynthesis* dimethylallyltranstransferase activcytosol | YJL168C	.	YDL086W ... YDL086W biological process unknown carboxymethylenebutenolidase activicytoplasm* | YDL087C	.	YDL101C ... DUN1 protein amino acid phosphoryla protein kinase activity nucleus | YDL102W	.	YBR231C ... SWC5 chromatin remodeling molecular function unknown nucleus* | YBR232C
YJL188C … PAC cluster BUD19 | Dubious open reading frame, unlikely to encode a protein; not conserved in closely related Saccharomyces species; 88% of ORF overlaps the verified gene RPL39; diploid mutant displays a weak budding pattern phenotype in a systematic assayYJL189W	.	YDL088C ... ASM4 mRNA-nucleus export* structural molecule activity nuclear pore | YDL089W	.	YDL104C ... QRI7 proteolysis and peptidolysis metalloendopeptidase activity mitochondrion | YDL105W	.	YBR232C ... | YBR233W
YJL207C … LAA1 biological process unknown molecular function unknown | AP-1 accessory protein; colocalizes with clathrin to the late-Golgi apparatus; involved in TGN-endosome transport; physically interacts with AP-1; similar to the mammalian p200; may interact with ribosomes; YJL207C is a non-essential geneYJL208C	.	YDL089W … NUR1 biological process unknown molecular function unknown | Protein of unknown function; interacts with Csm1p, Lrs4p; required for rDNA repeat stability; null mutant causes increase in unequal sister-chromatid exchange; GFP-fusion protein localizes to the nuclear periphery, possible Cdc28p substrateYDL090C	.	YDL105W ... NSE4 DNA repair molecular function unknown nucleus* | YDL106C	.	YBR233W ... PBP2 biological process unknown molecular function unknown cytoplasm | YBR233W-A
YJR014W … PAC cluster TMA22 biological process unknown RNA binding cytoplasm | Protein of unknown function; associates with ribosomes and has a putative RNA binding domain; interacts with Tma20p; similar to human GRAP and human DRP1, which interacts with human Tma20p homolog MCT-1YJR015W	.	YDL097C ... RPN6 ubiquitin-dependent protein ca structural molecule activity "proteasome regulatory particle, lid" | YDL098C	.	YDL107W ... MSS2 protein complex assembly* protein translocase activity mitochondrial inner membrane | YDL108W	.	YBR233W-A ... DAD3 mitotic spindle organization a protein binding kinetochore* | YBR234C
YJR016C ... ILV3 branched chain family amino ac dihydroxy-acid dehydratase activitymitochondrion | YJR017C	.	YDL099W … BUG1 biological process unknown molecular function unknown | Cis-golgi localized protein involved in ER to Golgi transport; forms a complex with the mammalian GRASP65 homolog, Grh1p; mutants are compromised for the fusion of ER-derived vesicles with Golgi membranesYDL100C	.	YDL108W ... KIN28 protein amino acid phosphoryla general RNA polymerase II transcriptranscription factor TFIIH complex | YDL109C	.	YBR235W ... YBR235W biological process unknown ion transporter activity cellular component unknown | YBR236C
YJR027W YJR027W Ö TRANSPOSABLE TY ELEMENTYJR028W	.	YDL100C … GET3 (ARR4) | Guanine nucleotide exchange factor for Gpa1p; amplifies G protein signaling; subunit of the GET complex, which is involved in Golgi to ER trafficking and insertion of proteins into the ER membrane; has low-level ATPase activityYDL101C	.	YDL114W ... YDL114W biological process unknown molecular function unknown cellular component unknown | YDL114W-A	.	YBR239C ... YBR239C biological process unknown molecular function unknown cytoplasm* | YBR240C
YJR029W YJR029W Ö TRANSPOSABLE TY ELEMENTYJR140W-A	.	YDL103C ... QRI1 UDP-N-acetylglucosamine biosyn UDP-N-acetylglucosamine diphosphorycytoplasm* | YDL104C	.	YDL118W ... | YDL119C	.	YBR240C ... THI2 positive regulation of transcr transcriptional activator activity nucleus | YBR241C
YJR070C PAC cluster LIA1 microtubule cytoskeleton organ protein binding cytoplasm* | YJR071W	.	YDL106C ... PHO2 transcription* transcription factor activity nucleus | YDL107W	.	YDL119C ... YDL119C transport transporter activity mitochondrial inner membrane | YDL120W	.	YBR243C ... ALG7 N-linked glycosylation UDP-N-acetylglucosamine-dolichyl-phendoplasmic reticulum | YBR244W
YJR072C ... NPA3 aerobic respiration protein binding cytoplasm | YJR073C	.	YDL111C PAC cluster RRP42 35S primary transcript process 3'-5'-exoribonuclease activity nuclear exosome (RNase complex)* | YDL112W	.	YDL120W ... YFH1 iron ion homeostasis* enzyme regulator activity mitochondrion* | YDL121C	.	YBR246W … PAC cluster RRT2 biological process unknown molecular function unknown | Putative protein of unknown function; non-essential gene identified in a screen for mutants with increased levels of rDNA transcription; null mutants display a weak carboxypeptidase Y missorting/secretion phenotypeYBR247C
YJR077C ... MIR1 phosphate transport inorganic phosphate transporter actmitochondrion* | YJR078W	.	YDL112W ... TRM3 tRNA methylation tRNA (guanosine) methyltransferase cytoplasm | YDL113C	.	YDL123W ... SNA4 biological process unknown molecular function unknown vacuolar membrane (sensu Fungi) | YDL124W	.	YBR247C PAC cluster ENP1 rRNA processing* snoRNA binding nucleus* | YBR248C
YJR104C iESR cluster SOD1 zinc ion homeostasis* "copper, zinc superoxide dismutase a"cytosol* | YJR105W	.	YDL113C ... ATG20 protein-vacuolar targeting* lipid binding membrane | YDL114W	.	YDL129W ... YDL129W biological process unknown molecular function unknown cytoplasm* | YDL130W	.	YBR248C ... HIS7 histidine biosynthesis* imidazoleglycerol phosphate synthasintracellular | YBR249C
YJR105W ... ADO1 purine base metabolism adenosine kinase activity cytoplasm* | YJR106W	.	YDL115C ... IWR1 meiosis molecular function unknown cytoplasm* | YDL116W	.	YDL133W ... YDL133W biological process unknown molecular function unknown cellular component unknown | YDL134C	.	YBR250W … SPO23 biological process unknown molecular function unknown | Protein of unknown function; associates with meiosis-specific protein Spo1pYBR251W
YJR120W ... YJR120W mitochondrion organization and molecular function unknown cellular component unknown | YJR121W	.	YDL116W ... NUP84 mRNA-nucleus export* structural molecule activity nuclear pore | YDL117W	.	YDL146W … LDB17 biological process unknown molecular function unknown | Protein involved in the regulation of endocytosis; transiently recruited to actin cortical patches in a SLA1-dependent manner after late coat component assembly; GFP-fusion protein localizes to the periphery, cytoplasm, bud, and bud neckYDL147W	.	YBR251W ... MRPS5 protein biosynthesis structural constituent of ribosome mitochondrial small ribosomal subun | YBR252W
YJR121W ... ATP2 ATP synthesis coupled proton t hydrogen-transporting ATP synthase soluble fraction* | YJR122W	.	YDL119C ... YDL119C transport transporter activity mitochondrial inner membrane | YDL120W	.	YDL151C … PAC cluster BUD30 | Dubious open reading frame, unlikely to encode a protein; not conserved in closely related Saccharomyces species; 96% of ORF overlaps the verified gene RPC53; diploid mutant displays a weak budding pattern phenotype in a systematic assayYDL152W	.	YBR252W PAC cluster DUT1 pyrimidine deoxyribonucleoside dUTP diphosphatase activity cytoplasm* | YBR253W
YJR139C ... HOM6 methionine metabolism* homoserine dehydrogenase activity cytoplasm* | YJR140C	.	YDL122W ... UBP1 protein deubiquitination ubiquitin-specific protease activitcytoplasm* | YDL123W	.	YDL154W ... MSH5 meiotic recombination molecular function unknown nucleus | YDL155W	.	YBR254C ... TRS20 ER to Golgi transport molecular function unknown TRAPP complex | YBR255C-A
YKL010C ... UFD4 protein monoubiquitination* ubiquitin-protein ligase activity cytoplasm* | YKL011C	.	YDL124W iESR cluster YDL124W metabolism alpha-keto amide reductase activitycytoplasm* | YDL125C	.	YDL156W ... YDL156W biological process unknown molecular function unknown cytoplasm* | YDL157C	.	YBR255W … MTC4 biological process unknown molecular function unknown | Protein of unknown function, required for normal growth rate at 15 degrees C; green fluorescent protein (GFP)-fusion protein localizes to the cytoplasm in a punctate pattern; mtc4 is synthetically sick with cdc13-1YBR256C
YKL023C-A YKL023C-A YKL065W-A	.	YDL130W-A ... STF1 ATP synthesis coupled proton t molecular function unknown proton-transporting ATP synthase co | YDL131W	.	YDL159W ... STE7 protein amino acid phosphoryla MAP kinase kinase activity cytoplasm* | YDL159W-A	.	YBR257W ... POP4 rRNA processing* ribonuclease P activity* ribonuclease MRP complex* | YBR258C
YKL024C ... URA6 nucleobase, nucleoside, nucleo uridine kinase activity cytoplasm* | YKL025C	.	YDL132W ... CDC53 G1/S transition of mitotic cel structural molecule activity* SCF ubiquitin ligase complex* | YDL133C-A	.	YDL159W-A ... YDL159W-A biological process unknown molecular function unknown cellular component unknown | YDL160C	.	YBR258C ... SHG1 histone methylation histone lysine N-methyltransferase nucleus* | YBR259W
YKL054C ... DEF1 ubiquitin-dependent protein ca molecular function unknown nucleus | YKL055C	.	YDL133W ... YDL133W biological process unknown molecular function unknown cellular component unknown | YDL134C	.	YDL160C-A ... YDL160C-A biological process unknown molecular function unknown cellular component unknown | YDL161W	.	YBR259W ... YBR259W biological process unknown molecular function unknown cellular component unknown | YBR260C
YKL060C ... FBA1 glycolysis* fructose-bisphosphate aldolase acticytoplasm* | YKL061W	.	YDL135C ... RDI1 actin filament organization* signal transducer activity* cytosol | YDL136W	.	YDL166C ... FAP7 processing of 20S pre-rRNA* molecular function unknown nucleus | YDL167C	.	YBR261C … TAE1 biological process unknown S-adenosylmethionine-dependent | Putative S-adenosylmethionine-dependent methyltransferase of the seven beta-strand family; has a role in protein synthesis; green fluorescent protein (GFP)-fusion protein localizes to the cytoplasm; YBR261C is not an essential geneYBR262C
YKL066W ... | YKL067W	.	YDL145C ... COP1 ER to Golgi transport* molecular function unknown COPI vesicle coat | YDL146W	.	YDL169C ... UGX2 biological process unknown molecular function unknown cellular component unknown | YDL170W	.	YBR265W ... TSC10 sphingolipid biosynthesis* "oxidoreductase activity, acting on"cytoplasm* | YBR266C
YKL080W PAC cluster VMA5 vacuolar acidification hydrogen-transporting ATPase activivacuolar membrane (sensu Fungi)* | YKL081W	.	YDL146W … LDB17 biological process unknown molecular function unknown | Protein involved in the regulation of endocytosis; transiently recruited to actin cortical patches in a SLA1-dependent manner after late coat component assembly; GFP-fusion protein localizes to the periphery, cytoplasm, bud, and bud neckYDL147W	.	YDL170W ... UGA3 regulation of transcription fr transcription factor activity* nucleus | YDL171C	.	YBR267W PAC cluster REI1 budding cell bud growth* molecular function unknown cytoplasm | YBR268W
YKL082C PAC cluster RRP14 establishment of cell polarity molecular function unknown nucleolus | YKL083W	.	YDL147W ... RPN5 ubiquitin-dependent protein ca molecular function unknown "proteasome regulatory particle, lid" | YDL148C	.	YDL176W ... YDL176W biological process unknown molecular function unknown cellular component unknown | YDL177C	.	YBR271W ... YBR271W biological process unknown S-adenosylmethionine-dependent methcytoplasm | YBR272C
YKL101W ... HSL1 protein amino acid phosphoryla protein kinase activity bud neck* | YKL102C	.	YDL148C ... NOP14 processing of 20S pre-rRNA snoRNA binding mitochondrion* | YDL149W	.	YDL180W ... YDL180W biological process unknown molecular function unknown vacuole (sensu Fungi) | YDL181W	.	YBR272C ... HSM3 mismatch repair molecular function unknown cytoplasm | YBR273C
YKL117W ... SBA1 protein folding chaperone binding cytoplasm* | YKL118W	.	YDL149W ... ATG9 protein-vacuolar targeting* molecular function unknown cytoplasm* | YDL150W	.	YDL181W ... INH1 ATP synthesis coupled proton t enzyme inhibitor activity proton-transporting ATP synthase co | YDL182W	.	YBR274W ... CHK1 protein amino acid phosphoryla protein kinase activity nucleus | YBR275C
YKL139W ... CTK1 protein amino acid phosphoryla protein kinase activity* nucleus | YKL140W	.	YDL158C ... | YDL159W	.	YDL183C ... YDL183C biological process unknown molecular function unknown cellular component unknown | YDL184C	.	YBR275C ... RIF1 chromatin silencing at telomer protein binding* nuclear telomere cap complex | YBR276C
YKL153W ... | YKL154W	.	YDL165W ... CDC36 regulation of transcription fr 3'-5'-exoribonuclease activity cytoplasm* | YDL166C	.	YDL185C-A ... | YDL185W	.	YBR276C ... PPS1 protein amino acid dephosphory protein tyrosine/threonine phosphatcellular component unknown | YBR277C
YKL182W ... FAS1 fatty acid biosynthesis [acyl-carrier protein] S-malonyltramitochondrion* | YKL183C-A	.	YDL168W ... SFA1 formaldehyde catabolism alcohol dehydrogenase activity* cytoplasm* | YDL169C	.	YDL186W ... YDL186W biological process unknown molecular function unknown cellular component unknown | YDL187C	.	YBR277C ... | YBR278W
YKL195W ... MIA40 mitochondrial intermembrane sp molecular function unknown mitochondrion* | YKL196C	.	YDL171C ... GLT1 glutamate biosynthesis glutamate synthase (NADH) activity mitochondrion* | YDL172C	.	YDL196W ... | YDL197C	.	YBR278W ... DPB3 chromatin silencing at telomer epsilon DNA polymerase activity replication fork* | YBR279W
YKL196C ... YKT6 vesicle fusion* v-SNARE activity mitochondrion* | YKL197C	.	YDL173W ... YDL173W biological process unknown molecular function unknown cytoplasm | YDL174C	.	YDL197C ... ASF2 chromatin silencing at silent molecular function unknown nucleus* | YDL198C	.	YBR279W ... PAF1 RNA elongation from RNA polyme RNA polymerase II transcription elonucleus* | YBR280C
YKL211C ... TRP3 tryptophan biosynthesis anthranilate synthase activity* cytoplasm* | YKL212W	.	YDL174C ... DLD1 aerobic respiration* D-lactate dehydrogenase (cytochromemitochondrial inner membrane | YDL175C	.	YDL200C ... MGT1 DNA dealkylation methylated-DNA-[protein]-cysteine Snucleus | YDL201W	.	YBR280C … SAF1 biological process unknown molecular function unknown | F-Box protein involved in proteasome-dependent degradation of Aah1p during entry of cells into quiescence; interacts with Skp1YBR281C
YKL215C ... YKL215C biological process unknown molecular function unknown cytoplasm | YKL216W	.	YDL185W ... TFP1 vacuolar acidification* hydrogen-transporting ATPase activivacuolar membrane (sensu Fungi)* | YDL186W	.	YDL206W ... YDL206W biological process unknown molecular function unknown cellular component unknown | YDL207W	.	YBR281C … DUG2 biological process unknown molecular function unknown | Probable di- and tri-peptidase; forms a complex with Dug1p and Dug3p to degrade glutathione (GSH) and other peptides containing a gamma-glu-X bond in an alternative pathway to GSH degradation by gamma-glutamyl transpeptidase (Ecm38p)YBR282W
YKR040C ... | YKR041W	.	YDL190C ... UFD2 response to stress* ubiquitin conjugating enzyme activicytoplasm* | YDL191W	.	YDL209C ... CWC2 nuclear mRNA splicing, via spl molecular function unknown spliceosome complex | YDL210W	.	YBR289W ... SNF5 chromatin remodeling general RNA polymerase II transcripSWI/SNF complex* | YBR290W
YKR043C PAC cluster YKR043C biological process unknown molecular function unknown cytoplasm* | YKR044W	.	YDL193W … NUS1 biological process unknown prenyltransferase activity | Putative prenyltransferase, required for cell viability; proposed to be involved in protein trafficking because tet-repressible mutant shows accumulation of hypoglycosylated forms of CPYYDL194W	.	YDL210W ... UGA4 transport* putrescine transporter activity* vacuolar membrane (sensu Fungi) | YDL211C	.	YBR291C ... CTP1 mitochondrial citrate transpor tricarboxylate carrier activity mitochondrial inner membrane | YBR292C
YKR048C ... NAP1 budding cell bud growth* protein binding cytoplasm* | YKR049C	.	YDL195W ... SEC31 ER to Golgi transport structural molecule activity COPII vesicle coat | YDL196W	.	YDL211C ... YDL211C biological process unknown molecular function unknown vacuole (sensu Fungi) | YDL212W	.	YBR292C ... | YBR293W
YKR054C ... DYN1 mitotic sister chromatid segre motor activity cytoplasmic microtubule* | YKR055W	.	YDL197C ... ASF2 chromatin silencing at silent molecular function unknown nucleus* | YDL198C	.	YDL216C ... RRI1 adaptation to pheromone during metalloendopeptidase activity signalosome complex | YDL217C	.	YBR293W ... VBA2 basic amino acid transport multidrug transporter activity* vacuolar membrane (sensu Fungi) | YBR294W
YKR092C PAC cluster SRP40 nucleocytoplasmic transport unfolded protein binding nucleolus | YKR093W	.	YDL205C ... HEM3 heme biosynthesis hydroxymethylbilane synthase activicytoplasm* | YDL206W	.	YDL217C ... TIM22 mitochondrial inner membrane p protein transporter activity mitochondrial inner membrane protei | YDL218W	.	YBR295W ... PCA1 iron ion homeostasis* "ATPase activity, coupled to transme"membrane | YBR296C
YKR095W ... MLP1 mRNA-nucleus export* ribonucleoprotein binding nuclear membrane* | YKR095W-A	.	YDL206W ... YDL206W biological process unknown molecular function unknown cellular component unknown | YDL207W	.	YDL218W ... YDL218W biological process unknown molecular function unknown cytoplasm | YDL219W	.	YBR296C ... PHO89 phosphate transport sodium:inorganic phosphate symporteplasma membrane | YBR296C-A
YLL018C ... DPS1 protein biosynthesis RNA binding* cytoplasm | YLL018C-A	.	YDL207W ... GLE1 poly(A)+ mRNA-nucleus export molecular function unknown mitochondrion* | YDL208W	.	YDL221W ... | YDL222C	.	YBR296C-A ... YBR296C-A biological process unknown molecular function unknown cellular component unknown | YBR297W
YLL040C ... VPS13 sporulation (sensu Fungi)* molecular function unknown mitochondrion* | YLL041C	.	YDL208W ... NHP2 rRNA modification* RNA binding small nucleolar ribonucleoprotein c | YDL209C	.	YDL227C ... HO mating type switching and reco endonuclease activity nucleus | YDL228C	.	YBR298C-A ... YBR298C-A biological process unknown molecular function unknown cellular component unknown | YBR299W
YLL050C ... COF1 actin filament organization* protein binding actin cortical patch | YLL051C	.	YDL212W ... SHR3 ER to Golgi transport* unfolded protein binding integral to endoplasmic reticulum m | YDL213C	.	YDL230W ... PTP1 protein amino acid dephosphory protein tyrosine phosphatase activicytoplasm* | YDL231C	.	YCL001W ... RER1 ER to Golgi transport* molecular function unknown COPII-coated vesicle* | YCL001W-A
YLR007W ... NSE1 DNA repair* molecular function unknown nucleus* | YLR008C	.	YDL213C ... NOP6 rRNA processing* molecular function unknown nucleolus | YDL214C	.	YDL233W ... YDL233W biological process unknown molecular function unknown cytoplasm* | YDL234C	.	YCL001W-A ... YCL001W-A biological process unknown molecular function unknown cellular component unknown | YCL001W-B
YLR057W ... YLR057W biological process unknown molecular function unknown cellular component unknown | YLR058C	.	YDL215C ... GDH2 nitrogen compound metabolism glutamate dehydrogenase activity mitochondrion* | YDL216C	.	YDL237W … AIM6 biological process unknown molecular function unknown | Putative protein of unknown function, required for respiratory growth; YDL237W is not an essential geneYDL238C	.	YCL001W-B ... YCL001W-B biological process unknown molecular function unknown cellular component unknown | YCL002C
YLR060W PAC cluster FRS1 phenylalanyl-tRNA aminoacylati phenylalanine-tRNA ligase activity cytoplasm* | YLR061W	.	YDL223C ... HBT1 cellular morphogenesis during molecular function unknown mating projection | YDL224C	.	YDL238C ... GUD1 guanine metabolism "hydrolase activity, acting on carbo"cytoplasm | YDL239C	.	YCL002C ... YCL002C biological process unknown molecular function unknown cellular component unknown | YCL004W
YLR076C PAC cluster | YLR077W	.	YDL225W ... SHS1 establishment of cell polarity structural constituent of cytoskeleseptin ring | YDL226C	.	YDL240C-A ... | YDL240W	.	YCL004W ... PGS1 phospholipid biosynthesis CDP-diacylglycerol-glycerol-3-phospmitochondrion | YCL005W
YLR086W ... SMC4 mitotic sister chromatid segre ATPase activity nuclear condensin complex | YLR087C	.	YDL226C ... GCS1 ER to Golgi transport* actin binding* cytoskeleton* | YDL227C	.	YDL241W ... YDL241W biological process unknown molecular function unknown cellular component unknown | YDL242W	.	YCL005W … LDB16 biological process unknown molecular function unknown | Protein of unknown function; null mutants have decreased net negative cell surface charge; GFP-fusion protein expression is induced in response to the DNA-damaging agent MMS; native protein is detected in purified mitochondriaYCL005W-A
YLR087C ... CSF1 fermentation molecular function unknown mitochondrion | YLR088W	.	YDL231C ... BRE4 endocytosis molecular function unknown integral to membrane | YDL232W	.	YDL242W ... | YDL243C	.	YCL005W-A ... VMA9 vacuolar acidification* "ATPase activity, coupled to transme"vacuolar membrane* | YCL007C
YLR106C ... MDN1 rRNA processing* ATPase activity nucleus* | YLR107W	.	YDL234C ... GYP7 vesicle-mediated transport Rab GTPase activator activity cytoplasm | YDL235C	.	YDL247W-A ... | YDL248W	.	YCL007C ... | YCL008C
YLR109W ... AHP1 regulation of cell redox homeo thioredoxin peroxidase activity cytoplasm | YLR110C	.	YDL236W ... PHO13 protein amino acid dephosphory alkaline phosphatase activity* cytoplasm* | YDL237W	.	YDR003W-A ... YDR003W-A biological process unknown molecular function unknown cellular component unknown | YDR004W	.	YCL008C ... STP22 protein-vacuolar targeting* protein binding endosome* | YCL009C
YLR154C-G ... YLR154C-G biological process unknown molecular function unknown cellular component unknown | YLR154C-H	.	YDL237W … AIM6 biological process unknown molecular function unknown | Putative protein of unknown function, required for respiratory growth; YDL237W is not an essential geneYDL238C	.	YDR005C ... MAF1 negative regulation of transcr molecular function unknown nucleus | YDR006C	.	YCL009C ... ILV6 branched chain family amino ac enzyme regulator activity* mitochondrion* | YCL010C
YLR154W-A ... | YLR154W-C	.	YDL239C ... ADY3 protein complex assembly* protein binding spindle* | YDL240C-A	.	YDR008C ... | YDR009W	.	YCL010C ... SGF29 histone acetylation molecular function unknown SAGA complex | YCL011C
YLR154W-B … Dubious Dubious open reading frame unlikely to encode a protein; encoded within the the 25S rRNA gene on the opposite strandYLR154W-E	.	YDR003W-A ... YDR003W-A biological process unknown molecular function unknown cellular component unknown | YDR004W	.	YDR010C ... | YDR011W	.	YCL012C ... YCL012C biological process unknown molecular function unknown cellular component unknown | YCL014W
YLR154W-C ... TAR1 biological process unknown molecular function unknown mitochondrion | YLR155C	.	YDR006C ... SOK1 cAMP-mediated signaling molecular function unknown nucleus | YDR007W	.	YDR014W ... RAD61 response to radiation molecular function unknown nucleus | YDR014W-A	.	YCL014W ... BUD3 cytokinesis* molecular function unknown bud neck* | YCL016C
YLR157C-B YLR157C-B Ö TRANSPOSABLE TY ELEMENTYLR163W-A	.	YDR007W ... TRP1 tryptophan biosynthesis* phosphoribosylanthranilate isomerascytoplasm | YDR008C	.	YDR014W-A … HED1 biological process unknown molecular function unknown | Meiosis-specific protein that down-regulates Rad51p-mediated mitotic recombination when the meiotic recombination machinery is impaired; early meiotic gene, transcribed specifically during meiotic prophaseYDR015C	.	YCL016C ... DCC1 mitotic sister chromatid cohes molecular function unknown DNA replication factor C complex | YCL017C
YLR175W PAC cluster CBF5 rRNA modification* pseudouridylate synthase activity small nucleolar ribonucleoprotein c | YLR176C	.	YDR017C ... KCS1 response to stress* inositol or phosphatidylinositol kicytoplasm | YDR018C	.	YDR020C … DAS2 biological process unknown molecular function unknown | Putative protein of unknown function; non-essential gene identified in a screen for mutants with increased levels of rDNA transcription; weak similarity with uridine kinases and with phosphoribokinasesYDR021W	.	YCL017C ... NFS1 iron ion homeostasis* cystathionine gamma-lyase activity mitochondrion | YCL018W
YLR192C ... HCR1 protein biosynthesis* translation initiation factor activeukaryotic translation initiation f | YLR193C	.	YDR019C ... GCV1 one-carbon compound metabolism glycine dehydrogenase (decarboxylatmitochondrion* | YDR020C	.	YDR030C ... RAD28 DNA repair molecular function unknown nucleus | YDR031W	.	YCL021W-A ... YCL021W-A biological process unknown molecular function unknown cellular component unknown | YCL022C
YLR198C PAC cluster | YLR199C	.	YDR023W PAC cluster SES1 seryl-tRNA aminoacylation serine-tRNA ligase activity cytoplasm | YDR024W	.	YDR031W … MIC14 biological process unknown molecular function unknown | Mitochondrial intermembrane space cysteine motif protein of 14 kDaYDR032C	.	YCL026C-A ... FRM2 negative regulation of fatty a molecular function unknown cytoplasm* | YCL026C-B
YLR205C ... HMX1 iron ion homeostasis* heme binding* endoplasmic reticulum* | YLR206W	.	YDR024W … FYV1 | Dubious open reading frame, unlikely to encode a protein; not conserved in closely related Saccharomyces species; mutation decreases survival upon exposure to K1 killer toxinYDR025W	.	YDR034W-B ... YDR034W-B biological process unknown molecular function unknown cellular component unknown | YDR035W	.	YCL026C-B ... HBN1 biological process unknown molecular function unknown cytoplasm* | Putative protein of unknown function; similar to bacterial nitroreductases; green fluorescent protein (GFP)-fusion protein localizes to the cytoplasm and nucleus; protein becomes insoluble upon intracellular iron depletionYCL027W
YLR208W ... SEC13 ER to Golgi transport* structural molecule activity cytoplasm* | YLR209C	.	YDR027C ... VPS54 Golgi to vacuole transport* molecular function unknown mitochondrion* | YDR028C	.	YDR042C ... YDR042C biological process unknown molecular function unknown cellular component unknown | YDR043C	.	YCL027W ... FUS1 conjugation with cellular fusi molecular function unknown plasma membrane* | YCL028W
YLR214W ... FRE1 iron ion transport* ferric-chelate reductase activity plasma membrane | YLR215C	.	YDR028C ... REG1 negative regulation of transcr protein phosphatase type 1 activitycytoplasm* | YDR029W	.	YDR043C ... NRG1 regulation of transcription fr DNA binding* nucleus | YDR044W	.	YCL029C ... BIK1 mitotic spindle organization a microtubule binding spindle pole body* | YCL030C
YLR227W-B YLR227W-B Ö TRANSPOSABLE TY ELEMENTYLR256W-A	.	YDR029W ... | YDR030C	.	YDR045C ... RPC11 transcription from RNA polymer DNA-directed RNA polymerase activitDNA-directed RNA polymerase III com | YDR046C	.	YCL032W ... STE50 signal transduction during con protein kinase regulator activity cytoplasm | YCL033C
YLR230W ... | YLR231C	.	YDR031W … MIC14 biological process unknown molecular function unknown | Mitochondrial intermembrane space cysteine motif protein of 14 kDaYDR032C	.	YDR048C ... | YDR049W	.	YCL033C … MXR2 response to oxidative stress protein-methionine-R-oxide red | Methionine-R-sulfoxide reductase, involved in the response to oxidative stress; protects iron-sulfur clusters from oxidative inactivation along with MXR1; involved in the regulation of lifespanYCL034W
YLR256W ... HAP1 aerobic respiration* specific RNA polymerase II transcrinucleus | YLR257W	.	YDR034C ... LYS14 lysine biosynthesis, aminoadip transcriptional activator activity nucleus | YDR034C-A	.	YDR050C ... TPI1 glycolysis triose-phosphate isomerase activitycytoplasm* | YDR051C	.	YCL037C PAC cluster SRO9 protein biosynthesis RNA binding polysome | YCL038C
YLR256W-A YLR256W-A Ö TRANSPOSABLE TY ELEMENTYLR286W-A	.	YDR034C-D YDR034C-D Ö TRANSPOSABLE TY ELEMENTYDR098C-A	.	YDR053W ... | YDR054C	.	YCL038C ... ATG22 protein-vacuolar targeting* molecular function unknown integral to membrane* | YCL039W
YLR259C ... HSP60 protein folding* single-stranded DNA binding mitochondrion* | YLR260W	.	YDR036C ... EHD3 endocytosis* 3-hydroxyisobutyryl-CoA hydrolase amitochondrion | YDR037W	.	YDR058C ... TGL2 lipid metabolism triacylglycerol lipase activity cellular component unknown | YDR059C	.	YCL046W ... | YCL047C
YLR262C-A ... TMA7 biological process unknown molecular function unknown cytoplasm* | Protein of unknown that associates with ribosomes; null mutant exhibits translation defects, altered polyribosome profiles, and resistance to the translation inhibitor anisomcyinYLR263W	.	YDR037W PAC cluster KRS1 lysyl-tRNA aminoacylation lysine-tRNA ligase activity cytoplasm | YDR038C	.	YDR061W ... YDR061W biological process unknown "ATPase activity, coupled to transme"mitochondrion | YDR062W	.	YCL047C ... YCL047C biological process unknown molecular function unknown cellular component unknown | YCL048W
YLR305C ... STT4 actin cytoskeleton organizatio 1-phosphatidylinositol 4-kinase actmitochondrion* | YLR306W	.	YDR041W ... RSM10 protein biosynthesis structural constituent of ribosome mitochondrial small ribosomal subun | YDR042C	.	YDR065W ... YDR065W biological process unknown molecular function unknown mitochondrion | YDR066C	.	YCL048W-A YCL048W-A YDL007C-A
YLR309C ... IMH1 vesicle-mediated transport molecular function unknown cytosol* | YLR310C	.	YDR047W ... HEM12 heme biosynthesis uroporphyrinogen decarboxylase acticytoplasm* | YDR048C	.	YDR066C … RTR2 biological process unknown molecular function unknown | Protein of unknown function with high similarity to Rtr1p; exhibits genetic interactions with Rtr1p; green fluorescent protein (GFP)-fusion protein localizes to the cytoplasm; YDR066C is not an essential geneYDR067C	.	YCL049C ... YCL049C biological process unknown molecular function unknown membrane fraction | YCL050C
YLR320W ... MMS22 double-strand break repair molecular function unknown nucleus | YLR321C	.	YDR049W ... YDR049W biological process unknown molecular function unknown cytoplasm* | YDR050C	.	YDR067C … OCA6 biological process unknown molecular function unknown | Cytoplasmic protein required for replication of Brome mosaic virus in S. cerevisiae, which is a model system for studying positive-strand RNA virus replication; null mutation confers sensitivity to tunicamycin and DTTYDR068W	.	YCL051W ... LRE1 cell wall organization and bio transcription regulator activity* cell wall (sensu Fungi) | YCL052C
YLR359W ... ADE13 purine nucleotide biosynthesis adenylosuccinate lyase activity cellular component unknown | YLR360W	.	YDR050C ... TPI1 glycolysis triose-phosphate isomerase activitycytoplasm* | YDR051C	.	YDR076W ... RAD55 meiotic DNA recombinase assemb protein binding nucleus | YDR077W	.	YCL052C ... PBN1 GPI anchor biosynthesis* mannosyltransferase activity endoplasmic reticulum | YCL054W
YLR390W-A ... CCW14 cell wall organization and bio structural constituent of cell wallmitochondrion* | YLR392C	.	YDR052C ... DBF4 protein amino acid phosphoryla protein serine/threonine kinase actnucleoplasm | YDR053W	.	YDR077W ... SED1 cell wall organization and bio structural constituent of cell wallmitochondrion* | YDR078C	.	YCL054W PAC cluster SPB1 processing of 27S pre-rRNA S-adenosylmethionine-dependent methnucleus* | YCL055W
YLR405W PAC cluster DUS4 tRNA modification tRNA dihydrouridine synthase activicellular component unknown | YLR406C	.	YDR054C ... CDC34 G1/S transition of mitotic cel ubiquitin-protein ligase activity* cytoplasm* | YDR055W	.	YDR078C ... SHU2 error-free DNA repair molecular function unknown cellular component unknown | YDR079C-A	.	YCL055W ... KAR4 meiosis* transcription regulator activity nucleus | YCL056C
YLR410W-B YLR410W-B Ö TRANSPOSABLE TY ELEMENTYLR437C-A	.	YDR056C ... YDR056C biological process unknown molecular function unknown endoplasmic reticulum* | YDR057W	.	YDR082W ... STN1 telomere capping protein binding nuclear telomere cap complex | YDR083W	.	YCL056C ... YCL056C biological process unknown molecular function unknown cytoplasm | YCL057C-A
YLR419W ... YLR419W biological process unknown helicase activity cytoplasm* | YLR420W	.	YDR062W ... LCB2 sphingolipid biosynthesis serine C-palmitoyltransferase activmembrane fraction* | YDR063W	.	YDR090C ... YDR090C biological process unknown molecular function unknown integral to membrane | YDR091C	.	YCL058C … FYV5 | Protein of unknown function, required for survival upon exposure to K1 killer toxin; involved in ion homeostasisYCL058W-A
YLR422W ... YLR422W biological process unknown molecular function unknown cytoplasm | YLR423C	.	YDR068W ... DOS2 biological process unknown molecular function unknown cytoplasm | YDR069C	.	YDR095C ... | YDR096W	.	YCL059C PAC cluster KRR1 rRNA processing* molecular function unknown nucleolus* | YCL061C
YLR430W ... SEN1 35S primary transcript process ATP-dependent RNA helicase activitynucleus | YLR431C	.	YDR072C ... IPT1 sphingolipid biosynthesis* "transferase activity, transferring"membrane fraction | YDR073W	.	YDR102C ... | YDR103W	.	YCL061C ... MRC1 chromatin silencing at telomer molecular function unknown nucleus* | YCL063W
YLR447C PAC cluster VMA6 vacuolar acidification* hydrogen-transporting ATPase activivacuolar membrane* | YLR448W	.	YDR073W ... SNF11 chromatin remodeling general RNA polymerase II transcripSWI/SNF complex* | YDR074W	.	YDR105C ... TMS1 biological process unknown molecular function unknown membrane* | YDR106W	.	YCL063W ... VAC17 vacuole inheritance receptor activity vacuolar membrane | YCL064C
YML004C iESR cluster GLO1 glutathione metabolism lactoylglutathione lyase activity cytoplasm* | YML005W	.	YDR077W ... SED1 cell wall organization and bio structural constituent of cell wallmitochondrion* | YDR078C	.	YDR106W ... ARP10 biological process unknown molecular function unknown cytoplasm | YDR107C	.	YCR001W ... | YCR002C
YML005W ... TRM12 biological process unknown S-adenosylmethionine-dependent methcytoplasm | YML006C	.	YDR078C ... SHU2 error-free DNA repair molecular function unknown cellular component unknown | YDR079C-A	.	YDR108W ... GSG1 ER to Golgi transport* molecular function unknown TRAPP complex | YDR109C	.	YCR003W ... MRPL32 protein biosynthesis structural constituent of ribosome mitochondrial large ribosomal subun | YCR004C
YML012W ... ERV25 ER to Golgi transport molecular function unknown COPII-coated vesicle | YML013W	.	YDR079W ... PET100 aerobic respiration* unfolded protein binding mitochondrial inner membrane | YDR080W	.	YDR112W … IRC2 | Dubious open reading frame, unlikely to encode a protein, based on available experimental and comparative sequence data; partially overlaps YDR111C; null mutant displays increased levels of spontaneous Rad52p fociYDR113C	.	YCR006C ... | YCR007C
YML039W YML039W Ö TRANSPOSABLE TY ELEMENTYML040W	.	YDR080W ... VPS41 vacuole organization and bioge Rab guanyl-nucleotide exchange factvacuole (sensu Fungi)* | YDR081C	.	YDR113C ... PDS1 mitotic sister chromatid segre protein binding nucleus* | YDR114C	.	YCR014C ... POL4 double-strand break repair via beta DNA polymerase activity nucleus | YCR015C
YML045W YML045W Ö TRANSPOSABLE TY ELEMENTYML045W-A	.	YDR081C ... PDC2 transcription from RNA polymer transcription regulator activity nucleus | YDR082W	.	YDR114C ... | YDR115W	.	YCR015C ... YCR015C biological process unknown molecular function unknown cellular component unknown | YCR016W
YML059C ... NTE1 phosphatidylcholine metabolism hydrolase activity* endoplasmic reticulum | YML060W	.	YDR083W PAC cluster RRP8 rRNA processing methyltransferase activity nucleolus | YDR084C	.	YDR118W ... APC4 mitotic sister chromatid segre protein binding* anaphase-promoting complex | YDR119W	.	YCR016W PAC cluster YCR016W biological process unknown molecular function unknown nucleus* | YCR017C
YML081C-A ... ATP18 ATP synthesis coupled proton t hydrogen-transporting ATP synthase proton-transporting ATP synthase co | YML081W	.	YDR085C iESR cluster AFR1 signal transduction during con receptor signaling protein activitymating projection base | YDR086C	.	YDR118W-A … Dubious Dubious open reading frame; identified using a combination of expression profiling and mass spectrometryYDR170W-A	.	YCR018C ... SRD1 rRNA processing molecular function unknown cytoplasm* | YCR018C-A
YML092C ... PRE8 ubiquitin-dependent protein ca endopeptidase activity "proteasome core complex, alpha-subu" | YML093W	.	YDR088C ... SLU7 nuclear mRNA splicing, via spl protein binding* spliceosome complex | YDR089W	.	YDR119W-A YDR119W-A YDR374W-A	.	YCR019W ... MAK32 viral life cycle molecular function unknown cellular component unknown | YCR020C
YML093W PAC cluster UTP14 processing of 20S pre-rRNA snoRNA binding small nucleolar ribonucleoprotein c | YML094W	.	YDR092W ... UBC13 protein monoubiquitination* ubiquitin conjugating enzyme activicytoplasm* | YDR093W	.	YDR123C ... INO2 positive regulation of transcr specific RNA polymerase II transcrinucleus | YDR124W	.	YCR020C ... PET18 mitochondrion organization and molecular function unknown cellular component unknown | YCR020C-A
YML107C … PML39 biological process unknown molecular function unknown | Protein required for nuclear retention of unspliced pre-mRNAs along with Mlp1p and Pml1p; anchored to nuclear pore complex via Mlp1p and Mlp2p; found with the subset of nuclear pores farthest from the nucleolus; may interact with ribosomesYML108W	.	YDR098C-B YDR098C-B Ö TRANSPOSABLE TY ELEMENTYDR118W-A	.	YDR124W ... YDR124W biological process unknown molecular function unknown cellular component unknown | YDR125C	.	YCR020C-A ... MAK31 N-terminal protein amino acid amino-acid N-acetyltransferase acticellular component unknown | YCR020W-B
YML123C ... PHO84 phosphate transport* inorganic phosphate transporter actintegral to plasma membrane | YML124C	.	YDR100W ... TVP15 biological process unknown molecular function unknown COPI-coated vesicle | YDR101C	.	YDR125C ... ECM18 cell wall organization and bio molecular function unknown mitochondrion | YDR126W	.	YCR020W-B ... HTL1 regulation of cell cycle* molecular function unknown RSC complex | YCR021C
YML126C ... ERG13 ergosterol biosynthesis hydroxymethylglutaryl-CoA synthase mitochondrion* | YML127W	.	YDR101C PAC cluster ARX1 ribosomal large subunit biogen molecular function unknown cytoplasm* | YDR102C	.	YDR126W ... SWF1 spore wall assembly (sensu Fun molecular function unknown integral to membrane | YDR127W	.	YCR022C ... | YCR023C
YMR012W ... CLU1 translational initiation* molecular function unknown cytoplasm* | YMR013C	.	YDR103W ... STE5 signal transduction during con MAP-kinase scaffold activity cytoplasm* | YDR104C	.	YDR130C ... FIN1 biological process unknown protein binding nucleus* | YDR131C	.	YCR023C ... YCR023C biological process unknown molecular function unknown cellular component unknown | YCR024C
YMR045C YMR045C Ö TRANSPOSABLE TY ELEMENTYMR046C	.	YDR104C ... SPO71 spore wall assembly (sensu Fun molecular function unknown spore wall (sensu Fungi) | YDR105C	.	YDR131C ... YDR131C ubiquitin-dependent protein ca protein binding ubiquitin ligase complex | YDR132C	.	YCR024C ... SLM5 protein biosynthesis asparagine-tRNA ligase activity mitochondrion | YCR024C-A
YMR050C YMR050C Ö TRANSPOSABLE TY ELEMENTYMR051C	.	YDR108W ... GSG1 ER to Golgi transport* molecular function unknown TRAPP complex | YDR109C	.	YDR132C ... YDR132C biological process unknown molecular function unknown cytoplasm* | YDR133C	.	YCR024C-B ... YCR024C-B biological process unknown molecular function unknown cellular component unknown | YCR025C
YMR072W ... ABF2 mitochondrion inheritance* DNA binding* mitochondrial nucleoid* | YMR073C	.	YDR109C ... YDR109C biological process unknown kinase activity cellular component unknown | YDR110W	.	YDR136C … VPS61 | Dubious open reading frame, unlikely to encode a protein; not conserved in closely related Saccharomyces species; 4% of ORF overlaps the verified gene RGP1; deletion causes a vacuolar protein sorting defectYDR137W	.	YCR025C ... | YCR026C
YMR108W ... ILV2 branched chain family amino ac acetolactate synthase activity* mitochondrion* | YMR109W	.	YDR127W ... ARO1 aromatic amino acid family bio 3-dehydroquinate dehydratase activicytoplasm | YDR128W	.	YDR137W ... RGP1 intracellular protein transpor guanyl-nucleotide exchange factor aGolgi apparatus | YDR138W	.	YCR027C ... RHB1 L-arginine transport* GTPase activity extrinsic to plasma membrane | YCR028C
YMR128W PAC cluster ECM16 processing of 20S pre-rRNA* RNA helicase activity mitochondrion* | YMR129W	.	YDR128W … MTC5 biological process unknown molecular function unknown | Protein of unknown function; mtc5 is synthetically sick with cdc13-1YDR129C	.	YDR142C ... PEX7 peroxisome organization and bi peroxisome targeting signal receptocytosol* | YDR143C	.	YCR028C ... FEN2 endocytosis* pantothenate transporter activity plasma membrane | YCR028C-A
YMR129W ... POM152 mRNA-nucleus export* structural molecule activity mitochondrion* | YMR130W	.	YDR129C ... SAC6 endocytosis* "protein binding, bridging*" actin cortical patch* | YDR130C	.	YDR149C ... | YDR150W	.	YCR035C PAC cluster RRP43 35S primary transcript process 3'-5'-exoribonuclease activity nuclear exosome (RNase complex)* | YCR036W
YMR149W ... SWP1 N-linked glycosylation dolichyl-diphosphooligosaccharide-poligosaccharyl transferase complex | YMR150C	.	YDR141C ... DOP1 cellular morphogenesis molecular function unknown cytoplasm* | YDR142C	.	YDR157W ... | YDR158W	.	YCR036W ... RBK1 D-ribose metabolism ATP binding* cytoplasm* | YCR037C
YMR202W ... ERG2 ergosterol biosynthesis C-8 sterol isomerase activity endoplasmic reticulum | YMR203W	.	YDR143C ... SAN1 response to stress* ubiquitin-protein ligase activity nucleus | YDR144C	.	YDR160W ... SSY1 sensory perception of chemical amino acid binding plasma membrane | YDR161W	.	YCR043C ... YCR043C biological process unknown molecular function unknown Golgi apparatus | YCR044C
YMR217W PAC cluster GUA1 GMP metabolism GMP synthase (glutamine-hydrolyzingcellular component unknown | YMR218C	.	YDR145W ... TAF12 transcription initiation from general RNA polymerase II transcripSAGA complex* | YDR146C	.	YDR169C-A ... YDR169C-A biological process unknown molecular function unknown cellular component unknown | YDR170C	.	YCR044C ... PER1 response to unfolded protein* molecular function unknown vacuolar membrane (sensu Fungi) | YCR045C
YMR226C ... YMR226C metabolism "oxidoreductase activity, acting on"cytoplasm* | YMR227C	.	YDR146C ... SWI5 G1-specific transcription in m transcriptional activator activity cytoplasm* | YDR147W	.	YDR175C ... RSM24 protein biosynthesis* structural constituent of ribosome mitochondrial small ribosomal subun | YDR176W	.	YCR047C ... BUD23 bud site selection S-adenosylmethionine-dependent methcytoplasm* | YCR048W
YMR235C PAC cluster RNA1 rRNA-nucleus export* Ran GTPase activator activity nucleus* | YMR236W	.	YDR147W ... EKI1 phosphatidylethanolamine biosy choline kinase activity* cytoplasm | YDR148C	.	YDR179C ... CSN9 adaptation to pheromone during molecular function unknown signalosome complex | YDR179W-A	.	YCR049C ... | YCR050C
YMR241W ... YHM2 tricarboxylic acid transport tricarboxylate carrier activity mitochondrial inner membrane | YMR242C	.	YDR150W ... NUM1 nuclear migration, microtubule tubulin binding mitochondrion* | YDR151C	.	YDR179W-A ... YDR179W-A biological process unknown molecular function unknown cellular component unknown | YDR180W	.	YCR050C ... | YCR051W
YMR251W-A iESR cluster HOR7 response to stress molecular function unknown endoplasmic reticulum* | YMR252C	.	YDR151C ... CTH1 transcription* transcription factor activity nucleus | YDR152W	.	YDR182W-A ... YDR182W-A biological process unknown molecular function unknown cellular component unknown | YDR183W	.	YCR051W ... YCR051W biological process unknown molecular function unknown cytoplasm* | YCR052W
YMR260C ... TIF11 translational initiation translation initiation factor activribosome | YMR261C	.	YDR152W PAC cluster GIR2 biological process unknown molecular function unknown cytoplasm | YDR153C	.	YDR183C-A … Dubious Dubious open reading frame unlikely to encode a functional protein; identified by fungal homology and RT-PCRYDR210C-C/YDR210W-C	.	YCR052W ... RSC6 chromatin remodeling molecular function unknown RSC complex | YCR053W
YMR276W ... DSK2 ER-associated protein cataboli "protein binding, bridging" nucleus | YMR277W	.	YDR153C ... ENT5 Golgi to endosome transport clathrin binding cytoplasm* | YDR154C	.	YDR183W ... PLP1 beta-tubulin folding* GTPase inhibitor activity cytoplasm | YDR184C	.	YCR054C ... CTR86 biological process unknown molecular function unknown cytoplasm | YCR057C
YMR294W-A ... | YMR295C	.	YDR159W ... SAC3 mRNA-nucleus export* protein binding nuclear pore | YDR160W	.	YDR187C ... | YDR188W	.	YCR057C PAC cluster PWP2 35S primary transcript process snoRNA binding cytoplasm* | YCR059C
YMR309C PAC cluster NIP1 translational initiation translation initiation factor activcytoplasm* | YMR310C	.	YDR161W PAC cluster YDR161W biological process unknown molecular function unknown cytoplasm* | YDR162C	.	YDR191W ... HST4 chromatin silencing at telomer DNA binding cytoplasm* | YDR192C	.	YCR059C ... YIH1 regulation of amino acid metab molecular function unknown cytoplasm* | YCR060W
YMR314W ... PRE5 ubiquitin-dependent protein ca endopeptidase activity "proteasome core complex, alpha-subu" | YMR315W	.	YDR163W ... CWC15 nuclear mRNA splicing, via spl molecular function unknown spliceosome complex | YDR164C	.	YDR192C ... NUP42 mRNA-nucleus export* structural molecule activity nuclear pore | YDR193W	.	YCR060W ... TAH1 protein folding chaperone binding cytoplasm* | YCR061W
YNL016W ... PUB1 mRNA catabolism, nonsense-medi nucleic acid binding cytoplasm* | YNL017C	.	YDR164C ... SEC1 vesicle fusion* SNARE binding plasma membrane* | YDR165W	.	YDR193W ... | YDR194C	.	YCR063W ... BUD31 bud site selection* molecular function unknown nucleus | YCR064C
YNL043C ... | YNL044W	.	YDR165W PAC cluster TRM82 tRNA methylation protein binding* nucleus | YDR166C	.	YDR195W ... REF2 mRNA processing* RNA binding nucleus* | YDR196C	.	YCR064C ... | YCR065W
YNL054W-B	.	YDR166C ... SEC5 cytokinesis* protein binding exocyst | YDR167W	.	YDR199W ... | YDR200C	.	YCR065W ... HCM1 transcription initiation from specific RNA polymerase II transcrinucleus | YCR066W
YNL064C ... YDJ1 ER-associated protein cataboli chaperone regulator activity* cytosol | YNL065W	.	YDR167W ... TAF10 transcription initiation from general RNA polymerase II transcripSAGA complex* | YDR168W	.	YDR202C ... RAV2 vacuolar acidification* molecular function unknown RAVE complex | YDR203W	.	YCR066W ... RAD18 DNA repair ubiquitin conjugating enzyme activinuclear chromatin | YCR067C
YNL071W ... LAT1 pyruvate metabolism dihydrolipoyllysine-residue acetyltmitochondrion* | YNL072W	.	YDR168W ... CDC37 signal transduction* unfolded protein binding cytoplasm | YDR169C	.	YDR203W ... | YDR204W	.	YCR068W ... ATG15 autophagy* lipase activity integral to membrane* | YCR069W
YNL079C ... TPM1 actin filament organization* actin lateral binding contractile ring (sensu Saccharomyc | YNL080C	.	YDR169C iESR cluster STB3 biological process unknown molecular function unknown cytoplasm | YDR169C-A	.	YDR215C ... | YDR216W	.	YCR072C … PAC cluster RSA4 biological process unknown molecular function unknown | WD-repeat protein involved in ribosome biogenesis; may interact with ribosomes; required for maturation and efficient intra-nuclear transport or pre-60S ribosomal subunits, localizes to the nucleolusYCR073C
YNL113W PAC cluster RPC19 transcription from RNA polymer DNA-directed RNA polymerase activitDNA-directed RNA polymerase III com | YNL114C	.	YDR170C ... SEC7 ER to Golgi transport* ARF guanyl-nucleotide exchange factcytosol* | YDR171W	.	YDR218C ... SPR28 cell wall organization and bio structural constituent of cytoskeleseptin ring (sensu Saccharomyces) | YDR219C	.	YCR075C ... ERS1 L-cystine transport L-cystine transporter activity integral to membrane | YCR075W-A
YNL118C ... DCP2 mRNA catabolism* mRNA binding* cytoplasm* | YNL119W	.	YDR170W-A YDR170W-A Ö TRANSPOSABLE TY ELEMENTYDR183C-A	.	YDR220C ... | YDR221W	.	YCR076C ... YCR076C biological process unknown molecular function unknown cellular component unknown | YCR077C
YNL132W PAC cluster KRE33 biological process unknown molecular function unknown nucleolus | YNL133C	.	YDR171W iESR cluster HSP42 response to stress* unfolded protein binding cytoplasm* | YDR172W	.	YDR221W … GTB1 biological process unknown molecular function unknown | Glucosidase II beta subunit, forms a complex with alpha subunit Rot2p, involved in removal of two glucose residues from N-linked glycans during glycoprotein biogenesis in the ERYDR222W	.	YCR079W … PTC6 biological process unknown phosphoprotein phosphatase act | Mitochondrial protein phosphatase of type 2C with similarity to mammalian PP1Ks; involved in mitophagy; null mutant is sensitive to rapamycin and has decreased phosphorylation of the Pda1 subunit of pyruvate dehydrogenaseYCR081W
YNL135C ... FPR1 ribosome assembly peptidyl-prolyl cis-trans isomerasecytoplasm* | YNL136W	.	YDR172W PAC cluster SUP35 mRNA catabolism, deadenylylati translation release factor activitycytosol* | YDR173C	.	YDR223W ... CRF1 negative regulation of transcr transcriptional repressor activity cytoplasm* | YDR224C	.	YCR081W ... SRB8 negative regulation of transcr RNA polymerase II transcription medtranscription factor complex | YCR082W
YNL138W ... SRV2 Ras protein signal transductio cytoskeletal protein binding* actin cortical patch | YNL138W-A	.	YDR173C ... ARG82 arginine metabolism* inositol or phosphatidylinositol kinucleus | YDR174W	.	YDR239C ... YDR239C biological process unknown molecular function unknown cytoplasm | YDR240C	.	YCR082W ... AHC2 biological process unknown molecular function unknown cytoplasm* | YCR083W
YNL143C ... | YNL144C	.	YDR174W ... HMO1 plasmid maintenance single-stranded DNA binding* cytoplasm* | YDR175C	.	YDR240C ... SNU56 nuclear mRNA splicing, via spl mRNA binding commitment complex* | YDR241W	.	YCR083W ... TRX3 response to oxidative stress thiol-disulfide exchange intermediamitochondrion | YCR084C
YNL149C … PGA2 biological process unknown molecular function unknown | Essential protein required for maturation of Gas1p and Pho8p; involved in protein trafficking; GFP-fusion protein localizes to the ER and YFP-fusion protein to the nuclear envelope-ER network; null mutants have a cell separation defectYNL150W	.	YDR176W ... NGG1 histone acetylation* transcription cofactor activity SAGA complex* | YDR177W	.	YDR241W … BUD26 | Dubious open reading frame, unlikely to encode a protein; not conserved in closely related Saccharomyces species; 1% of ORF overlaps the verified gene SNU56; diploid mutant displays a weak budding pattern phenotype in a systematic assayYDR242W	.	YCR085W ... | YCR086W
YNL150W ... | YNL151C	.	YDR180W ... SCC2 mitotic sister chromatid cohes protein kinase activity nuclear cohesin complex | YDR181C	.	YDR242W ... AMD2 biological process unknown amidase activity cellular component unknown | YDR243C	.	YCR086W ... CSM1 DNA replication* molecular function unknown nucleolus* | YCR087C-A
YNL179C ... | YNL180C	.	YDR182W ... CDC1 DNA repair* molecular function unknown integral to membrane | YDR182W-A	.	YDR246W-A ... YDR246W-A biological process unknown molecular function unknown cellular component unknown | YDR247W	.	YCR087W ... | YCR088W
YNL189W ... SRP1 nucleocytoplasmic transport protein carrier activity cytoplasm* | YNL190W	.	YDR188W ... CCT6 protein folding* unfolded protein binding cytoplasm* | YDR189W	.	YDR249C ... YDR249C biological process unknown molecular function unknown cellular component unknown | YDR250C	.	YCR089W ... FIG2 cellular morphogenesis during molecular function unknown cell wall (sensu Fungi) | YCR090C
YNL208W iESR cluster YNL208W biological process unknown molecular function unknown mitochondrion | YNL209W	.	YDR189W ... SLY1 ER to Golgi transport SNARE binding endoplasmic reticulum* | YDR190C	.	YDR250C ... | YDR251W	.	YCR090C ... YCR090C biological process unknown molecular function unknown cytoplasm* | YCR091W
YNL241C iESR cluster ZWF1 pentose-phosphate shunt glucose-6-phosphate 1-dehydrogenasecytoplasm | YNL242W	.	YDR194C ... MSS116 RNA splicing "RNA splicing factor activity, trans"mitochondrial matrix | YDR194W-A	.	YDR253C ... MET32 sulfur amino acid metabolism DNA binding* nucleus | YDR254W	.	YCR092C ... MSH3 DNA recombination* damaged DNA binding nuclear chromosome | YCR093W
YNL244C ... SUI1 translational initiation translation initiation factor activribosome | YNL245C	.	YDR195W ... REF2 mRNA processing* RNA binding nucleus* | YDR196C	.	YDR259C ... YAP6 positive regulation of transcr RNA polymerase II transcription facnucleus | YDR260C	.	YCR095W-A ... YCR095W-A biological process unknown molecular function unknown cellular component unknown | YCR096C
YNL256W PAC cluster FOL1 folic acid and derivative bios 2-amino-4-hydroxy-6-hydroxymethyldicytoplasm* | YNL257C	.	YDR196C … CAB5 coenzyme A biosynthesis dephospho-CoA kinase activity | Probable dephospho-CoA kinase (DPCK) that catalyzes the last step in coenzyme A biosynthesis; null mutant lethality is complemented by E. coli coaE (encoding DPCK); detected in purified mitochondria in high-throughput studiesYDR197W	.	YDR260C ... SWM1 spore wall assembly (sensu Fun molecular function unknown nucleus* | YDR261C	.	YCR097W-A ... | YCR098C
YNL259C ... ATX1 response to oxidative stress* copper chaperone activity cytosol | YNL260C	.	YDR200C ... VPS64 protein-vacuolar targeting* molecular function unknown cytoplasm* | YDR201W	.	YDR268W ... MSW1 tryptophanyl-tRNA aminoacylati tryptophan-tRNA ligase activity mitochondrion | YDR269C	.	YCR098C ... GIT1 glycerophosphodiester transpor glycerophosphodiester transporter aplasma membrane | YCR099C
YNL271C ... BNI1 actin filament organization* cytoskeletal regulatory protein binbud neck* | YNL272C	.	YDR201W ... SPC19 mitotic spindle organization a structural constituent of cytoskelespindle pole body* | YDR202C	.	YDR269C ... | YDR270W	.	YCR106W ... RDS1 response to xenobiotic stimulu DNA binding* nucleus | YCR107W
YNL280C ... ERG24 ergosterol biosynthesis delta14-sterol reductase activity endoplasmic reticulum | YNL281W	.	YDR202C ... RAV2 vacuolar acidification* molecular function unknown RAVE complex | YDR203W	.	YDR271C ... | YDR272W	.	YDL001W ... RMD1 biological process unknown molecular function unknown cytoplasm | YDL002C
YNL284C-B YNL284C-B Ö TRANSPOSABLE TY ELEMENTYNL339W-A	.	YDR204W iESR cluster COQ4 ubiquinone metabolism molecular function unknown mitochondrial inner membrane | YDR205W	.	YDR273W ... DON1 meiosis* molecular function unknown spindle* | YDR274C	.	YDL002C ... NHP10 chromatin remodeling molecular function unknown nucleus* | YDL003W
YNL303W PAC cluster | YNL304W	.	YDR205W ... MSC2 zinc ion homeostasis cation:cation antiporter activity nucleus* | YDR206W	.	YDR274C ... | YDR275W	.	YDL003W ... MCD1 mitotic sister chromatid cohes molecular function unknown nucleus* | YDL004W
YNR018W … AIM38 biological process unknown molecular function unknown | Putative protein of unknown function; non-tagged protein is detected in purified mitochondria; null mutant is viable and displays reduced frequency of mitochondrial genome lossYNR019W	.	YDR206W ... EBS1 telomerase-dependent telomere molecular function unknown nucleus | YDR207C	.	YDR275W ... BSC2 biological process unknown molecular function unknown lipid particle | YDR276C	.	YDL006W ... PTC1 protein amino acid dephosphory protein phosphatase type 2C activitcytoplasm* | YDL007W
YNR021W ... YNR021W biological process unknown molecular function unknown endoplasmic reticulum | YNR022C	.	YDR207C ... UME6 sporulation (sensu Fungi)* DNA binding* nucleus | YDR208W	.	YDR278C ... | YDR279W	.	YDL008W ... APC11 mitotic sister chromatid segre protein binding* anaphase-promoting complex | YDL009C
YNR043W PAC cluster MVD1 ergosterol biosynthesis* diphosphomevalonate decarboxylase acytosol | YNR044W	.	YDR208W ... MSS4 sporulation (sensu Fungi)* 1-phosphatidylinositol-4-phosphate plasma membrane | YDR209C	.	YDR279W ... RNH202 DNA replication ribonuclease H activity nucleus | YDR280W	.	YDL009C ... | YDL010W
YNR051C ... BRE5 protein deubiquitination molecular function unknown cytoplasm | YNR052C	.	YDR209C ... | YDR210W	.	YDR281C ... PHM6 biological process unknown molecular function unknown vacuole (sensu Fungi) | YDR282C	.	YDL010W … GRX6 biological process unknown molecular function unknown | Cis-golgi localized monothiol glutaredoxin that binds an iron-sulfur cluster; more similar in activity to dithiol than other monothiol glutaredoxins; involved in the oxidative stress response; functional overlap with GRX7YDL011C
YOL004W ... SIN3 regulation of transcription fr histone deacetylase activity histone deacetylase complex* | YOL005C	.	YDR210C-D	.	YDR282C ... YDR282C biological process unknown molecular function unknown cellular component unknown | YDR283C	.	YDL011C ... | YDL012C
YOL005C ... RPB11 transcription from RNA polymer DNA-directed RNA polymerase activit"DNA-directed RNA polymerase II, cor" | YOL006C	.	YDR210W-B YDR210W-B Ö TRANSPOSABLE TY ELEMENTYDR261C-C	.	YDR284C ... DPP1 signal transduction* phosphatidate phosphatase activity*vacuolar membrane (sensu Fungi) | YDR285W	.	YDL012C ... YDL012C biological process unknown molecular function unknown plasma membrane | YDL013W
YOL026C ... MIM1 protein complex assembly* molecular function unknown mitochondrial outer membrane* | YOL027C	.	YDR212W ... TCP1 protein folding* unfolded protein binding cytoplasm* | YDR213W	.	YDR285W ... ZIP1 meiosis* chromatin binding synaptonemal complex | YDR286C	.	YDL013W … SLX5 (HEX3) mitochondrial matrix protein i protein transporter activity mitochondrion* | Subunit of the Slx5-Slx8 SUMO-targeted ubiquitin ligase (STUbL) complex, stimulated by SUMO-modified substrates; contains a RING domain and two SIMs (SUMO-interacting motifs); forms SUMO-dependent nuclear foci, including DNA repair centersYDL014W
YOL038W ... PRE6 ubiquitin-dependent protein ca endopeptidase activity "proteasome core complex, alpha-subu" | YOL039W	.	YDR214W ... AHA1 response to stress* chaperone activator activity cytoplasm | YDR215C	.	YDR288W ... NSE3 DNA repair DNA binding cytoplasm* | YDR289C	.	YDL014W ... NOP1 rRNA modification* methyltransferase activity nucleolus* | YDL015C
YOL048C … iESR cluster RRT8 biological process unknown molecular function unknown | Putative protein of unknown function; identified in a screen for mutants with increased levels of rDNA transcription; green fluorescent protein (GFP)-fusion protein localizes to lipid particlesYOL049W	.	YDR216W ... ADR1 transcription* transcription factor activity nucleus | YDR217C	.	YDR298C ... ATP5 ATP synthesis coupled proton t structural molecule activity* "proton-transporting ATP synthase, s" | YDR299W	.	YDL017W ... CDC7 protein amino acid phosphoryla protein serine/threonine kinase actnucleoplasm | YDL018C
YOL103W-B YOL103W-B Ö TRANSPOSABLE TY ELEMENTYOR072W-A	.	YDR217C ... RAD9 DNA repair* protein binding nucleus | YDR218C	.	YDR308C ... SRB7 transcription from RNA polymer RNA polymerase II transcription medmediator complex | YDR309C	.	YDL018C ... ERP3 secretory pathway molecular function unknown integral to membrane | YDL019C
YOL109W ... ZEO1 cell wall organization and bio molecular function unknown mitochondrion* | YOL110W	.	YDR227W ... SIR4 double-strand break repair via histone binding* nuclear telomere cap complex* | YDR228C	.	YDR313C ... PIB1 protein ubiquitination ubiquitin-protein ligase activity vacuolar membrane (sensu Fungi)* | YDR314C	.	YDL022C-A … Dubious Dubious open reading frame unlikely to encode a protein; partially overlaps the verified gene DIA3; identified by fungal homology and RT-PCRYDL025W-A
YOL139C ... CDC33 translational initiation* translation initiation factor activcytoplasm* | YOL140W	.	YDR228C ... PCF11 mRNA polyadenylylation* protein binding mRNA cleavage factor complex | YDR229W	.	YDR315C ... IPK1 myo-inositol metabolism inositol or phosphatidylinositol kinucleus | YDR316W	.	YDL026W ... | YDL027C
YOR007C ... SGT2 biological process unknown molecular function unknown cytoplasm | YOR008C	.	YDR229W ... IVY1 secretory pathway phospholipid binding vacuolar membrane (sensu Fungi) | YDR230W	.	YDR317W ... HIM1 DNA repair molecular function unknown cellular component unknown | YDR318W	.	YDL028C ... MPS1 mitotic spindle checkpoint* protein threonine/tyrosine kinase aspindle pole body* | YDL029W
YOR027W ... STI1 protein folding unfolded protein binding* cytoplasm | YOR028C	.	YDR230W ... | YDR231C	.	YDR318W ... MCM21 chromosome segregation protein binding condensed nuclear chromosome kineto | YDR319C	.	YDL030W ... PRP9 nuclear mRNA splicing, via spl RNA binding snRNP U2 | YDL031W
YOR045W ... TOM6 mitochondrial matrix protein i protein transporter activity mitochondrial outer membrane transl | YOR046C	.	YDR231C ... COX20 aerobic respiration* unfolded protein binding mitochondrial inner membrane | YDR232W	.	YDR319C ... YDR319C biological process unknown molecular function unknown cellular component unknown | YDR320C	.	YDL031W PAC cluster DBP10 35S primary transcript process ATP-dependent RNA helicase activitynucleolus | YDL032W
YOR098C ... NUP1 mRNA-nucleus export* protein binding* nuclear pore | YOR099W	.	YDR232W ... HEM1 heme biosynthesis 5-aminolevulinate synthase activitymitochondrial matrix | YDR233C	.	YDR320W-B … Dubious Dubious open reading frame unlikely to encode a protein, based on available experimental and comparative sequence data; overlaps the verified gene DAD4/YDR320C-AYDR354C-A	.	YDL033C ... SLM3 protein biosynthesis* tRNA (5-methylaminomethyl-2-thiourimitochondrion | YDL034W
YOR121C ... | YOR122C	.	YDR233C PAC cluster RTN1 biological process unknown molecular function unknown mitochondrion* | YDR234W	.	YDR322W ... MRPL35 protein biosynthesis structural constituent of ribosome mitochondrial large ribosomal subun | YDR323C	.	YDL034W ... | YDL035C
YOR122C ... PFY1 response to osmotic stress* actin monomer binding actin cap* | YOR123C	.	YDR235W ... PRP42 nuclear mRNA splicing, via spl RNA binding commitment complex* | YDR236C	.	YDR323C ... PEP7 vesicle fusion* molecular function unknown cytoplasm* | YDR324C	.	YDL039C ... PRM7 conjugation with cellular fusi molecular function unknown integral to membrane | YDL040C
YOR123C ... LEO1 transcription from RNA polymer RNA polymerase II transcription elonucleus* | YOR124C	.	YDR238C ... SEC26 ER to Golgi transport molecular function unknown COPI vesicle coat* | YDR239C	.	YDR325W ... YCG1 mitotic chromosome condensatio molecular function unknown nuclear condensin complex | YDR326C	.	YDL041W ... | YDL042C
YOR141C ... ARP8 biological process unknown molecular function unknown nucleus* | YOR142W	.	YDR239C ... YDR239C biological process unknown molecular function unknown cytoplasm | YDR240C	.	YDR336W ... YDR336W biological process unknown molecular function unknown cellular component unknown | YDR337W	.	YDL043C ... PRP11 spliceosome assembly RNA binding snRNP U2 | YDL044C
YOR142W-B YOR142W-B Ö TRANSPOSABLE TY ELEMENTYOR161W-A	.	YDR242W ... AMD2 biological process unknown amidase activity cellular component unknown | YDR243C	.	YDR344C ... | YDR345C	.	YDL044C ... MTF2 protein biosynthesis* RNA binding mitochondrion | YDL045C
YOR157C ... PUP1 ubiquitin-dependent protein ca endopeptidase activity "proteasome core complex, beta-subun" | YOR158W	.	YDR244W ... PEX5 peroxisome organization and bi peroxisome targeting sequence bindicytosol* | YDR245W	.	YDR352W ... YDR352W biological process unknown molecular function unknown vacuolar membrane (sensu Fungi) | YDR353W	.	YDL045C ... FAD1 FAD biosynthesis FMN adenylyltransferase activity cytoplasm | YDL045W-A
YOR163W ... DDP1 diadenosine polyphosphate meta diphosphoinositol-polyphosphate dipcytoplasm* | YOR164C	.	YDR245W ... MNN10 actin filament organization* "alpha-1,6-mannosyltransferase activ"mannosyltransferase complex | YDR246W	.	YDR360W … OPI7 | Dubious open reading frame unlikely to encode a protein, based on available experimental and comparative sequence data; partially overlaps verified gene VID21/YDR359C.YDR361C	.	YDL050C PAC cluster | YDL051W
YOR187W ... TUF1 translational elongation GTPase activity* mitochondrial matrix | YOR188W	.	YDR246W ... TRS23 ER to Golgi transport molecular function unknown TRAPP complex | YDR246W-A	.	YDR363W ... ESC2 chromatin silencing at silent molecular function unknown nucleus | YDR363W-A	.	YDL051W PAC cluster LHP1 tRNA processing RNA binding nucleus* | YDL052C
YOR192C-B YOR192C-B Ö TRANSPOSABLE TY ELEMENTYOR231C-A	.	YDR248C ... YDR248C biological process unknown molecular function unknown cytoplasm | YDR249C	.	YDR364C ... CDC40 nuclear mRNA splicing, via spl "RNA splicing factor activity, trans"nuclear pore* | YDR365C	.	YDL052C ... SLC1 sphingolipid biosynthesis 1-acylglycerol-3-phosphate O-acyltrlipid particle | YDL053C
YOR194C ... TOA1 transcription initiation from general RNA polymerase II transcriptranscription factor TFIIA complex | YOR195W	.	YDR250C ... | YDR251W	.	YDR370C ... YDR370C biological process unknown molecular function unknown cytoplasm | YDR371W	.	YDL054C ... MCH1 transport transporter activity* membrane | YDL055C
YOR198C ... BFR1 meiosis* RNA binding nuclear envelope-endoplasmic reticu | YOR199W	.	YDR254W iESR cluster CHL4 chromosome segregation DNA binding outer kinetochore of condensed nucl | YDR255C	.	YDR374C ... YDR374C biological process unknown molecular function unknown cellular component unknown | YDR375C	.	YDL055C ... PSA1 protein amino acid glycosylati mannose-1-phosphate guanylyltransfecytoplasm | YDL056W
YOR206W PAC cluster NOC2 ribosome assembly* molecular function unknown nucleus* | YOR207C	.	YDR255C iESR cluster RMD5 negative regulation of glucone molecular function unknown cytosol | YDR256C	.	YDR374W-A YDR374W-A YDR461C-A	.	YDL057W ... YDL057W biological process unknown molecular function unknown cellular component unknown | YDL058W
YOR224C PAC cluster RPB8 transcription from RNA polymer DNA-directed RNA polymerase activitDNA-directed RNA polymerase III com | YOR225W	.	YDR261C ... EXG2 cell wall organization and bio "glucan 1,3-beta-glucosidase activit"cell wall (sensu Fungi) | YDR262W	.	YDR375C ... BCS1 aerobic respiration* ATPase activity mitochondrial inner membrane | YDR376W	.	YDL059C ... RAD59 telomerase-independent telomer protein binding* nucleus | YDL060W
YOR225W ... | YOR226C	.	YDR261C-D YDR261C-D Ö TRANSPOSABLE TY ELEMENTYDR261W-A	.	YDR379C-A ... YDR379C-A biological process unknown molecular function unknown mitochondrion | YDR379W	.	YDL060W PAC cluster TSR1 rRNA processing* ribonucleoprotein binding cytoplasm* | YDL061C
YOR232W ... MGE1 mitochondrial matrix protein i unfolded protein binding mitochondrion* | YOR233W	.	YDR261W-B YDR261W-B Ö TRANSPOSABLE TY ELEMENTYDR316W-A	.	YDR381C-A ... YDR381C-A biological process unknown molecular function unknown cellular component unknown | YDR381W	.	YDL062W PAC cluster | YDL063C
YOR239W ... ABP140 actin cytoskeleton organizatio S-adenosylmethionine-dependent methactin filament | YOR241W	.	YDR262W ... YDR262W biological process unknown molecular function unknown vacuole (sensu Fungi) | YDR263C	.	YDR386W ... MUS81 DNA repair* endonuclease activity nucleus | YDR387C	.	YDL063C PAC cluster YDL063C biological process unknown molecular function unknown cytoplasm* | YDL064W
YOR260W PAC cluster GCD1 translational initiation translation initiation factor activribosome* | YOR261C	.	YDR265W ... PEX10 peroxisome organization and bi protein binding peroxisomal membrane | YDR266C	.	YDR387C ... YDR387C biological process unknown permease activity cellular component unknown | YDR388W	.	YDL065C ... PEX19 protein folding* protein binding cytosol | YDL066W
YOR261C ... RPN8 ubiquitin-dependent protein ca molecular function unknown "proteasome regulatory particle, lid" | YOR262W	.	YDR266C ... YDR266C biological process unknown molecular function unknown cytoplasm | YDR267C	.	YDR392W ... SPT3 sporulation (sensu Fungi)* transcription cofactor activity SAGA complex* | YDR393W	.	YDL068W ... | YDL069C
YOR276W PAC cluster CAF20 negative regulation of transla translation regulator activity mRNA cap complex | YOR277C	.	YDR270W ... CCC2 intracellular copper ion trans copper-exporting ATPase activity Golgi trans face | YDR271C	.	YDR400W ... URH1 pyrimidine salvage* uridine nucleosidase activity cytoplasm* | YDR401W	.	YDL069C ... CBS1 protein biosynthesis "translation factor activity, nuclei"mitochondrial inner membrane* | YDL070W
YOR285W iESR cluster YOR285W biological process unknown molecular function unknown mitochondrion* | YOR286W	.	YDR283C ... GCN2 protein amino acid phosphoryla protein kinase activity* cytosolic ribosome (sensu Eukaryota | YDR284C	.	YDR401W ... | YDR402C	.	YDL070W ... BDF2 biological process unknown molecular function unknown nucleus | YDL071C
YOR298C-A ... MBF1 positive regulation of transcr transcription coactivator activity nucleus* | YOR298W	.	YDR292C ... SRP101 protein-ER targeting* GTPase activity* endoplasmic reticulum membrane* | YDR293C	.	YDR402C ... DIT2 spore wall assembly (sensu Fun oxidoreductase activity cellular component unknown | YDR403W	.	YDL071C ... | YDL072C
YOR298W ... MUM3 spore wall assembly (sensu Fun acyltransferase activity cellular component unknown | YOR299W	.	YDR293C ... SSD1 cell wall organization and bio RNA binding cytoplasm | YDR294C	.	YDR403W ... DIT1 spore wall assembly (sensu Fun catalytic activity cellular component unknown | YDR404C	.	YDL076C ... RXT3 chromatin silencing histone deacetylase activity nucleus | YDL077C
YOR307C ... SLY41 ER to Golgi transport molecular function unknown endoplasmic reticulum | YOR308C	.	YDR294C ... DPL1 sphingolipid metabolism* sphinganine-1-phosphate aldolase acendoplasmic reticulum | YDR295C	.	YDR406W-A … Dubious Dubious open reading frame unlikely to encode a functional protein; identified by fungal homology and RT-PCRYDR464C-A	.	YDL077C ... VAM6 vacuole organization and bioge Rab guanyl-nucleotide exchange factvacuole (sensu Fungi)* | YDL078C
YOR323C ... PRO2 proline biosynthesis glutamate-5-semialdehyde dehydrogencytoplasm* | YOR324C	.	YDR295C ... HDA2 regulation of transcription, D histone deacetylase activity nucleus* | YDR296W	.	YDR408C ... ADE8 purine nucleotide biosynthesis phosphoribosylglycinamide formyltracytoplasm* | YDR409W	.	YDL085C-A ... YDL085C-A biological process unknown molecular function unknown cytoplasm* | YDL085W
YOR332W ... VMA4 vacuolar acidification hydrogen-transporting ATPase activivacuolar membrane (sensu Fungi)* | YOR333C	.	YDR296W ... MHR1 mitochondrial genome maintenan transcription regulator activity nucleus* | YDR297W	.	YDR410C ... STE14 peptide pheromone maturation protein-S-isoprenylcysteine O-methyendoplasmic reticulum membrane | YDR411C	.	YDL087C ... LUC7 mRNA splice site selection mRNA binding snRNP U1 | YDL088C
YOR335C ... ALA1 alanyl-tRNA aminoacylation alanine-tRNA ligase activity cytoplasm* | YOR336W	.	YDR301W ... CFT1 mRNA polyadenylylation* RNA binding mitochondrion* | YDR302W	.	YDR413C PAC cluster | YDR414C	.	YDL090C ... RAM1 protein amino acid farnesylati protein farnesyltransferase activitprotein farnesyltransferase complex | YDL091C
YOR343W-B YOR343W-B Ö TRANSPOSABLE TY ELEMENTYOR396C-A	.	YDR303C ... RSC3 regulation of transcription, D DNA binding nucleus* | YDR304C	.	YDR415C ... YDR415C biological process unknown molecular function unknown cellular component unknown | YDR416W	.	YDL091C ... UBX3 biological process unknown molecular function unknown cytoplasm | YDL092W
YOR355W ... GDS1 aerobic respiration molecular function unknown cytoplasm* | YOR356W	.	YDR306C ... YDR306C ubiquitin-dependent protein ca protein binding ubiquitin ligase complex | YDR307W	.	YDR416W ... SYF1 nuclear mRNA splicing, via spl molecular function unknown spliceosome complex | YDR417C	.	YDL092W ... SRP14 protein-ER targeting* signal sequence binding signal recognition particle (sensu | YDL093W
YOR361C PAC cluster PRT1 translational initiation translation initiation factor activcytoplasm* | YOR362C	.	YDR307W ... YDR307W biological process unknown molecular function unknown endoplasmic reticulum | YDR308C	.	YDR419W ... RAD30 DNA repair* eta DNA polymerase activity replication fork | YDR420W	.	YDL094C ... | YDL095W
YOR362C ... PRE10 ubiquitin-dependent protein ca endopeptidase activity "proteasome core complex, alpha-subu" | YOR363C	.	YDR310C ... SUM1 chromatin silencing at telomer transcriptional repressor activity nucleus* | YDR311W	.	YDR425W ... SNX41 protein transport protein transporter activity endosome | YDR426C	.	YDL098C ... SNU23 nuclear mRNA splicing, via spl "RNA splicing factor activity, trans"U4/U6 x U5 tri-snRNP complex | YDL099W
YPL009C ... YPL009C biological process unknown molecular function unknown cytoplasm | YPL010W	.	YDR316W ... OMS1 biological process unknown S-adenosylmethionine-dependent methmitochondrion* | YDR317W	.	YDR426C ... | YDR427W	.	YDL101C ... DUN1 protein amino acid phosphoryla protein kinase activity nucleus | YDL102W
YPL010W ... RET3 retrograde transport, Golgi to protein binding COPI vesicle coat | YPL011C	.	YDR316W-B YDR316W-B Ö TRANSPOSABLE TY ELEMENTYDR320W-B	.	YDR435C ... PPM1 C-terminal protein amino acid C-terminal protein carboxyl methyltcellular component unknown | YDR436W	.	YDL102W … POL3 (CDC2) proteolysis and peptidolysis* aminopeptidase activity cytoplasm* | Catalytic subunit of DNA polymerase delta; required for chromosomal DNA replication during mitosis and meiosis, intragenic recombination, repair of double strand DNA breaks, and DNA replication during nucleotide excision repair (NER)YDL103C
YPL028W ... ERG10 ergosterol biosynthesis acetyl-CoA C-acetyltransferase acticytosol | YPL029W	.	YDR318W ... MCM21 chromosome segregation protein binding condensed nuclear chromosome kineto | YDR319C	.	YDR437W … GPI19 biological process unknown molecular function unknown | Subunit of GPI-GlcNAc transferase involved in synthesis of N-acetylglucosaminyl phosphatidylinositol (GlcNAc-PI), which is the first intermediate in glycosylphosphatidylinositol (GPI) anchor synthesis, shares similarity with mammalian PIG-PYDR438W	.	YDL104C ... QRI7 proteolysis and peptidolysis metalloendopeptidase activity mitochondrion | YDL105W
YPL080C ... | YPL081W	.	YDR320C ... SWA2 ER organization and biogenesis protein binding endoplasmic reticulum membrane | YDR320C-A	.	YDR442W ... | YDR443C	.	YDL105W ... NSE4 DNA repair molecular function unknown nucleus* | YDL106C
YPL085W ... SEC16 vesicle-mediated transport* structural molecule activity endoplasmic reticulum membrane* | YPL086C	.	YDR320C-A ... DAD4 mitotic spindle organization a protein binding kinetochore* | YDR321W	.	YDR444W ... YDR444W biological process unknown molecular function unknown cytoplasm | YDR445C	.	YDL106C ... PHO2 transcription* transcription factor activity nucleus | YDL107W
YPL126W ... NAN1 processing of 20S pre-rRNA snoRNA binding small nucleolar ribonucleoprotein c | YPL127C	.	YDR327W ... | YDR328C	.	YDR445C ... | YDR446W	.	YDL107W ... MSS2 protein complex assembly* protein translocase activity mitochondrial inner membrane | YDL108W
YPL131W ... RPL5 protein biosynthesis* structural constituent of ribosome*cytosolic large ribosomal subunit ( | YPL132W	.	YDR328C ... SKP1 protein complex assembly* protein binding* cytoplasm* | YDR329C	.	YDR448W ... ADA2 histone acetylation* transcription coactivator activity SAGA complex* | YDR449C	.	YDL108W ... KIN28 protein amino acid phosphoryla general RNA polymerase II transcriptranscription factor TFIIH complex | YDL109C
YPL154C iESR cluster PEP4 sporulation* endopeptidase activity* mitochondrion* | YPL155C	.	YDR329C ... PEX3 peroxisome organization and bi protein binding peroxisomal membrane | YDR330W	.	YDR455C ... | YDR456W	.	YDL111C PAC cluster RRP42 35S primary transcript process 3'-5'-exoribonuclease activity nuclear exosome (RNase complex)* | YDL112W
YPL160W PAC cluster CDC60 leucyl-tRNA aminoacylation leucine-tRNA ligase activity cytoplasm | YPL161C	.	YDR330W ... UBX5 ubiquitin-dependent protein ca molecular function unknown cytoplasm* | YDR331W	.	YDR459C … PFA5 biological process unknown molecular function unknown | Palmitoyltransferase with autoacylation activity; likely functions in pathway(s) outside Ras; member of a family of putative palmitoyltransferases containing an Asp-His-His-Cys-cysteine rich (DHHC-CRD) domainYDR460W	.	YDL112W ... TRM3 tRNA methylation tRNA (guanosine) methyltransferase cytoplasm | YDL113C
YPL174C ... NIP100 establishment of mitotic spind protein binding* spindle pole body* | YPL175W	.	YDR332W … IRC3 biological process unknown helicase activity | Putative RNA helicase of the DEAH/D-box family; null mutant displays increased levels of spontaneous Rad52p foci; green fluorescent protein (GFP)-fusion protein localizes to the mitochondrionYDR333C	.	YDR460W ... TFB3 transcription initiation from general RNA polymerase II transcriptranscription factor TFIIH complex* | YDR461W	.	YDL114W ... YDL114W biological process unknown molecular function unknown cellular component unknown | YDL114W-A
YPL205C ... | YPL206C	.	YDR333C ... YDR333C biological process unknown molecular function unknown cytoplasm | YDR334W	.	YDR461W ... MFA1 signal transduction during con mating pheromone activity soluble fraction* | YDR462W	.	YDL117W ... CYK3 cytokinesis molecular function unknown cytoplasm* | YDL118W
YPL207W … PAC cluster TYW1 biological process unknown molecular function unknown | Protein required for the synthesis of wybutosine, a modified guanosine found at the 3'-position adjacent to the anticodon of phenylalanine tRNA which supports reading frame maintenance by stabilizing codon-anticodon interactionsYPL208W	.	YDR334W ... SWR1 chromatin remodeling helicase activity nucleus* | YDR335W	.	YDR462W ... MRPL28 protein biosynthesis structural constituent of ribosome mitochondrial large ribosomal subun | YDR463W	.	YDL118W ... | YDL119C
YPL217C PAC cluster BMS1 rRNA processing* GTP binding cytoplasm* | YPL218W	.	YDR335W ... MSN5 protein-nucleus export protein binding* nucleus | YDR336W	.	YDR468C ... TLG1 vesicle fusion v-SNARE activity* Golgi trans face* | YDR469W	.	YDL119C ... YDL119C transport transporter activity mitochondrial inner membrane | YDL120W
YPL218W ... SAR1 ER to Golgi transport GTPase activity COPII vesicle coat | YPL219W	.	YDR346C PAC cluster SVF1 biological process unknown molecular function unknown cytoplasm* | YDR347W	.	YDR476C ... YDR476C biological process unknown molecular function unknown endoplasmic reticulum | YDR477W	.	YDL120W ... YFH1 iron ion homeostasis* enzyme regulator activity mitochondrion* | YDL121C
YPL225W ... YPL225W biological process unknown molecular function unknown cytoplasm | YPL226W	.	YDR356W ... SPC110 microtubule nucleation structural constituent of cytoskeleinner plaque of spindle pole body* | YDR357C	.	YDR478W ... SNM1 rRNA processing ribonuclease MRP activity ribonuclease MRP complex | YDR479C	.	YDL121C ... YDL121C biological process unknown molecular function unknown endoplasmic reticulum | YDL122W
YPL231W ... FAS2 fatty acid biosynthesis* phosphopantetheinyltransferase actimitochondrion* | YPL232W	.	YDR359C … EAF1 chromatin modification molecular function unknown histone acetyltransferase complex* | Component of the NuA4 histone acetyltransferase complex; acts as a platform for assembly of NuA4 subunits into the native complex; required for initiation of pre-meiotic DNA replication, likely due to its requirement for expression of IME1YDR360W	.	YDR479C ... PEX29 peroxisome organization and bi molecular function unknown peroxisomal membrane | YDR480W	.	YDL123W ... SNA4 biological process unknown molecular function unknown vacuolar membrane (sensu Fungi) | YDL124W
YPL237W PAC cluster SUI3 translational initiation translation initiation factor activribosome* | YPL238C	.	YDR363W-A ... SEM1 ubiquitin-dependent protein ca molecular function unknown nucleus* | YDR364C	.	YDR482C ... CWC21 biological process unknown molecular function unknown spliceosome complex | YDR483W	.	YDL128W ... VCX1 calcium ion homeostasis* calcium ion transporter activity* vacuole (sensu Fungi)* | YDL129W
YPL257W-B YPL257W-B Ö TRANSPOSABLE TY ELEMENTYPL283W-A	.	YDR365C PAC cluster ESF1 rRNA processing RNA binding nucleus* | YDR366C	.	YDR489W ... SLD5 DNA-dependent DNA replication DNA binding GINS complex | YDR490C	.	YDL129W ... YDL129W biological process unknown molecular function unknown cytoplasm* | YDL130W
YPR028W ... YOP1 vesicle-mediated transport protein binding integral to membrane | YPR029C	.	YDR365W-B YDR365W-B Ö TRANSPOSABLE TY ELEMENTYDR371C-A	.	YDR493W … AIM8 biological process unknown molecular function unknown mitochondrion | Protein of unknown function; overexpression causes a cell cycle delay or arrest; null mutant displays severe respiratory growth defect and elevated frequency of mitochondrial genome loss; detected in mitochondria in high-throughput studiesYDR494W	.	YDL139C ... SCM3 biological process unknown molecular function unknown cytoplasm* | YDL140C
YPR033C PAC cluster HTS1 histidyl-tRNA aminoacylation histidine-tRNA ligase activity cytoplasm* | YPR034W	.	YDR367W ... YDR367W biological process unknown molecular function unknown cytoplasm* | YDR368W	.	YDR501W ... PLM2 G1/S-specific transcription in transcription factor activity nucleus | YDR502C	.	YDL141W ... BPL1 protein amino acid biotinylati biotin-[acetyl-CoA-carboxylase] ligcytoplasm* | YDL142C
YPR036W ... VMA13 vacuolar acidification hydrogen-transporting ATPase activivacuolar membrane (sensu Fungi)* | YPR036W-A	.	YDR371W ... CTS2 biological process unknown molecular function unknown cytoplasm | YDR372C	.	YDR503C ... LPP1 phospholipid metabolism phosphatidate phosphatase activity membrane | YDR504C	.	YDL142C ... CRD1 mitochondrial membrane organiz cardiolipin synthase activity mitochondrial membrane | YDL143W
YPR041W PAC cluster TIF5 regulation of translational in translation initiation factor activcytosolic small ribosomal subunit ( | YPR042C	.	YDR372C ... VPS74 protein-vacuolar targeting molecular function unknown cytoplasm* | YDR373W	.	YDR506C ... YDR506C biological process unknown molecular function unknown cellular component unknown | YDR507C	.	YDL144C ... YDL144C biological process unknown molecular function unknown cytoplasm* | YDL145C
YPR062W ... FCY1 pyrimidine salvage* cytosine deaminase activity cytoplasm* | YPR063C	.	YDR373W ... FRQ1 regulation of signal transduct enzyme activator activity* membrane | YDR374C	.	YDR509W ... | YDR510W	.	YDL146W … LDB17 biological process unknown molecular function unknown | Protein involved in the regulation of endocytosis; transiently recruited to actin cortical patches in a SLA1-dependent manner after late coat component assembly; GFP-fusion protein localizes to the periphery, cytoplasm, bud, and bud neckYDL147W
YPR063C ... YPR063C biological process unknown molecular function unknown endoplasmic reticulum | YPR064W	.	YDR377W ... ATP17 ATP synthesis coupled proton t hydrogen-transporting ATP synthase proton-transporting ATP synthase co | YDR378C	.	YDR514C ... YDR514C biological process unknown molecular function unknown nucleus* | YDR515W	.	YDL148C ... NOP14 processing of 20S pre-rRNA snoRNA binding mitochondrion* | YDL149W
YPR072W ... NOT5 regulation of transcription fr 3'-5'-exoribonuclease activity cytoplasm* | YPR073C	.	YDR378C ... LSM6 nuclear mRNA splicing, via spl RNA binding nucleolus* | YDR379C-A	.	YDR519W ... FPR2 biological process unknown peptidyl-prolyl cis-trans isomeraseendoplasmic reticulum membrane | YDR520C	.	YDL149W ... ATG9 protein-vacuolar targeting* molecular function unknown cytoplasm* | YDL150W
YPR088C ... SRP54 protein-ER targeting* GTPase activity* signal recognition particle (sensu | YPR089W	.	YDR380W iESR cluster ARO10 leucine catabolism* pyruvate decarboxylase activity* cytoplasm | YDR381C-A	.	YDR521W ... | YDR522C	.	YDL150W PAC cluster RPC53 transcription from RNA polymer DNA-directed RNA polymerase activitDNA-directed RNA polymerase III com | YDL151C
YPR108W ... RPN7 ubiquitin-dependent protein ca structural molecule activity "proteasome regulatory particle, lid" | YPR108W-A	.	YDR381W ... YRA1 mRNA-nucleus export RNA binding transcription export complex | YDR382W	.	YDR523C ... SPS1 protein amino acid phosphoryla protein serine/threonine kinase actcytoplasm* | YDR524C	.	YDL151C … PAC cluster BUD30 | Dubious open reading frame, unlikely to encode a protein; not conserved in closely related Saccharomyces species; 96% of ORF overlaps the verified gene RPC53; diploid mutant displays a weak budding pattern phenotype in a systematic assayYDL152W
YPR110C PAC cluster RPC40 transcription from RNA polymer DNA-directed RNA polymerase activitDNA-directed RNA polymerase III com | YPR111W	.	YDR383C ... NKP1 biological process unknown molecular function unknown kinetochore | YDR384C	.	YDR524C-A … Dubious Dubious open reading frame unlikely to encode a functional protein; identified by gene-trapping, microarray-based expression analysis, and genome-wide homology searchingYDR545C-A	.	YDL153C PAC cluster SAS10 processing of 20S pre-rRNA* snoRNA binding nucleus* | YDL154W
YPR117W ... YPR117W biological process unknown molecular function unknown cellular component unknown | YPR118W	.	YDR388W ... RVS167 endocytosis* cytoskeletal protein binding actin cortical patch | YDR389W	.	YDR524C-B ... YDR524C-B biological process unknown molecular function unknown cellular component unknown | YDR524W-C	.	YDL154W ... MSH5 meiotic recombination molecular function unknown nucleus | YDL155W
YPR124W ... CTR1 copper ion import copper uptake transporter activity plasma membrane | YPR125W	.	YDR389W ... SAC7 small GTPase mediated signal t signal transducer activity* intracellular | YDR390C	.	YDR524W-C ... YDR524W-C biological process unknown molecular function unknown cellular component unknown | YDR525W	.	YDL156W ... YDL156W biological process unknown molecular function unknown cytoplasm* | YDL157C
YPR133W-A ... TOM5 mitochondrial matrix protein i protein transporter activity mitochondrial outer membrane transl | YPR134W	.	YDR390C ... UBA2 protein sumoylation SUMO activating enzyme activity nucleus | YDR391C	.	YDR525W … API2 | Dubious open reading frame, unlikely to encode a protein; not conserved in closely related Saccharomyces species; 26% of ORF overlaps the dubious ORF YDR524C-A; insertion mutation in a cdc34-2 mutant background causes altered bud morphologyYDR525W-A	.	YDL157C ... YDL157C biological process unknown molecular function unknown mitochondrion | YDL158C
YPR137C-B YPR137C-B Ö TRANSPOSABLE TY ELEMENTYPR158C-C	.	YDR392W ... SPT3 sporulation (sensu Fungi)* transcription cofactor activity SAGA complex* | YDR393W	.	YDR525W-A ... SNA2 biological process unknown molecular function unknown cytoplasm* | YDR526C	.	YDL158C ... | YDL159W
YPR158C-D YPR158C-D Ö TRANSPOSABLE TY ELEMENTYPR158W-A	.	YDR393W ... SHE9 mitochondrion organization and molecular function unknown mitochondrial inner membrane | YDR394W	.	YDR526C ... | YDR527W	.	YDL159W ... STE7 protein amino acid phosphoryla MAP kinase kinase activity cytoplasm* | YDL159W-A
YPR158W-B YPR158W-B Ö TRANSPOSABLE TY ELEMENTYPR160C-A	.	YDR395W ... SXM1 mRNA-nucleus export* protein carrier activity nucleus | YDR396W	.	YDR531W … CAB1 coenzyme A biosynthesis pantothenate kinase activity | Pantothenate kinase (ATP:D-pantothenate 4'-phosphotransferase, EC 2.7.1.33); catalyzes the first committed step in the universal biosynthetic pathway for synthesis of coenzyme A (CoA)YDR532C	.	YDL159W-A ... YDL159W-A biological process unknown molecular function unknown cellular component unknown | YDL160C
YPR163C PAC cluster TIF3 translational initiation translation initiation factor activribosome | YPR164W	.	YDR397C ... NCB2 negative regulation of transcr transcription corepressor activity nucleus | YDR398W	.	YDR535C ... | YDR536W	.	YDL160C-A ... YDL160C-A biological process unknown molecular function unknown cellular component unknown | YDL161W
YPR170W-B … Putative protein of unknown function, conserved in fungi; partially overlaps the dubious genes YPR169W-A, YPR170W-A and YRP170CYPR204C-A	.	YDR407C ... TRS120 ER to Golgi transport molecular function unknown TRAPP complex | YDR408C	.	YDR536W ... STL1 transport* transporter activity plasma membrane* | YDR537C	.	YDL164C ... CDC9 DNA recombination* DNA ligase (ATP) activity nucleus* | YDL165W
YPR175W ... DPB2 nucleotide-excision repair* epsilon DNA polymerase activity cytoplasm* | YPR176C	.	YDR409W ... SIZ1 protein sumoylation SUMO ligase activity septin ring | YDR410C	.	YDR537C ... | YDR538W	.	YDL165W ... CDC36 regulation of transcription fr 3'-5'-exoribonuclease activity cytoplasm* | YDL166C
YPR181C ... SEC23 ER to Golgi transport* GTPase activator activity cytoplasm* | YPR182W	.	YDR410C ... STE14 peptide pheromone maturation protein-S-isoprenylcysteine O-methyendoplasmic reticulum membrane | YDR411C	.	YDR540C … IRC4 biological process unknown molecular function unknown | Putative protein of unknown function; null mutant displays increased levels of spontaneous Rad52p foci; green fluorescent protein (GFP)-fusion protein localizes to the cytoplasm and nucleusYDR541C	.	YDL166C ... FAP7 processing of 20S pre-rRNA* molecular function unknown nucleus | YDL167C
YPR183W ... DPM1 N-linked glycosylation* "transferase activity, transferring"mitochondrion* | YPR184W	.	YDR414C ... ERD1 protein-ER retention molecular function unknown membrane | YDR415C	.	YEL004W ... YEA4 cell wall chitin biosynthesis* UDP-N-acetylglucosamine transporterendoplasmic reticulum | YEL005C	.	YDL167C PAC cluster NRP1 biological process unknown molecular function unknown cytoplasm | YDL168W
YPR187W PAC cluster RPO26 transcription from RNA polymer DNA-directed RNA polymerase activitDNA-directed RNA polymerase III com | YPR188C	.	YDR416W ... SYF1 nuclear mRNA splicing, via spl molecular function unknown spliceosome complex | YDR417C	.	YEL008W … Dubious Hypothetical protein predicted to be involved in metabolismYEL009C-A	.	YDL169C ... UGX2 biological process unknown molecular function unknown cellular component unknown | YDL170W
		YDR420W ... HKR1 cell wall organization and bio molecular function unknown plasma membrane | YDR421W		YEL009C-A … Dubious Dubious open reading frame unlikely to encode a functional protein, based on available experimental and comparative sequence dataYEL018C-A		YDL170W ... UGA3 regulation of transcription fr transcription factor activity* nucleus | YDL171C
		YDR421W ... ARO80 positive regulation of transcr specific RNA polymerase II transcrinucleus | YDR422C		YEL010W ... | YEL011W		YDL176W ... YDL176W biological process unknown molecular function unknown cellular component unknown | YDL177C
		YDR422C ... SIP1 protein amino acid phosphoryla AMP-activated protein kinase activivacuole | YDR423C		YEL017W ... GTT3 glutathione metabolism molecular function unknown cellular component unknown | YEL018W		YDL177C ... YDL177C biological process unknown molecular function unknown cellular component unknown | YDL178W
		YDR423C ... CAD1 positive regulation of transcr RNA polymerase II transcription faccytoplasm* | YDR424C		YEL019C ... MMS21 DNA repair SUMO ligase activity cytoplasm* | YEL020C		YDL180W ... YDL180W biological process unknown molecular function unknown vacuole (sensu Fungi) | YDL181W
		YDR424C ... DYN2 microtubule-based process* microtubule motor activity cytoplasmic microtubule* | YDR425W		YEL024W ... RIP1 aerobic respiration* ubiquinol-cytochrome-c reductase acrespiratory chain complex III (sens | YEL025C		YDL183C ... YDL183C biological process unknown molecular function unknown cellular component unknown | YDL184C
		YDR425W ... SNX41 protein transport protein transporter activity endosome | YDR426C		YEL025C ... YEL025C biological process unknown molecular function unknown cytoplasm* | YEL026W		YDL185C-A ... | YDL185W
		YDR428C … BNA7 biological process unknown molecular function unknown | Formylkynurenine formamidase, involved in the de novo biosynthesis of NAD from tryptophan via kynurenineYDR429C		YEL028W ... | YEL029C		YDL186W ... YDL186W biological process unknown molecular function unknown cellular component unknown | YDL187C
		YDR429C PAC cluster TIF35 translational initiation translation initiation factor activeukaryotic translation initiation f | YDR430C		YEL029C ... BUD16 bud site selection molecular function unknown cytoplasm | YEL030W		YDL189W ... RBS1 galactose metabolism molecular function unknown cytoplasm | YDL190C
		YDR430C ... CYM1 proteolysis and peptidolysis* metalloendopeptidase activity mitochondrion* | YDR431W		YEL030C-A … Dubious Identified by gene-trapping, microarray-based expression analysis, and genome-wide homology searchingYEL032C-A		YDL196W ... | YDL197C
		YDR434W ... GPI17 attachment of GPI anchor to pr GPI-anchor transamidase activity GPI-anchor transamidase complex | YDR435C		YEL035C ... UTR5 biological process unknown molecular function unknown cellular component unknown | YEL036C		YDL197C ... ASF2 chromatin silencing at silent molecular function unknown nucleus* | YDL198C
		YDR435C ... PPM1 C-terminal protein amino acid C-terminal protein carboxyl methyltcellular component unknown | YDR436W		YEL048C … TCA17 biological process unknown molecular function unknown | Protein that interacts with subunits of the TRAPP complex and may play a role its assembly or stability; mutation is synthetically lethal with gcs1 deletion; Sedlin_N family member; human Sedlin mutations cause the skeletal disorder SEDTYEL049W		YDL198C ... GGC1 iron ion homeostasis* guanine nucleotide transporter actimitochondrial inner membrane | YDL199C
		YDR443C ... SSN2 negative regulation of transcr general RNA polymerase II transcriptranscription factor complex | YDR444W		YEL050C ... RML2 protein biosynthesis* structural constituent of ribosome mitochondrial large ribosomal subun | YEL051W		YDL200C ... MGT1 DNA dealkylation methylated-DNA-[protein]-cysteine Snucleus | YDL201W
		YDR452W ... PPN1 polyphosphate metabolism endopolyphosphatase activity vacuolar membrane | YDR453C		YEL050W-A … Dubious Dubious open reading frame unlikely to encode a functional protein; identified by fungal homology and RT-PCRYEL053W-A		YDL201W PAC cluster TRM8 tRNA methylation protein binding* nucleus | YDL202W
		YDR456W ... NHX1 vacuolar acidification* monovalent inorganic cation transpolate endosome | YDR457W		YEL053W-A … Dubious Dubious open reading frame unlikely to encode a protein, based on available experimental and comparative sequence data; partially overlaps the verified gene YEL054CYEL077W-A		YDL202W ... MRPL11 protein biosynthesis structural constituent of ribosome mitochondrial large ribosomal subun | YDL203C
		YDR457W ... TOM1 protein monoubiquitination* ubiquitin-protein ligase activity nucleus* | YDR458C		YEL059W ... | YEL060C		YDL203C … ACK1 biological process unknown molecular function unknown | Protein that functions upstream of Pkc1p in the cell wall integrity pathway; GFP-fusion protein expression is induced in response to the DNA-damaging agent MMS; non-tagged Ack1p is detected in purified mitochondriaYDL204W
		YDR458C … HEH2 biological process unknown molecular function unknown | Inner nuclear membrane (INM) protein; contains helix-extension-helix (HEH) motif, nuclear localization signal sequence; targeting to the INM requires the Srp1p-Kap95p karyopherins and the Ran cycleYDR459C		YEL064C ... AVT2 transport transporter activity endoplasmic reticulum | YEL065W		YDL205C ... HEM3 heme biosynthesis hydroxymethylbilane synthase activicytoplasm* | YDL206W
		YDR461C-A YDR461C-A YGL194C-A		YEL067C ... | YEL068C		YDL206W ... YDL206W biological process unknown molecular function unknown cellular component unknown | YDL207W
		YDR462W ... MRPL28 protein biosynthesis structural constituent of ribosome mitochondrial large ribosomal subun | YDR463W		YEL068C ... | YEL069C		YDL209C ... CWC2 nuclear mRNA splicing, via spl molecular function unknown spliceosome complex | YDL210W
		YDR464W ... SPP41 negative regulation of transcr molecular function unknown nucleus | YDR465C		YEL072W ... RMD6 biological process unknown molecular function unknown cellular component unknown | YEL073C		YDL210W ... UGA4 transport* putrescine transporter activity* vacuolar membrane (sensu Fungi) | YDL211C
		YDR466W ... PKH3 MAPKKK cascade during cell wal protein kinase activity cellular component unknown | YDR467C		YEL073C ... YEL073C biological process unknown molecular function unknown cellular component unknown | YEL074W		YDL211C ... YDL211C biological process unknown molecular function unknown vacuole (sensu Fungi) | YDL212W
		YDR467C ... | YDR468C		YEL074W ... | YEL075C		YDL213C ... NOP6 rRNA processing* molecular function unknown nucleolus | YDL214C
		YDR468C ... TLG1 vesicle fusion v-SNARE activity* Golgi trans face* | YDR469W		YEL075W-A		YDL216C ... RRI1 adaptation to pheromone during metalloendopeptidase activity signalosome complex | YDL217C
		YDR469W ... SDC1 chromatin silencing at telomer histone lysine N-methyltransferase COMPASS complex | YDR470C		YER001W ... MNN1 O-linked glycosylation* "alpha-1,3-mannosyltransferase activ"Golgi apparatus | YER002W		YDL217C ... TIM22 mitochondrial inner membrane p protein transporter activity mitochondrial inner membrane protei | YDL218W
		YDR470C ... UGO1 transport* transporter activity mitochondrial outer membrane | YDR471W		YER006C-A … Dubious Dubious open reading frame unlikely to encode a protein, based on available experimental and comparative sequence data; partially overlaps the verified ORF PAC2YER023C-A		YDL218W ... YDL218W biological process unknown molecular function unknown cytoplasm | YDL219W
		YDR473C ... PRP3 nuclear mRNA splicing, via spl "RNA splicing factor activity, trans"U4/U6 x U5 tri-snRNP complex | YDR475C		YER015W ... FAA2 lipid metabolism* long-chain-fatty-acid-CoA ligase acmitochondrion* | YER016W		YDL219W ... DTD1 translation* "hydrolase activity, acting on ester"cytoplasm | YDL220C
		YDR475C ... JIP4 biological process unknown molecular function unknown cellular component unknown | YDR476C		YER034W ... YER034W biological process unknown molecular function unknown cytoplasm* | YER035W		YDL220C ... CDC13 telomere maintenance* single-stranded DNA binding nuclear telomere cap complex | YDL221W
		YDR477W ... SNF1 protein amino acid phosphoryla AMP-activated protein kinase activicytoplasm* | YDR478W		YER038W-A … Dubious Dubious open reading frame, unlikely to encode a protein; not conserved in closely related Saccharomyces species; 99% of ORF overlaps the verified gene HVG1; protein product detected in mitochondriaYER046W-A		YDL221W ... | YDL222C
		YDR479C ... PEX29 peroxisome organization and bi molecular function unknown peroxisomal membrane | YDR480W		YER041W ... YEN1 biological process unknown single-stranded DNA specific endodenucleus | YER042W		YDL227C ... HO mating type switching and reco endonuclease activity nucleus | YDL228C
		YDR481C ... PHO8 protein amino acid dephosphory alkaline phosphatase activity vacuolar membrane (sensu Fungi) | YDR482C		YER044C-A ... MEI4 sporulation (sensu Fungi)* molecular function unknown cellular component unknown | YER045C		YDL228C ... | YDL229W
		YDR484W ... VPS52 Golgi to vacuole transport* protein binding Golgi apparatus* | YDR485C		YER046W ... SPO73 sporulation (sensu Fungi)* molecular function unknown cytosol | YER047C		YDL230W ... PTP1 protein amino acid dephosphory protein tyrosine phosphatase activicytoplasm* | YDL231C
		YDR485C ... VPS72 protein-vacuolar targeting* molecular function unknown cytoplasm* | YDR486C		YER046W-A … Dubious Dubious open reading frame unlikely to encode a functional protein, based on available experimental and comparative sequence dataYER067C-A		YDL231C ... BRE4 endocytosis molecular function unknown integral to membrane | YDL232W
		YDR489W ... SLD5 DNA-dependent DNA replication DNA binding GINS complex | YDR490C		YER048W-A ... ISD11 biological process unknown molecular function unknown mitochondrion | Protein required for mitochondrial iron-sulfur cluster biosynthesisYER049W		YDL232W ... OST4 N-linked glycosylation "protein binding, bridging*" endoplasmic reticulum membrane* | YDL233W
		YDR494W ... RSM28 protein biosynthesis* structural constituent of ribosome mitochondrial small ribosomal subun | YDR495C		YER050C ... RSM18 protein biosynthesis structural constituent of ribosome mitochondrial small ribosomal subun | YER051W		YDL233W ... YDL233W biological process unknown molecular function unknown cytoplasm* | YDL234C
		YDR495C ... VPS3 protein-vacuolar targeting* molecular function unknown cytoplasm | YDR496C		YER051W … JHD1 biological process unknown molecular function unknown | JmjC domain family histone demethylase specific for H3-K36, similar to proteins found in human, mouse, drosophila, X. laevis, C. elegans, and S. pombeYER052C		YDL238C ... GUD1 guanine metabolism "hydrolase activity, acting on carbo"cytoplasm | YDL239C
		YDR498C ... SEC20 vesicle fusion* v-SNARE activity endoplasmic reticulum* | YDR499W		YER053C-A ... YER053C-A biological process unknown molecular function unknown endoplasmic reticulum | YER054C		YDL240C-A ... | YDL240W
		YDR504C ... SPG3 biological process unknown molecular function unknown cellular component unknown | YDR505C		YER054C ... GIP2 protein amino acid dephosphory protein phosphatase regulator activprotein phosphatase type 1 complex | YER055C		YDL240W ... LRG1 small GTPase mediated signal t Rho GTPase activator activity cytoplasm* | YDL241W
		YDR510C-A … Dubious Dubious open reading frame unlikely to encode a functional protein; identified by gene-trapping, microarray-based expression analysis, and genome-wide homology searchingYDR524C-A		YER061C ... CEM1 hexadecanal biosynthesis 3-oxoacyl-[acyl-carrier protein] symitochondrion | YER062C		YDL241W ... YDL241W biological process unknown molecular function unknown cellular component unknown | YDL242W
		YDR510W ... SMT3 protein sumoylation protein tag nucleus* | YDR511W		YER066C-A ... | YER066W		YDL242W ... | YDL243C
		YDR512C iESR cluster EMI1 sporulation (sensu Fungi) molecular function unknown cellular component unknown | YDR513W		YER067C-A … Dubious Dubious open reading frame unlikely to encode a protein, based on available experimental and comparative sequence data; partially overlaps the uncharacterized ORF YER067WYER068C-A		YDL247W-A ... | YDL248W
		YDR514C ... YDR514C biological process unknown molecular function unknown nucleus* | YDR515W		YER068C-A … Dubious Dubious open reading frame unlikely to encode a functional protein, based on available experimental and comparative sequence dataYER076W-A		YDR002W ... YRB1 ubiquitin-dependent protein ca Ran GTPase binding cytoplasm* | YDR003W
		YDR515W ... SLF1 copper ion homeostasis* RNA binding cytoplasm* | YDR516C		YER072W ... VTC1 vacuole fusion, non-autophagic molecular function unknown intrinsic to vacuolar membrane | YER073W		YDR003W-A ... YDR003W-A biological process unknown molecular function unknown cellular component unknown | YDR004W
		YDR517W ... GRH1 mitotic spindle checkpoint molecular function unknown cytoplasm | YDR518W		YER076C ... YER076C biological process unknown molecular function unknown mitochondrion* | YER077C		YDR004W ... RAD57 telomerase-independent telomer protein binding nucleus | YDR005C
		YDR520C … URC2 biological process unknown molecular function unknown | Putative Zn(II)2Cys6 motif containing transcription factor; non-essential gene identified in a screen for mutants with increased levels of rDNA transcription; similar to S. kluyveri Urc2p involved in uracil catabolismYDR521W		YER076W-A … Dubious Dubious open reading frame unlikely to encode a protein, based on available experimental and comparative sequence data; partially overlaps the uncharacterized ORF YER076CYER079C-A		YDR005C ... MAF1 negative regulation of transcr molecular function unknown nucleus | YDR006C
		YDR524C-B ... YDR524C-B biological process unknown molecular function unknown cellular component unknown | YDR524W-C		YER078C ... YER078C proteolysis and peptidolysis metalloendopeptidase activity* mitochondrion* | YER078W-A		YDR008C ... | YDR009W
		YDR524W-C ... YDR524W-C biological process unknown molecular function unknown cellular component unknown | YDR525W		YER078W-A ... YER078W-A biological process unknown molecular function unknown cellular component unknown | YER079W		YDR010C ... | YDR011W
		YDR529C ... QCR7 aerobic respiration* ubiquinol-cytochrome-c reductase acrespiratory chain complex III (sens | YDR530C		YER079C-A … Dubious Dubious open reading frame unlikely to encode a protein, partially overlaps uncharacterized ORF YER080WYER084W-A		YDR013W ... PSF1 DNA-dependent DNA replication DNA binding GINS complex | YDR014W
		YDR531W … CAB1 coenzyme A biosynthesis pantothenate kinase activity | Pantothenate kinase (ATP:D-pantothenate 4'-phosphotransferase, EC 2.7.1.33); catalyzes the first committed step in the universal biosynthetic pathway for synthesis of coenzyme A (CoA)YDR532C		YER084W ... | YER085C		YDR014W ... RAD61 response to radiation molecular function unknown nucleus | YDR014W-A
		YEL001C … IRC22 biological process unknown molecular function unknown | Putative protein of unknown function; green fluorescent protein (GFP)-fusion localizes to the ER; YEL001C is non-essential; null mutant displays increased levels of spontaneous Rad52p fociYEL002C		YER084W-A … Dubious Dubious open reading frame unlikely to encode a functional protein, based on available experimental and comparative sequence dataYER088C-A		YDR014W-A … HED1 biological process unknown molecular function unknown | Meiosis-specific protein that down-regulates Rad51p-mediated mitotic recombination when the meiotic recombination machinery is impaired; early meiotic gene, transcribed specifically during meiotic prophaseYDR015C
		YEL002C ... WBP1 N-linked glycosylation* dolichyl-diphosphooligosaccharide-pendoplasmic reticulum* | YEL003W		YER087W … AIM10 biological process unknown proline-tRNA ligase activity | Protein with similarity to tRNA synthetases; non-tagged protein is detected in purified mitochondria; null mutant is viable and displays elevated frequency of mitochondrial genome lossYER088C		YDR016C ... DAD1 mitotic spindle organization a structural constituent of cytoskelecondensed nuclear chromosome kineto | YDR017C
		YEL003W ... GIM4 tubulin folding tubulin binding cytoplasm* | YEL004W		YER088C-A … Dubious Dubious open reading frame unlikely to encode a functional protein, based on available experimental and comparative sequence dataYER088W-B		YDR020C … DAS2 biological process unknown molecular function unknown | Putative protein of unknown function; non-essential gene identified in a screen for mutants with increased levels of rDNA transcription; weak similarity with uridine kinases and with phosphoribokinasesYDR021W
		YEL007W ... YEL007W biological process unknown molecular function unknown cytoplasm* | YEL009C		YER088W-B … Dubious Dubious open reading frame unlikely to encode a protein, based on available experimental and comparative sequence data; partially overlaps the ORF PTC2/YER089C; identified by gene-trapping, expression analysis, and homology searchingYER090C-A		YDR022C ... CIS1 regulation of cyclin dependent molecular function unknown cytoplasm | YDR023W
		YEL009C ... GCN4 regulation of transcription fr DNA binding* nucleus | YEL010W		YER091C-A ... | YER092W		YDR024W … FYV1 | Dubious open reading frame, unlikely to encode a protein; not conserved in closely related Saccharomyces species; mutation decreases survival upon exposure to K1 killer toxinYDR025W
		YEL011W iESR cluster GLC3 glycogen metabolism "1,4-alpha-glucan branching enzyme a"cytoplasm | YEL012W		YER092W ... IES5 biological process unknown molecular function unknown nucleus | YER093C		YDR026C ... YDR026C biological process unknown DNA binding nucleus* | YDR027C
		YEL012W iESR cluster UBC8 protein monoubiquitination* ubiquitin conjugating enzyme activicytoplasm | YEL013W		YER093C-A ... AIM11 biological process unknown molecular function unknown cellular component unknown | Protein of unknown function; null mutant is viable but shows increased loss of mitochondrial genome and synthetic interaction with prohibitin (phb1); contains an intronYER094C		YDR030C ... RAD28 DNA repair molecular function unknown nucleus | YDR031W
		YEL013W ... VAC8 protein-vacuolar targeting* protein binding vacuole (sensu Fungi) | YEL014C		YER097W ... | YER098W		YDR034C ... LYS14 lysine biosynthesis, aminoadip transcriptional activator activity nucleus | YDR034C-A
		YEL014C ... | YEL015W		YER104W ... RTT105 negative regulation of DNA tra molecular function unknown cytoplasm* | YER105C		YDR034W-B ... YDR034W-B biological process unknown molecular function unknown cellular component unknown | YDR035W
		YEL015W ... EDC3 deadenylylation-independent de molecular function unknown cytoplasmic mRNA processing body | YEL016C		YER106W ... MAM1 meiotic chromosome segregation molecular function unknown condensed nuclear chromosome kineto | YER107C		YDR042C ... YDR042C biological process unknown molecular function unknown cellular component unknown | YDR043C
		YEL017W ... GTT3 glutathione metabolism molecular function unknown cellular component unknown | YEL018W		YER116C ... SLX8 DNA recombination DNA binding nucleus | YER117W		YDR043C ... NRG1 regulation of transcription fr DNA binding* nucleus | YDR044W
		YEL020C ... YEL020C biological process unknown molecular function unknown cytoplasm | YEL020W-A		YER119C-A ... | YER120W		YDR044W ... HEM13 heme biosynthesis coproporphyrinogen oxidase activitymitochondrial inner membrane | YDR045C
		YEL020W-A ... TIM9 mitochondrial inner membrane p unfolded protein binding* mitochondrial intermembrane space* | YEL021W		YER121W ... | YER122C		YDR045C ... RPC11 transcription from RNA polymer DNA-directed RNA polymerase activitDNA-directed RNA polymerase III com | YDR046C
		YEL023C ... YEL023C biological process unknown molecular function unknown cellular component unknown | YEL024W		YER124C ... DSE1 cell wall organization and bio molecular function unknown bud neck | YER125W		YDR048C ... | YDR049W
		YEL025C ... YEL025C biological process unknown molecular function unknown cytoplasm* | YEL026W		YER128W ... YER128W biological process unknown molecular function unknown cellular component unknown | YER129W		YDR049W ... YDR049W biological process unknown molecular function unknown cytoplasm* | YDR050C
		YEL031W ... SPF1 protein amino acid glycosylati "ATPase activity, coupled to transme"mitochondrion* | YEL032W		YER134C ... YER134C biological process unknown molecular function unknown cytoplasm* | YER135C		YDR051C … DET1 biological process unknown molecular function unknown | Protein involved in the non-vesicular transport of sterols in both directions between the endoplasmic reticulum and plasma membrane; deletion confers sensitivity to nickelYDR052C
		YEL033W … MTC7 | Predicted metabolic role based on network analysis derived from ChIP experiments, a large-scale deletion study and localization of transcription factor binding sites; null mutant is sensitive to temperature oscillation in a cdc13-1 mutantYEL034W		YER135C ... | YER136W		YDR052C ... DBF4 protein amino acid phosphoryla protein serine/threonine kinase actnucleoplasm | YDR053W
		YEL034C-A … Dubious Dubious open reading frame unlikely to encode a protein, based on experimental and comparative sequence data; completely overlaps HYP2/YEL034W, a verified gene that encodes eiF-5AYEL050W-A		YER137C ... YER137C biological process unknown molecular function unknown cellular component unknown | YER138W-A		YDR053W ... | YDR054C
		YEL037C ... RAD23 ER-associated protein cataboli damaged DNA binding mitochondrion* | YEL038W		YER137W-A … Dubious Dubious open reading frame unlikely to encode a functional protein, based on available experimental and comparative sequence dataYER138C		YDR057W ... YOS9 ER to Golgi transport protein transporter activity endoplasmic reticulum | YDR058C
		YEL038W ... UTR4 biological process unknown molecular function unknown cytoplasm* | YEL039C		YER139C … RTR1 biological process unknown molecular function unknown | Protein with a role in transcription; interacts with Rpo21p; has a cysteine-rich motif required for function and conserved in eukaryotes; shuttles between the nucleus and cytoplasm; RTR1 shows genetic interactions with RPB4, 5, 7, and 9YER140W		YDR058C ... TGL2 lipid metabolism triacylglycerol lipase activity cellular component unknown | YDR059C
		YEL043W ... YEL043W biological process unknown molecular function unknown endoplasmic reticulum | YEL044W		YER140W ... YER140W biological process unknown molecular function unknown mitochondrion | YER141W		YDR060W ... MAK21 ribosomal large subunit assemb molecular function unknown Noc1p-Noc2p complex | YDR061W
		YEL052W ... AFG1 biological process unknown ATPase activity mitochondrion | YEL053C		YER145C-A … Dubious Dubious open reading frame unlikely to encode a protein, based on available experimental and comparative sequence data; overlaps the verified ORF LSM5/YER146WYER147C-A		YDR061W ... YDR061W biological process unknown "ATPase activity, coupled to transme"mitochondrion | YDR062W
		YEL055C ... POL5 rRNA transcription molecular function unknown* nucleolus | YEL056W		YER147C ... SCC4 sister chromatid cohesion* molecular function unknown nuclear chromatin | YER148W		YDR063W … AIM7 biological process unknown molecular function unknown | Putative protein of unknown function; green fluorescent protein (GFP)-fusion protein localizes to the cytoplasm and nucleus; null mutant is viable and displays elevated frequency of mitochondrial genome lossYDR064W
		YEL057C ... YEL057C biological process unknown molecular function unknown cellular component unknown | YEL058W		YER148W-A … Dubious Dubious open reading frame unlikely to encode a functional protein, based on available experimental and comparative sequence dataYER152W-A		YDR065W ... YDR065W biological process unknown molecular function unknown mitochondrion | YDR066C
		YEL058W ... PCM1 N-acetylglucosamine biosynthes phosphoacetylglucosamine mutase actcytoplasm* | YEL059C-A		YER149C ... PEA2 actin filament organization* cytoskeletal regulatory protein binactin cap* | YER150W		YDR066C … RTR2 biological process unknown molecular function unknown | Protein of unknown function with high similarity to Rtr1p; exhibits genetic interactions with Rtr1p; green fluorescent protein (GFP)-fusion protein localizes to the cytoplasm; YDR066C is not an essential geneYDR067C
		YER003C ... PMI40 protein amino acid glycosylati mannose-6-phosphate isomerase activcytoplasm* | YER004W		YER152W-A … Dubious Dubious ORF unlikely to encode a functional protein, based on available experimental and comparative sequence dataYER158W-A		YDR067C … OCA6 biological process unknown molecular function unknown | Cytoplasmic protein required for replication of Brome mosaic virus in S. cerevisiae, which is a model system for studying positive-strand RNA virus replication; null mutation confers sensitivity to tunicamycin and DTTYDR068W
		YER007C-A ... TMA20 biological process unknown RNA binding cytoplasm | Protein of unknown function that associates with ribosomes and has a putative RNA binding domain; interacts with Tma22p; null mutant exhibits translation defects; has homology to human oncogene MCT-1YER007W		YER153C ... PET122 protein biosynthesis translation regulator activity mitochondrial inner membrane | YER154W		YDR071C ... PAA1 establishment and/or maintenan aralkylamine N-acetyltransferase accytoplasm | YDR072C
		YER008C ... SEC3 cytokinesis* protein binding exocyst* | YER009W		YER157W ... COG3 ER to Golgi transport* protein transporter activity soluble fraction* | YER158C		YDR073W ... SNF11 chromatin remodeling general RNA polymerase II transcripSWI/SNF complex* | YDR074W
		YER010C ... YER010C biological process unknown molecular function unknown cellular component unknown | YER011W		YER158W-A … Dubious Dubious open reading frame unlikely to encode a protein, based on available experimental and comparative sequence data; identified by gene-trapping, microarray-based expression analysis, and genome-wide homology searchingYER159C-A		YDR076W ... RAD55 meiotic DNA recombinase assemb protein binding nucleus | YDR077W
		YER012W ... PRE1 response to stress* endopeptidase activity nucleus* | YER013W		YER170W ... ADK2 nucleotide metabolism adenylate kinase activity mitochondrial inner membrane | YER171W		YDR079C-A ... TFB5 DNA repair* molecular function unknown* nucleus* | YDR079W
		YER016W ... BIM1 microtubule nucleation* structural constituent of cytoskelespindle pole body* | YER017C		YER173W ... RAD24 meiotic recombination* DNA clamp loader activity nucleus* | YER174C		YDR079W ... PET100 aerobic respiration* unfolded protein binding mitochondrial inner membrane | YDR080W
		YER018C ... SPC25 chromosome segregation* structural constituent of cytoskelecondensed nuclear chromosome kineto | YER019C-A		YER175C ... TMT1 biological process unknown trans-aconitate 3-methyltransferasecytosol | YER175W-A		YDR082W ... STN1 telomere capping protein binding nuclear telomere cap complex | YDR083W
		YER019C-A ... SBH2 cotranslational protein-membra protein transporter activity* endoplasmic reticulum* | YER019W		YER175W-A ... YER175W-A biological process unknown molecular function unknown cellular component unknown | YER176W		YDR083W PAC cluster RRP8 rRNA processing methyltransferase activity nucleolus | YDR084C
		YER019W ... ISC1 response to salt stress* phospholipase C activity mitochondrion* | YER020W		YER180C ... ISC10 sporulation molecular function unknown cellular component unknown | YER180C-A		YDR084C ... TVP23 biological process unknown molecular function unknown cytoplasm | YDR085C
		YER021W ... RPN3 ubiquitin-dependent protein ca molecular function unknown "proteasome regulatory particle, lid" | YER022W		YER180C-A ... SLO1 protein-vacuolar targeting small GTPase regulator activity cytoplasm | YER181C		YDR087C PAC cluster RRP1 rRNA processing molecular function unknown nucleus* | YDR088C
		YER022W ... SRB4 transcription from RNA polymer RNA polymerase II transcription medmediator complex | YER023W		YER183C ... FAU1 folic acid and derivative bios 5-formyltetrahydrofolate cyclo-ligamitochondrion | YER184C		YDR089W ... YDR089W membrane organization and biog molecular function unknown membrane | YDR090C
		YER023W ... PRO3 proline biosynthesis pyrroline-5-carboxylate reductase acytoplasm | YER024W		YER184C ... YER184C biological process unknown molecular function unknown cellular component unknown | YER185W		YDR090C ... YDR090C biological process unknown molecular function unknown integral to membrane | YDR091C
		YER026C ... CHO1 phosphatidylserine biosynthesi CDP-diacylglycerol-serine O-phosphaendoplasmic reticulum | YER027C		YER187W ... YER187W biological process unknown molecular function unknown cellular component unknown | YER188C-A		YDR091C PAC cluster RLI1 translational initiation* ATPase activity* cytoplasm* | YDR092W
		YER029C ... SMB1 nuclear mRNA splicing, via spl "RNA splicing factor activity, trans"U4/U6 x U5 tri-snRNP complex | YER030W		YER188C-A ... YER188C-A biological process unknown molecular function unknown cellular component unknown | YER188W		YDR095C ... | YDR096W
		YER030W … CHZ1 biological process unknown molecular function unknown | Histone chaperone for Htz1p/H2A-H2B dimer; required for the stabilization of the Chz1p-Htz1-H2B complex; has overlapping function with Nap1p; null mutant displays weak sensitivity to MMS and benomyl; contains a highly conserved CHZ motifYER031C		YER188W ... | YER189W		YDR097C PAC cluster MSH6 mismatch repair DNA binding* nucleus | YDR098C
		YER032W ... FIR1 mRNA polyadenylylation molecular function unknown bud neck | YER033C		YFL003C ... MSH4 meiotic recombination DNA binding nuclear chromosome | YFL004W		YDR101C PAC cluster ARX1 ribosomal large subunit biogen molecular function unknown cytoplasm* | YDR102C
		YER033C ... ZRG8 biological process unknown molecular function unknown cytoplasm* | YER034W		YFL012W ... YFL012W biological process unknown molecular function unknown cellular component unknown | YFL012W-A		YDR102C ... | YDR103W
		YER035W iESR cluster EDC2 deadenylylation-dependent deca RNA binding cytoplasm* | YER036C		YFL012W-A ... | YFL013C		YDR103W ... STE5 signal transduction during con MAP-kinase scaffold activity cytoplasm* | YDR104C
		YER037W iESR cluster PHM8 biological process unknown molecular function unknown cytoplasm* | YER038C		YFL013C ... IES1 chromatin remodeling molecular function unknown nucleus* | YFL013W-A		YDR104C ... SPO71 spore wall assembly (sensu Fun molecular function unknown spore wall (sensu Fungi) | YDR105C
		YER038C iESR cluster KRE29 biological process unknown molecular function unknown cytoplasm* | YER039C		YFL013W-A ... | YFL014W		YDR105C ... TMS1 biological process unknown molecular function unknown membrane* | YDR106W
		YER048C ... CAJ1 biological process unknown chaperone regulator activity nucleus | YER048W-A		YFL015C ... | YFL016C		YDR106W ... ARP10 biological process unknown molecular function unknown cytoplasm | YDR107C
		YER049W … PAC cluster TPA1 biological process unknown molecular function unknown | Protein of unknown function; interacts with Sup45p (eRF1), Sup35p (eRF3) and Pab1p; has a role in translation termination efficiency, mRNA poly(A) tail length and mRNA stabilityYER050C		YFL015W-A … Dubious Dubious open reading frame unlikely to encode a functional protein, based on available experimental and comparative sequence dataYFL021C-A		YDR108W ... GSG1 ER to Golgi transport* molecular function unknown TRAPP complex | YDR109C
		YER050C ... RSM18 protein biosynthesis structural constituent of ribosome mitochondrial small ribosomal subun | YER051W		YFL019C ... | YFL020C		YDR109C ... YDR109C biological process unknown kinase activity cellular component unknown | YDR110W
		YER052C ... HOM3 methionine metabolism* aspartate kinase activity cytoplasm | YER053C		YFL021C-A … Dubious Dubious open reading frame unlikely to encode a functional protein, based on available experimental and comparative sequence dataYFL031C-A		YDR110W ... FOB1 replicative cell aging* ribosomal DNA (rDNA) binding nucleolus | YDR111C
		YER054C ... GIP2 protein amino acid dephosphory protein phosphatase regulator activprotein phosphatase type 1 complex | YER055C		YFL028C ... CAF16 regulation of transcription, D "ATPase activity, coupled to transme"cytoplasm* | YFL029C		YDR112W … IRC2 | Dubious open reading frame, unlikely to encode a protein, based on available experimental and comparative sequence data; partially overlaps YDR111C; null mutant displays increased levels of spontaneous Rad52p fociYDR113C
		YER059W ... PCL6 regulation of glycogen biosynt cyclin-dependent protein kinase regcyclin-dependent protein kinase hol | YER060W		YFL030W ... AGX1 glycine biosynthesis alanine-glyoxylate transaminase actmitochondrion | YFL031W		YDR113C ... PDS1 mitotic sister chromatid segre protein binding nucleus* | YDR114C
		YER063W ... THO1 transcription, DNA-dependent molecular function unknown nucleus | YER064C		YFL032W ... | YFL033C		YDR114C ... | YDR115W
		YER068W ... MOT2 regulation of transcription fr 3'-5'-exoribonuclease activity* cytoplasm* | YER069W		YFL041W-A ... YFL041W-A biological process unknown molecular function unknown cellular component unknown | YFL042C		YDR116C ... MRPL1 protein biosynthesis* structural constituent of ribosome mitochondrial large ribosomal subun | YDR117C
		YER074W-A ... YOS1 biological process unknown molecular function unknown cellular component unknown | YER075C		YFL042C ... YFL042C biological process unknown molecular function unknown cellular component unknown | YFL044C		YDR117C … TMA64 biological process unknown RNA binding cellular component unknown | Protein of unknown function that associates with ribosomes; has a putative RNA binding domainYDR118W
		YER075C ... PTP3 protein amino acid dephosphory protein tyrosine phosphatase activicytoplasm | YER076C		YFL054C ... YFL054C water transport transporter activity* integral to membrane | YFL055W		YDR118W ... APC4 mitotic sister chromatid segre protein binding* anaphase-promoting complex | YDR119W
		YER079W iESR cluster YER079W biological process unknown molecular function unknown cytoplasm* | YER080W		YFL067W ... YFL067W biological process unknown molecular function unknown cellular component unknown | YFL068W		YDR118W-A … Dubious Dubious open reading frame; identified using a combination of expression profiling and mass spectrometryYDR170W-A
		YER080W … AIM9 biological process unknown molecular function unknown mitochondrion | Putative protein of unknown function; the authentic, non-tagged protein is detected in highly purified mitochondria in high-throughput studies; null mutant displays elevated frequency of mitochondrial genome lossYER081W		YFR005C ... SAD1 nuclear mRNA splicing, via spl "RNA splicing factor activity, trans"nucleus | YFR006W		YDR119W … VBA4 biological process unknown molecular function unknown | Protein of unknown function with proposed role as a basic amino acid permease based on phylogeny; GFP-fusion protein localizes to vacuolar membrane; physical interaction with Atg27p suggests a possible role in autophagy; non-essential geneYDR120C
		YER083C … GET2 (RMD7) biological process unknown molecular function unknown lipid particle | Subunit of the GET complex; involved in insertion of proteins into the ER membrane; required for the retrieval of HDEL proteins from the Golgi to the ER in an ERD2 dependent fashion and for meiotic nuclear divisionYER084W		YFR008W ... FAR7 cell cycle arrest in response molecular function unknown cellular component unknown | YFR009W		YDR119W-A YDR119W-A YDR374W-A
		YER087C-B ... SBH1 SRP-dependent cotranslational protein transporter activity* translocon complex* | YER087W		YFR010W-A … Dubious Dubious ORF unlikely to encode a protein, based on available experimental and comparative sequence data; completely overlaps the uncharacterized gene YFR011C; identified by expression profiling and mass spectrometryYFR034W-A		YDR120C PAC cluster TRM1 tRNA methylation tRNA (guanine-N2-)-methyltransferasmitochondrion* | YDR121W
		YER090W ... TRP2 tryptophan biosynthesis anthranilate synthase activity cytoplasm* | YER091C		YFR012W ... YFR012W biological process unknown molecular function unknown cellular component unknown | YFR012W-A		YDR121W ... DPB4 chromatin silencing at telomer epsilon DNA polymerase activity epsilon DNA polymerase complex* | YDR122W
		YER093C ... TSC11 cell wall organization and bio protein binding cellular component unknown | YER093C-A		YFR012W-A ... YFR012W-A biological process unknown molecular function unknown cellular component unknown | YFR013W		YDR123C ... INO2 positive regulation of transcr specific RNA polymerase II transcrinucleus | YDR124W
		YER100W ... UBC6 protein monoubiquitination* ubiquitin conjugating enzyme activiendoplasmic reticulum membrane* | YER101C		YFR017C ... YFR017C biological process unknown molecular function unknown cytoplasm | YFR018C		YDR124W ... YDR124W biological process unknown molecular function unknown cellular component unknown | YDR125C
		YER107W-A … Dubious Dubious open reading frame unlikely to encode a protein, partially overlaps verified ORF GLE2/YER107CYER133W-A		YFR020W ... | YFR021W		YDR125C ... ECM18 cell wall organization and bio molecular function unknown mitochondrion | YDR126W
		YER110C PAC cluster KAP123 protein-nucleus import protein carrier activity cytoplasm* | YER111C		YFR021W ... ATG18 protein-vacuolar targeting* phosphoinositide binding cytosol* | YFR022W		YDR126W ... SWF1 spore wall assembly (sensu Fun molecular function unknown integral to membrane | YDR127W
		YER111C ... SWI4 G1/S transition of mitotic cel transcription factor activity nucleus | YER112W		YFR025C ... HIS2 histidine biosynthesis histidinol-phosphatase activity intracellular | YFR026C		YDR130C ... FIN1 biological process unknown protein binding nucleus* | YDR131C
		YER112W ... LSM4 nuclear mRNA splicing, via spl RNA binding nucleolus* | YER113C		YFR026C … ULI1 biological process unknown molecular function unknown | Putative protein of unknown function involved in and induced by the endoplasmic reticulum unfolded protein responseYFR027W		YDR131C ... YDR131C ubiquitin-dependent protein ca protein binding ubiquitin ligase complex | YDR132C
		YER120W ... SCS2 chromatin silencing at telomer protein binding endoplasmic reticulum* | YER121W		YFR027W ... ECO1 DNA repair* acetyltransferase activity nuclear chromatin | YFR028C		YDR132C ... YDR132C biological process unknown molecular function unknown cytoplasm* | YDR133C
		YER122C ... GLO3 ER to Golgi transport* ARF GTPase activator activity ER-Golgi intermediate compartment | YER123W		YFR032C … RRT5 biological process unknown molecular function unknown | Putative protein of unknown function; non-essential gene identified in a screen for mutants with increased levels of rDNA transcription; expressed at high levels during sporulationYFR032C-A		YDR136C … VPS61 | Dubious open reading frame, unlikely to encode a protein; not conserved in closely related Saccharomyces species; 4% of ORF overlaps the verified gene RGP1; deletion causes a vacuolar protein sorting defectYDR137W
		YER130C ... YER130C biological process unknown molecular function unknown cellular component unknown | YER131W		YFR034W-A … Dubious Dubious ORF unlikely to encode a protein, based on available experimental and comparative sequence data; partially overlaps YFR035C; identified by gene-trapping, microarray expression analysis, and genome-wide homology searchingYFR036W-A		YDR137W ... RGP1 intracellular protein transpor guanyl-nucleotide exchange factor aGolgi apparatus | YDR138W
		YER133W-A … Dubious Dubious open reading frame unlikely to encode a protein, based on available experimental and comparative sequence data; partially overlaps uncharacterized gene YER134CYER137C-A		YFR036W ... CDC26 mitotic sister chromatid segre protein binding* anaphase-promoting complex | YFR037C		YDR138W ... HPR1 mRNA-nucleus export* nucleic acid binding THO complex | YDR139C
		YER136W ... GDI1 vesicle-mediated transport Rab GDP-dissociation inhibitor actimembrane fraction* | YER137C		YFR039C ... YFR039C biological process unknown molecular function unknown cellular component unknown | YFR040W		YDR139C ... RUB1 protein deneddylation* protein tag cytoplasm | YDR140W
		YER138C YER138C Ö TRANSPOSABLE TY ELEMENTYER145C-A		YFR042W … KEG1 biological process unknown molecular function unknown | Integral membrane protein of the ER; physically interacts with Kre6p; has a role in the synthesis of beta-1,6-glucan in the cell wall; required for cell viabilityYFR043C		YDR140W ... MTQ2 peptidyl-glutamine methylation S-adenosylmethionine-dependent methcytoplasm* | YDR141C
		YER141W iESR cluster COX15 cytochrome c oxidase complex a "oxidoreductase activity, acting on"mitochondrial inner membrane | YER142C		YFR046C ... CNN1 chromosome segregation molecular function unknown nucleus* | YFR047C		YDR142C ... PEX7 peroxisome organization and bi peroxisome targeting signal receptocytosol* | YDR143C
		YER142C iESR cluster MAG1 DNA dealkylation alkylbase DNA N-glycosylase activitnucleus | YER143W		YFR049W ... YMR31 protein biosynthesis structural constituent of ribosome mitochondrial small ribosomal subun | YFR050C		YDR143C ... SAN1 response to stress* ubiquitin-protein ligase activity nucleus | YDR144C
		YER143W ... DDI1 ubiquitin-dependent protein ca SNARE binding plasma membrane | YER144C		YFR054C ... | YFR055W		YDR146C ... SWI5 G1-specific transcription in m transcriptional activator activity cytoplasm* | YDR147W
		YER147C-A … Dubious Dubious open reading frame unlikely to encode a functional protein, based on available experimental and comparative sequence dataYER148W-A		YFR055W … IRC7 sulfur metabolism* cystathionine beta-lyase activ | Putative cystathionine beta-lyase; involved in copper ion homeostasis and sulfur metabolism; null mutant displays increased levels of spontaneous Rad52p foci; expression induced by nitrogen limitation in a GLN3, GAT1-dependent mannerYFR056C		YDR148C ... KGD2 tricarboxylic acid cycle* dihydrolipoyllysine-residue succinymitochondrial matrix* | YDR149C
		YER148W ... SPT15 transcription initiation from DNA binding* nucleus* | YER149C		YFR056C ... | YFR057W		YDR149C ... | YDR150W
		YER151C ... UBP3 protein deubiquitination ubiquitin-specific protease activitcytoplasm | YER152C		YFR057W ... YFR057W biological process unknown molecular function unknown cellular component unknown | YGL001C		YDR151C ... CTH1 transcription* transcription factor activity nucleus | YDR152W
		YER152C ... YER152C biological process unknown molecular function unknown cytoplasm* | YER153C		YGL005C ... COG7 intra-Golgi transport molecular function unknown mitochondrion* | YGL006W		YDR156W ... RPA14 transcription from RNA polymer DNA-directed RNA polymerase activitDNA-directed RNA polymerase I compl | YDR157W
		YER154W ... OXA1 mitochondrial inner membrane p protein transporter activity mitochondrial inner membrane | YER155C		YGL006W-A ... YGL006W-A biological process unknown molecular function unknown cellular component unknown | YGL007C-A		YDR157W ... | YDR158W
		YER155C ... BEM2 cell wall organization and bio signal transducer activity* mitochondrion* | YER156C		YGL007C-A ... YGL007C-A biological process unknown molecular function unknown cellular component unknown | YGL007W		YDR158W ... HOM2 methionine metabolism* aspartate-semialdehyde dehydrogenascytoplasm* | YDR159W
		YER159C ... BUR6 negative regulation of transcr transcription corepressor activity nucleus | YER161C		YGL007W … BRP1 | Dubious ORF located in the upstream region of PMA1, deletion leads to polyamine resistance due to downregulation of PMA1YGL008C		YDR160W ... SSY1 sensory perception of chemical amino acid binding plasma membrane | YDR161W
		YER160C YER160C Ö TRANSPOSABLE TY ELEMENTYER165C-A		YGL017W ... ATE1 protein modification* arginyltransferase activity cytoplasm | YGL018C		YDR161W PAC cluster YDR161W biological process unknown molecular function unknown cytoplasm* | YDR162C
		YER161C ... SPT2 negative regulation of transcr DNA binding nucleus | YER162C		YGL018C ... JAC1 aerobic respiration* chaperone binding mitochondrion | YGL019W		YDR162C ... NBP2 response to heat* molecular function unknown cytoplasm* | YDR163W
		YER162C ... RAD4 nucleotide-excision repair, DN damaged DNA binding repairosome* | YER163C		YGL024W ... | YGL025C		YDR165W PAC cluster TRM82 tRNA methylation protein binding* nucleus | YDR166C
		YER165C-A … Dubious Dubious open reading frame unlikely to encode a protein, based on available experimental and comparative sequence data; overlaps the verified gene DNF1/YER166WYER172C-A		YGL028C ... SCW11 cytokinesis, completion of sep "glucan 1,3-beta-glucosidase activit"cell wall (sensu Fungi) | YGL029W		YDR167W ... TAF10 transcription initiation from general RNA polymerase II transcripSAGA complex* | YDR168W
		YER165W PAC cluster PAB1 regulation of translational in poly(A) binding cytoplasm* | YER166W		YGL030W RP cluster RPL30 protein biosynthesis* structural constituent of ribosome cytoplasm* | YGL031C		YDR169C-A ... YDR169C-A biological process unknown molecular function unknown cellular component unknown | YDR170C
		YER167W ... BCK2 G1/S transition of mitotic cel molecular function unknown cytoplasm* | YER168C		YGL032C ... AGA2 agglutination during conjugati cell adhesion molecule binding cell wall (sensu Fungi) | YGL033W		YDR173C ... ARG82 arginine metabolism* inositol or phosphatidylinositol kinucleus | YDR174W
		YER168C ... CCA1 tRNA modification tRNA adenylyltransferase activity cytoplasm* | YER169W		YGL033W ... HOP2 synapsis protein binding* condensed nuclear chromosome | YGL034C		YDR175C ... RSM24 protein biosynthesis* structural constituent of ribosome mitochondrial small ribosomal subun | YDR176W
		YER176W ... ECM32 regulation of translational te DNA helicase activity* polysome | YER177W		YGL034C ... | YGL035C		YDR177W ... UBC1 endocytosis* ubiquitin conjugating enzyme activiproteasome complex (sensu Eukaryota | YDR178W
		YER178W ... PDA1 pyruvate metabolism pyruvate dehydrogenase (acetyl-tranmitochondrion* | YER179W		YGL041C-B ... YGL041C-B biological process unknown molecular function unknown cellular component unknown | YGL042C		YDR179C ... CSN9 adaptation to pheromone during molecular function unknown signalosome complex | YDR179W-A
		YER182W ... FMP10 biological process unknown molecular function unknown mitochondrion | YER183C		YGL044C ... RNA15 mRNA polyadenylylation* RNA binding* mRNA cleavage factor complex | YGL045W		YDR179W-A ... YDR179W-A biological process unknown molecular function unknown cellular component unknown | YDR180W
		YFL002W-A YFL002W-A Ö TRANSPOSABLE TY ELEMENTYFL002W-B		YGL045W ... RIM8 meiosis* molecular function unknown cellular component unknown | YGL047W		YDR180W ... SCC2 mitotic sister chromatid cohes protein kinase activity nuclear cohesin complex | YDR181C
		YFL007W … BLM10 (BLM3) biological process unknown molecular function unknown mitochondrion | Proteasome activator subunit; found in association with core particles, with and without the 19S regulatory particle; required for resistance to bleomycin, may be involved in protecting against oxidative damage; similar to mammalian PA200YFL008W		YGL047W ... ALG13 dolichol-linked oligosaccharid "transferase activity, transferring"cytoplasm* | YGL048C		YDR181C ... SAS4 chromatin silencing at telomer acetyltransferase activity* nuclear chromatin* | YDR182W
		YFL008W ... SMC1 mitotic sister chromatid segre ATPase activity* nuclear cohesin complex | YFL009W		YGL052W ... | YGL053W		YDR182W-A ... YDR182W-A biological process unknown molecular function unknown cellular component unknown | YDR183W
		YFL010C ... WWM1 response to dessication molecular function unknown cytoplasm* | YFL010W-A		YGL057C … GEP7 biological process unknown molecular function unknown | Protein of unknown function; null mutant exhibits a respiratory growth defect and synthetic interactions with prohibitin (phb1) and gem1; authentic, non-tagged protein is detected in highly purified mitochondria in high-throughput studiesYGL058W		YDR183C-A … Dubious Dubious open reading frame unlikely to encode a functional protein; identified by fungal homology and RT-PCRYDR210C-C/YDR210W-C
		YFL010W-A ... AUA1 amino acid transport molecular function unknown cellular component unknown | YFL011W		YGL061C ... DUO1 mitotic spindle organization a structural constituent of cytoskelespindle pole body* | YGL062W		YDR183W ... PLP1 beta-tubulin folding* GTPase inhibitor activity cytoplasm | YDR184C
		YFL014W iESR cluster HSP12 response to oxidative stress* molecular function unknown cytoplasm* | YFL015C		YGL069C ... | YGL070C		YDR184C PAC cluster ATC1 response to stress* molecular function unknown nucleus | YDR185C
		YFL016C ... MDJ1 protein folding* unfolded protein binding* mitochondrial inner membrane | YFL017C		YGL072C ... | YGL073W		YDR186C ... YDR186C biological process unknown molecular function unknown cytoplasm | YDR187C
		YFL017C ... GNA1 UDP-N-acetylglucosamine biosyn glucosamine 6-phosphate N-acetyltracytoplasm* | YFL017W-A		YGL074C ... | YGL075C		YDR187C ... | YDR188W
		YFL017W-A ... SMX2 nuclear mRNA splicing, via spl "RNA splicing factor activity, trans"U4/U6 x U5 tri-snRNP complex | YFL018C		YGL075C ... MPS2 spindle pole body duplication structural constituent of cytoskelenuclear membrane* | YGL076C		YDR191W ... HST4 chromatin silencing at telomer DNA binding cytoplasm* | YDR192C
		YFL021C-A … Dubious Dubious open reading frame unlikely to encode a functional protein, based on available experimental and comparative sequence dataYFL031C-A		YGL080W ... FMP37 biological process unknown molecular function unknown mitochondrion | YGL081W		YDR192C ... NUP42 mRNA-nucleus export* structural molecule activity nuclear pore | YDR193W
		YFL021W ... GAT1 transcription initiation from specific RNA polymerase II transcrinucleus | YFL022C		YGL081W ... YGL081W biological process unknown molecular function unknown cellular component unknown | YGL082W		YDR193W ... | YDR194C
		YFL022C PAC cluster FRS2 phenylalanyl-tRNA aminoacylati phenylalanine-tRNA ligase activity cytoplasm* | YFL023W		YGL090W ... LIF1 double-strand break repair via structural molecule activity nucleus | YGL091C		YDR197W ... CBS2 protein biosynthesis molecular function unknown mitochondrial inner membrane | YDR198C
		YFL024C ... EPL1 regulation of transcription fr histone acetyltransferase activity histone acetyltransferase complex* | YFL025C		YGL098W ... USE1 retrograde transport, Golgi to SNAP receptor activity endoplasmic reticulum | YGL099W		YDR198C … RKM2 biological process unknown molecular function unknown | Ribosomal protein lysine methyltransferase, responsible for trimethylation of the lysine residue at position 3 of Rpl12Ap and Rpl12BpYDR199W
		YFL026W ... STE2 response to pheromone during c mating-type alpha-factor pheromone integral to plasma membrane | YFL027C		YGL100W ... SEH1 mRNA-nucleus export* structural molecule activity nuclear pore | YGL101W		YDR199W ... | YDR200C
		YFL029C ... CAK1 protein amino acid phosphoryla protein kinase activity cytoplasm | YFL030W		YGL115W ... SNF4 regulation of transcription fr protein kinase activator activity cytoplasm* | YGL116W		YDR201W ... SPC19 mitotic spindle organization a structural constituent of cytoskelespindle pole body* | YDR202C
		YFL031C-A … Dubious Dubious ORF unlikely to encode a protein, based on available experimental and comparative sequence data; partially overlaps HAC1/YFL031W; identified by gene-trapping, microarray-based expression analysis, and genome-wide homology searchingYFR009W-A		YGL117W ... YGL117W biological process unknown molecular function unknown cellular component unknown | YGL118C		YDR203W ... | YDR204W
		YFL031W ... HAC1 regulation of transcription fr transcription factor activity* nucleus | YFL032W		YGL118C ... | YGL119W		YDR205W ... MSC2 zinc ion homeostasis cation:cation antiporter activity nucleus* | YDR206W
		YFL033C ... RIM15 protein amino acid phosphoryla protein kinase activity cytoplasm* | YFL034C-A		YGL123W RP cluster RPS2 protein biosynthesis* structural constituent of ribosome cytosolic small ribosomal subunit ( | YGL124C		YDR206W ... EBS1 telomerase-dependent telomere molecular function unknown nucleus | YDR207C
		YFL034C-B ... MOB2 protein amino acid phosphoryla protein kinase activator activity nucleus* | YFL034W		YGL124C ... MON1 protein-vacuolar targeting* molecular function unknown cytosol* | YGL125W		YDR211W PAC cluster GCD6 translational initiation translation initiation factor activribosome* | YDR212W
		YFL034W ... YFL034W biological process unknown molecular function unknown integral to membrane | YFL036W		YGL127C ... SOH1 DNA repair* molecular function unknown nucleus | YGL128C		YDR215C ... | YDR216W
		YFL036W ... RPO41 mitochondrial genome maintenan DNA-directed RNA polymerase activitmitochondrial matrix* | YFL037W		YGL132W ... | YGL133W		YDR216W ... ADR1 transcription* transcription factor activity nucleus | YDR217C
		YFL042C ... YFL042C biological process unknown molecular function unknown cellular component unknown | YFL044C		YGL134W ... PCL10 regulation of glycogen biosynt cyclin-dependent protein kinase regcyclin-dependent protein kinase hol | YGL135W		YDR217C ... RAD9 DNA repair* protein binding nucleus | YDR218C
		YFL045C PAC cluster SEC53 protein-ER targeting phosphomannomutase activity cytosol | YFL046W		YGL138C ... YGL138C biological process unknown molecular function unknown cellular component unknown | YGL139W		YDR218C ... SPR28 cell wall organization and bio structural constituent of cytoskeleseptin ring (sensu Saccharomyces) | YDR219C
		YFL047W ... RGD2 small GTPase mediated signal t Rho GTPase activator activity cytoplasm* | YFL048C		YGL146C … RRT6 biological process unknown molecular function unknown | Putative protein of unknown function; non-essential gene identified in a screen for mutants with increased levels of rDNA transcription; contains two putative transmembrane spans, but no significant homology to other known proteinsYGL147C		YDR219C … MFB1 ubiquitin-dependent protein ca protein binding | Mitochondria-associated F-box protein involved in maintenance of normal mitochondrial morphology; interacts with Skp1p through the F-box motif; preferentially localizes to the mother cell during buddingYDR220C
		YFL049W … SWP82 biological process unknown molecular function unknown | Member of the SWI/SNF chromatin remodeling complex in which it plays an as yet unidentified role; has identifiable counterparts in closely related yeast species; abundantly expressed in many growth conditions; paralog of Npl6pYFL050C		YGL155W ... CDC43 establishment of cell polarity signal transducer activity* intracellular* | YGL156W		YDR220C ... | YDR221W
		YFR002W ... NIC96 mRNA-nucleus export* structural molecule activity nuclear pore | YFR003C		YGL159W ... YGL159W biological process unknown molecular function unknown cellular component unknown | YGL160W		YDR221W … GTB1 biological process unknown molecular function unknown | Glucosidase II beta subunit, forms a complex with alpha subunit Rot2p, involved in removal of two glucose residues from N-linked glycans during glycoprotein biogenesis in the ERYDR222W
		YFR003C ... YPI1 protein amino acid dephosphory protein phosphatase inhibitor activcellular component unknown | YFR004W		YGL160W … AIM14 biological process unknown oxidoreductase activity | Putative protein of with similarity to iron/copper reductases (FRE1-8), possibly involved in iron homeostasis; may interact with ribosomes; null mutant displays elevated frequency of mitochondrial genome lossYGL161C		YDR223W ... CRF1 negative regulation of transcr transcriptional repressor activity cytoplasm* | YDR224C
		YFR004W ... RPN11 ubiquitin-dependent protein ca endopeptidase activity nucleus* | YFR005C		YGL162W ... SUT1 regulation of transcription fr transcription factor activity* nucleus | YGL163C		YDR227W ... SIR4 double-strand break repair via histone binding* nuclear telomere cap complex* | YDR228C
		YFR006W ... YFR006W biological process unknown X-Pro aminopeptidase activity cytoplasm | YFR007W		YGL166W ... CUP2 transcription initiation from ligand-regulated transcription factnucleus | YGL167C		YDR229W ... IVY1 secretory pathway phospholipid binding vacuolar membrane (sensu Fungi) | YDR230W
		YFR010W ... UBP6 protein deubiquitination ubiquitin-specific protease activitproteasome regulatory particle (sen | YFR011C		YGL169W PAC cluster SUA5 aerobic respiration molecular function unknown cytoplasm | YGL170C		YDR230W ... | YDR231C
		YFR013W ... IOC3 chromatin remodeling protein binding ISW1 complex | YFR014C		YGL170C ... SPO74 sporulation (sensu Fungi) structural molecule activity spindle pole body | YGL171W		YDR232W ... HEM1 heme biosynthesis 5-aminolevulinate synthase activitymitochondrial matrix | YDR233C
		YFR016C ... YFR016C biological process unknown molecular function unknown cytoplasm* | YFR017C		YGL175C ... SAE2 meiotic DNA double-strand brea molecular function unknown cytoplasm* | YGL176C		YDR234W ... LYS4 lysine biosynthesis, aminoadip homoaconitate hydratase activity mitochondrion* | YDR235W
		YFR018C ... YFR018C biological process unknown molecular function unknown cellular component unknown | YFR019W		YGL177W ... | YGL178W		YDR236C ... FMN1 FMN biosynthesis riboflavin kinase activity* mitochondrial inner membrane* | YDR237W
		YFR019W ... FAB1 response to stress* 1-phosphatidylinositol-3-phosphate mitochondrion* | YFR020W		YGL182C ... | YGL183C		YDR237W ... MRPL7 protein biosynthesis structural constituent of ribosome mitochondrial large ribosomal subun | YDR238C
		YFR028C ... CDC14 protein amino acid dephosphory phosphoprotein phosphatase activitynucleus* | YFR029W		YGL183C ... MND1 meiotic recombination protein binding* condensed nuclear chromosome | YGL184C		YDR239C ... YDR239C biological process unknown molecular function unknown cytoplasm | YDR240C
		YFR029W ... PTR3 sensory perception of chemical amino acid binding extrinsic to plasma membrane | YFR030W		YGL184C ... STR3 methionine biosynthesis cystathionine beta-lyase activity peroxisome | YGL185C		YDR240C ... SNU56 nuclear mRNA splicing, via spl mRNA binding commitment complex* | YDR241W
		YFR030W ... MET10 sulfate assimilation sulfite reductase (NADPH) activity cytoplasm* | YFR031C		YGL192W ... IME4 meiosis* mRNA methyltransferase activity cellular component unknown | YGL193C		YDR241W … BUD26 | Dubious open reading frame, unlikely to encode a protein; not conserved in closely related Saccharomyces species; 1% of ORF overlaps the verified gene SNU56; diploid mutant displays a weak budding pattern phenotype in a systematic assayYDR242W
		YFR031C ... SMC2 mitotic sister chromatid segre ATPase activity* mitochondrion* | YFR031C-A		YGL193C ... | YGL194C		YDR242W ... AMD2 biological process unknown amidase activity cellular component unknown | YDR243C
		YFR032C-A ... RPL29 protein biosynthesis structural constituent of ribosome cytoplasm* | YFR032C-B		YGL194C-A YGL194C-A YKL023C-A		YDR243C ... PRP28 cis assembly of U2-type pre-ca "RNA splicing factor activity, trans"spliceosome complex | YDR244W
		YFR033C ... QCR6 aerobic respiration* ubiquinol-cytochrome-c reductase acmitochondrion* | YFR034C		YGL199C ... | YGL200C		YDR246W-A ... YDR246W-A biological process unknown molecular function unknown cellular component unknown | YDR247W
		YFR034C ... PHO4 phosphate metabolism* transcription factor activity cytoplasm* | YFR035C		YGL204C ... | YGL205W		YDR249C ... YDR249C biological process unknown molecular function unknown cellular component unknown | YDR250C
		YFR035C ... YFR035C biological process unknown molecular function unknown cellular component unknown | YFR036W		YGL205W ... POX1 fatty acid beta-oxidation acyl-CoA oxidase activity peroxisomal matrix | YGL206C		YDR250C ... | YDR251W
		YFR036W-A … Dubious Dubious open reading frame unlikely to encode a protein, based on available experimental and comparative sequence data; partially overlaps the verified gene RSC8YFR052C-A		YGL211W ... NCS6 biological process unknown molecular function unknown mitochondrion | YGL212W		YDR253C ... MET32 sulfur amino acid metabolism DNA binding* nucleus | YDR254W
		YFR037C ... RSC8 chromatin remodeling molecular function unknown nucleus* | YFR038W		YGL212W ... VAM7 vesicle fusion* v-SNARE activity vacuolar membrane (sensu Fungi) | YGL213C		YDR257C … RKM4 (SET7) mitochondrial inner membrane p protein transporter activity mitochondrial intermembrane space* | Ribosomal lysine methyltransferase specific for monomethylation of Rpl42ap and Rpl42bp (lysine 55); nuclear SET-domain containing proteinYDR258C
		YFR038W … IRC5 biological process unknown helicase activity | Putative ATPase containing the DEAD/H helicase-related sequence motif; null mutant displays increased levels of spontaneous Rad52p fociYFR039C		YGL214W ... | YGL215W		YDR259C ... YAP6 positive regulation of transcr RNA polymerase II transcription facnucleus | YDR260C
		YFR039C ... YFR039C biological process unknown molecular function unknown cellular component unknown | YFR040W		YGL217C ... | YGL218W		YDR260C ... SWM1 spore wall assembly (sensu Fun molecular function unknown nucleus* | YDR261C
		YFR041C ... ERJ5 biological process unknown molecular function unknown endoplasmic reticulum | YFR042W		YGL218W ... | YGL219C		YDR261C ... EXG2 cell wall organization and bio "glucan 1,3-beta-glucosidase activit"cell wall (sensu Fungi) | YDR262W
		YFR043C … IRC6 biological process unknown molecular function unknown | Putative protein of unknown function; null mutant displays increased levels of spontaneous Rad52p fociYFR044C		YGL223C ... COG1 intra-Golgi transport* molecular function unknown Golgi transport complex | YGL224C		YDR262W ... YDR262W biological process unknown molecular function unknown vacuole (sensu Fungi) | YDR263C
		YFR044C … DUG1 biological process unknown molecular function unknown | Cys-Gly metallo-di-peptidase; forms a complex with Dug2p and Dug3p to degrade glutathione (GSH) and other peptides containing a gamma-glu-X bond in an alternative pathway to GSH degradation by gamma-glutamyl transpeptidase (Ecm38p)YFR045W		YGL230C ... YGL230C biological process unknown molecular function unknown cellular component unknown | YGL231C		YDR265W ... PEX10 peroxisome organization and bi protein binding peroxisomal membrane | YDR266C
		YFR046C ... CNN1 chromosome segregation molecular function unknown nucleus* | YFR047C		YGL235W ... YGL235W biological process unknown molecular function unknown cellular component unknown | YGL236C		YDR267C … CIA1 biological process unknown molecular function unknown | WD40 repeat protein involved in assembly of cytosolic and nuclear iron-sulfur proteins; similar to the human Ciao1 protein; YDR267C is an essential geneYDR268W
		YFR051C ... RET2 ER to Golgi transport* protein binding COPI vesicle coat | YFR052W		YGL236C ... MTO1 protein biosynthesis* molecular function unknown mitochondrion | YGL237C		YDR268W ... MSW1 tryptophanyl-tRNA aminoacylati tryptophan-tRNA ligase activity mitochondrion | YDR269C
		YFR052C-A … Dubious Dubious open reading frame unlikely to encode a functional protein, based on available experimental and comparative sequence dataYGL014C-A		YGL237C ... HAP2 transcription* transcriptional activator activity nucleus* | YGL238W		YDR269C ... | YDR270W
		YFR052W ... RPN12 ubiquitin-dependent protein ca endopeptidase activity "proteasome regulatory particle, lid" | YFR053C		YGL239C ... | YGL240W		YDR270W ... CCC2 intracellular copper ion trans copper-exporting ATPase activity Golgi trans face | YDR271C
		YGL006W iESR cluster PMC1 calcium ion homeostasis* calcium-transporting ATPase activitvacuolar membrane (sensu Fungi) | YGL006W-A		YGL240W ... DOC1 mitotic sister chromatid segre enzyme regulator activity mitochondrion* | YGL241W		YDR271C ... | YDR272W
		YGL006W-A ... YGL006W-A biological process unknown molecular function unknown cellular component unknown | YGL007C-A		YGL243W ... TAD1 tRNA modification tRNA specific adenosine deaminase anucleus | YGL244W		YDR273W ... DON1 meiosis* molecular function unknown spindle* | YDR274C
		YGL009C ... LEU1 leucine biosynthesis 3-isopropylmalate dehydratase activcytosol | YGL010W		YGL249W ... ZIP2 synaptonemal complex formation molecular function unknown synaptonemal complex | YGL250W		YDR274C ... | YDR275W
		YGL014W ... PUF4 mRNA catabolism, deadenylylati mRNA binding cytoplasm | YGL015C		YGL250W … RMR1 biological process unknown molecular function unknown | Protein required for meiotic recombination and gene conversion; null mutant displays reduced PIS1 expression and growth defects on non-fermentable carbon sources and minimal media; GFP-fusion protein localizes to both cytoplasm and nucleusYGL251C		YDR275W ... BSC2 biological process unknown molecular function unknown lipid particle | YDR276C
		YGL016W ... KAP122 protein-nucleus import* protein carrier activity cytoplasm* | YGL017W		YGL254W ... FZF1 positive regulation of transcr transcription factor activity nucleus | YGL255W		YDR278C ... | YDR279W
		YGL019W ... CKB1 protein amino acid phosphoryla protein kinase CK2 activity protein kinase CK2 complex | YGL020C		YGL255W ... ZRT1 high-affinity zinc ion transpo high affinity zinc uptake transportintegral to plasma membrane | YGL256W		YDR279W ... RNH202 DNA replication ribonuclease H activity nucleus | YDR280W
		YGL020C … GET1 mitochondrion organization and molecular function unknown endoplasmic reticulum | Subunit of the GET complex; involved in insertion of proteins into the ER membrane; required for the retrieval of HDEL proteins from the Golgi to the ER in an ERD2 dependent fashion and for normal mitochondrial morphology and inheritanceYGL021W		YGL258W-A ... YGL258W-A biological process unknown molecular function unknown cellular component unknown | YGL259W		YDR280W PAC cluster RRP45 35S primary transcript process 3'-5'-exoribonuclease activity nuclear exosome (RNase complex)* | YDR281C
		YGL021W ... ALK1 mitosis protein serine/threonine kinase actnucleus | YGL022W		YGR003W ... CUL3 ubiquitin-dependent protein ca protein binding* cytoplasm* | YGR004W		YDR281C ... PHM6 biological process unknown molecular function unknown vacuole (sensu Fungi) | YDR282C
		YGL022W ... STT3 N-linked glycosylation dolichyl-diphosphooligosaccharide-poligosaccharyl transferase complex | YGL023C		YGR006W ... PRP18 nuclear mRNA splicing, via spl protein binding* spliceosome complex | YGR007W		YDR282C ... YDR282C biological process unknown molecular function unknown cellular component unknown | YDR283C
		YGL023C ... PIB2 vesicle-mediated transport phosphatidylinositol binding mitochondrion* | YGL024W		YGR012W ... YGR012W biological process unknown cysteine synthase activity mitochondrion | YGR013W		YDR284C ... DPP1 signal transduction* phosphatidate phosphatase activity*vacuolar membrane (sensu Fungi) | YDR285W
		YGL025C ... PGD1 transcription from RNA polymer RNA polymerase II transcription medmediator complex | YGL026C		YGR015C ... YGR015C biological process unknown molecular function unknown mitochondrion | YGR016W		YDR285W ... ZIP1 meiosis* chromatin binding synaptonemal complex | YDR286C
		YGL026C ... TRP5 tryptophan biosynthesis tryptophan synthase activity cytoplasm* | YGL027C		YGR016W ... YGR016W biological process unknown molecular function unknown cellular component unknown | YGR017W		YDR288W ... NSE3 DNA repair DNA binding cytoplasm* | YDR289C
		YGL027C ... CWH41 cell wall organization and bio mannosyl-oligosaccharide glucosidasendoplasmic reticulum membrane | YGL028C		YGR018C ... | YGR019W		YDR289C ... RTT103 negative regulation of DNA tra molecular function unknown cellular component unknown | YDR290W
		YGL035C ... MIG1 regulation of transcription fr specific RNA polymerase II transcricytoplasm* | YGL036W		YGR021W ... YGR021W biological process unknown molecular function unknown mitochondrion | YGR022C		YDR291W … HRQ1 biological process unknown helicase activity | Putative RecQ helicase; belongs to the widely conserved RecQ family of proteins which are involved in maintaining genomic integrity; similar to the human RecQ4p implicated in Rothmund-Thomson syndrome(RTS)YDR292C
		YGL036W ... YGL036W biological process unknown molecular function unknown cytoplasm | YGL037C		YGR022C ... | YGR023W		YDR292C ... SRP101 protein-ER targeting* GTPase activity* endoplasmic reticulum membrane* | YDR293C
		YGL037C iESR cluster PNC1 chromatin silencing at telomer nicotinamidase activity cytoplasm* | YGL038C		YGR028W ... MSP1 protein-mitochondrial targetin ATPase activity mitochondrial outer membrane | YGR029W		YDR297W ... SUR2 sphingolipid biosynthesis* sphingosine hydroxylase activity endoplasmic reticulum | YDR298C
		YGL038C ... OCH1 N-linked glycosylation "transferase activity, transferring"Golgi cis cisterna | YGL039W		YGR030C ... POP6 rRNA processing* ribonuclease P activity* ribonuclease MRP complex* | YGR031C-A		YDR298C ... ATP5 ATP synthesis coupled proton t structural molecule activity* "proton-transporting ATP synthase, s" | YDR299W
		YGL042C ... | YGL043W		YGR033C ... TIM21 mitochondrial matrix protein i molecular function unknown mitochondrion* | YGR034W		YDR299W ... BFR2 ER to Golgi transport molecular function unknown nucleolus | YDR300C
		YGL043W ... DST1 meiotic recombination* positive transcription elongation fnucleoplasm | YGL044C		YGR035C ... YGR035C biological process unknown molecular function unknown cellular component unknown | YGR035W-A		YDR301W ... CFT1 mRNA polyadenylylation* RNA binding mitochondrion* | YDR302W
		YGL052W ... | YGL053W		YGR035W-A ... YGR035W-A biological process unknown molecular function unknown cellular component unknown | YGR036C		YDR302W ... GPI11 GPI anchor biosynthesis phosphoethanolamine N-methyltransfeendoplasmic reticulum* | YDR303C
		YGL055W ... OLE1 mitochondrion inheritance* stearoyl-CoA 9-desaturase activity endoplasmic reticulum membrane | YGL056C		YGR036C ... CAX4 N-linked glycosylation* pyrophosphatase activity integral to endoplasmic reticulum m | YGR037C		YDR303C ... RSC3 regulation of transcription, D DNA binding nucleus* | YDR304C
		YGL059W … iESR cluster PKP2 biological process unknown protein kinase activity | Mitochondrial protein kinase that negatively regulates activity of the pyruvate dehydrogenase complex by phosphorylating the ser-133 residue of the Pda1p subunit; acts in concert with kinase Pkp1p and phosphatases Ptc5p and Ptc6pYGL060W		YGR039W ... | YGR040W		YDR305C ... HNT2 nucleoside catabolism hydrolase activity* cytoplasm* | YDR306C
		YGL065C ... ALG2 oligosaccharide-lipid intermed glycolipid mannosyltransferase actiendoplasmic reticulum | YGL066W		YGR041W ... BUD9 bud site selection molecular function unknown bud neck | YGR042W		YDR307W ... YDR307W biological process unknown molecular function unknown endoplasmic reticulum | YDR308C
		YGL066W ... SGF73 histone acetylation molecular function unknown SAGA complex | YGL067W		YGR042W ... YGR042W biological process unknown molecular function unknown cytoplasm* | YGR043C		YDR308C ... SRB7 transcription from RNA polymer RNA polymerase II transcription medmediator complex | YDR309C
		YGL068W ... MNP1 aerobic respiration* molecular function unknown* mitochondrion* | YGL069C		YGR044C ... RME1 meiosis* specific transcriptional repressor nucleus | YGR045C		YDR309C ... GIC2 establishment of cell polarity small GTPase regulator activity bud tip* | YDR310C
		YGL071W … AFT1 (RCS1) rRNA modification* molecular function unknown nucleus* | Transcription factor involved in iron utilization and homeostasis; binds the consensus site PyPuCACCCPu and activates the expression of target genes in response to changes in iron availabilityYGL072C		YGR045C ... YGR045C biological process unknown molecular function unknown cellular component unknown | YGR046W		YDR311W ... TFB1 transcription initiation from general RNA polymerase II transcriptranscription factor TFIIH complex* | YDR312W
		YGL073W ... HSF1 regulation of transcription fr transcription factor activity nucleus* | YGL074C		YGR046W … TAM41 mitochondrial matrix protein i molecular function unknown | Mitochondrial protein involved in protein import into the mitochondrial matrix; maintains the functional integrity of the TIM23 protein translocator complex; viability of null mutant is strain-dependent; mRNA is targeted to the budYGR047C		YDR313C ... PIB1 protein ubiquitination ubiquitin-protein ligase activity vacuolar membrane (sensu Fungi)* | YDR314C
		YGL083W ... SCY1 biological process unknown molecular function unknown clathrin-coated vesicle | YGL084C		YGR052W ... FMP48 biological process unknown kinase activity mitochondrion | YGR053C		YDR314C … RAD34 biological process unknown molecular function unknown | Protein involved in nucleotide excision repair (NER); homologous to RAD4YDR315C
		YGL086W ... MAD1 mitotic spindle checkpoint* molecular function unknown nucleus* | YGL087C		YGR053C ... YGR053C biological process unknown molecular function unknown cellular component unknown | YGR054W		YDR315C ... IPK1 myo-inositol metabolism inositol or phosphatidylinositol kinucleus | YDR316W
		YGL087C iESR cluster MMS2 ubiquitin-dependent protein ca ubiquitin conjugating enzyme activicytoplasm* | YGL088W		YGR057C ... LST7 vesicle-mediated transport* protein transporter activity vesicle coat | YGR058W		YDR316W ... OMS1 biological process unknown S-adenosylmethionine-dependent methmitochondrion* | YDR317W
		YGL092W ... NUP145 mRNA-nucleus export* structural molecule activity nuclear pore | YGL093W		YGR058W … PEF1 biological process unknown molecular function unknown | Penta-EF-hand protein required for polar bud growth and cell wall abscission; binds calcium and zinc with different affinity; localizes to bud site in G1, bud neck in G2YGR059W		YDR317W ... HIM1 DNA repair molecular function unknown cellular component unknown | YDR318W
		YGL093W ... SPC105 microtubule nucleation structural constituent of cytoskelemitochondrion* | YGL094C		YGR059W ... SPR3 cell wall organization and bio structural constituent of cytoskeleprospore membrane* | YGR060W		YDR318W ... MCM21 chromosome segregation protein binding condensed nuclear chromosome kineto | YDR319C
		YGL094C ... PAN2 postreplication repair* poly(A)-specific ribonuclease activcytoplasm* | YGL095C		YGR062C ... COX18 cytochrome c oxidase complex a protein transporter activity integral to membrane* | YGR063C		YDR319C ... YDR319C biological process unknown molecular function unknown cellular component unknown | YDR320C
		YGL095C ... VPS45 protein complex assembly* unfolded protein binding cytosol* | YGL096W		YGR064W ... | YGR065C		YDR320C ... SWA2 ER organization and biogenesis protein binding endoplasmic reticulum membrane | YDR320C-A
		YGL100W ... SEH1 mRNA-nucleus export* structural molecule activity nuclear pore | YGL101W		YGR066C ... YGR066C biological process unknown molecular function unknown cellular component unknown | YGR067C		YDR320W-B … Dubious Dubious open reading frame unlikely to encode a protein, based on available experimental and comparative sequence data; overlaps the verified gene DAD4/YDR320C-AYDR354C-A
		YGL105W ... ARC1 tRNA-nucleus export* tRNA binding cytoplasm* | YGL106W		YGR067C ... YGR067C biological process unknown molecular function unknown cellular component unknown | YGR068C		YDR322C-A ... TIM11 ATP synthesis coupled proton t structural molecule activity proton-transporting ATP synthase co | YDR322W
		YGL106W ... MLC1 endocytosis* microfilament motor activity actin cap | YGL107C		YGR068C … ART5 biological process unknown molecular function unknown | Protein proposed to regulate the endocytosis of plasma membrane proteins by recruiting the ubiquitin ligase Rsp5p to its target in the plasma membraneYGR069W		YDR322W ... MRPL35 protein biosynthesis structural constituent of ribosome mitochondrial large ribosomal subun | YDR323C
		YGL110C ... CUE3 biological process unknown molecular function unknown cytoplasm | YGL111W		YGR071C ... YGR071C biological process unknown molecular function unknown nucleus | YGR072W		YDR323C ... PEP7 vesicle fusion* molecular function unknown cytoplasm* | YDR324C
		YGL112C ... TAF6 transcription initiation from general RNA polymerase II transcripSAGA complex* | YGL113W		YGR073C ... | YGR074W		YDR324C PAC cluster UTP4 processing of 20S pre-rRNA snoRNA binding small nucleolar ribonucleoprotein c | YDR325W
		YGL113W ... SLD3 DNA replication initiation* chromatin binding nuclear chromatin | YGL114W		YGR077C ... PEX8 peroxisome organization and bi peroxisome targeting sequence bindiperoxisomal membrane* | YGR078C		YDR325W ... YCG1 mitotic chromosome condensatio molecular function unknown nuclear condensin complex | YDR326C
		YGL115W ... SNF4 regulation of transcription fr protein kinase activator activity cytoplasm* | YGL116W		YGR095C ... RRP46 35S primary transcript process 3'-5'-exoribonuclease activity nuclear exosome (RNase complex)* | YGR096W		YDR331W ... GPI8 attachment of GPI anchor to pr GPI-anchor transamidase activity GPI-anchor transamidase complex | YDR332W
		YGL119W ... ABC1 ubiquinone biosynthesis molecular function unknown mitochondrion | YGL120C		YGR096W ... TPC1 transport transporter activity mitochondrial inner membrane* | YGR097W		YDR336W ... YDR336W biological process unknown molecular function unknown cellular component unknown | YDR337W
		YGL122C ... NAB2 mRNA polyadenylylation* poly(A) binding cytoplasm* | YGL123W		YGR101W ... PCP1 mitochondrion organization and peptidase activity mitochondrion | YGR102C		YDR337W ... MRPS28 protein biosynthesis* structural constituent of ribosome*mitochondrial small ribosomal subun | YDR338C
		YGL126W ... SCS3 phospholipid metabolism molecular function unknown endoplasmic reticulum | YGL127C		YGR104C ... SRB5 transcription from RNA polymer RNA polymerase II transcription medmediator complex | YGR105W		YDR339C … PAC cluster FCF1 biological process unknown molecular function unknown | Putative PINc domain nuclease required for early cleavages of 35S pre-rRNA and maturation of 18S rRNA; component of the SSU (small subunit) processome involved in 40S ribosomal subunit biogenesis; copurifies with Faf1pYDR340W
		YGL127C ... SOH1 DNA repair* molecular function unknown nucleus | YGL128C		YGR107W ... | YGR108W		YDR344C ... | YDR345C
		YGL128C ... CWC23 biological process unknown molecular function unknown spliceosome complex | YGL129C		YGR110W … CLD1 biological process unknown molecular function unknown | Mitochondrial cardiolipin-specific phospholipase; functions upstream of Taz1p to generate monolyso-cardiolipin; transcription increases upon genotoxic stress; involved in restricting Ty1 transposition; has homology to mammalian CGI-58YGR111W		YDR346C PAC cluster SVF1 biological process unknown molecular function unknown cytoplasm* | YDR347W
		YGL129C ... RSM23 protein biosynthesis structural constituent of ribosome mitochondrial small ribosomal subun | YGL130W		YGR112W ... SHY1 aerobic respiration unfolded protein binding integral to membrane* | YGR113W		YDR347W ... MRP1 protein biosynthesis structural constituent of ribosome mitochondrial small ribosomal subun | YDR348C
		YGL130W ... CEG1 positive regulation of transcr mRNA guanylyltransferase activity nucleus | YGL131C		YGR113W ... DAM1 mitotic spindle organization a structural constituent of cytoskelecondensed nuclear chromosome kineto | YGR114C		YDR349C ... YPS7 biological process unknown aspartic-type endopeptidase activitcytoplasm* | YDR350C
		YGL131C ... SNT2 biological process unknown DNA binding cytoplasm* | YGL132W		YGR117C ... YGR117C biological process unknown molecular function unknown cytoplasm | YGR118W		YDR352W ... YDR352W biological process unknown molecular function unknown vacuolar membrane (sensu Fungi) | YDR353W
		YGL133W ... ITC1 chromatin remodeling* molecular function unknown chromatin accessibility complex | YGL134W		YGR120C ... COG2 ER to Golgi transport* protein binding soluble fraction* | YGR121C		YDR354W ... TRP4 tryptophan biosynthesis anthranilate phosphoribosyltransfercytoplasm* | YDR355C
		YGL136C ... MRM2 rRNA modification rRNA (uridine-2'-O-)-methyltransfermitochondrion | YGL137W		YGR121W-A ... YGR121W-A biological process unknown molecular function unknown cellular component unknown | YGR122C-A		YDR356W ... SPC110 microtubule nucleation structural constituent of cytoskeleinner plaque of spindle pole body* | YDR357C
		YGL137W ... SEC27 ER to Golgi transport* molecular function unknown COPI vesicle coat | YGL138C		YGR122W ... YGR122W biological process unknown molecular function unknown cytoplasm | YGR123C		YDR357C ... YDR357C biological process unknown molecular function unknown cytoplasm | YDR358W
		YGL140C ... YGL140C biological process unknown molecular function unknown cellular component unknown | YGL141W		YGR126W ... YGR126W biological process unknown molecular function unknown cytoplasm* | YGR127W		YDR360W … OPI7 | Dubious open reading frame unlikely to encode a protein, based on available experimental and comparative sequence data; partially overlaps verified gene VID21/YDR359C.YDR361C
		YGL141W ... HUL5 protein monoubiquitination* ubiquitin-protein ligase activity cytoplasm* | YGL142C		YGR133W ... PEX4 peroxisome organization and bi ubiquitin conjugating enzyme activiperoxisome | YGR134W		YDR361C PAC cluster BCP1 biological process unknown molecular function unknown cytoplasm* | YDR362C
		YGL142C ... GPI10 GPI anchor biosynthesis mannosyltransferase activity integral to membrane | YGL143C		YGR139W ... | YGR140W		YDR362C ... TFC6 transcription initiation from RNA polymerase III transcription fatranscription factor TFIIIC complex | YDR363W
		YGL145W ... TIP20 retrograde transport, Golgi to molecular function unknown endoplasmic reticulum | YGL146C		YGR144W ... THI4 mitochondrial genome maintenan molecular function unknown mitochondrion* | YGR145W		YDR363W ... ESC2 chromatin silencing at silent molecular function unknown nucleus | YDR363W-A
		YGL150C ... INO80 DNA repair* ATPase activity INO80 complex | YGL151W		YGR146C-A ... YGR146C-A biological process unknown molecular function unknown cellular component unknown | YGR147C		YDR364C ... CDC40 nuclear mRNA splicing, via spl "RNA splicing factor activity, trans"nuclear pore* | YDR365C
		YGL151W ... NUT1 regulation of transcription fr molecular function unknown nucleus | YGL152C		YGR153W ... YGR153W biological process unknown molecular function unknown cellular component unknown | YGR154C		YDR365C PAC cluster ESF1 rRNA processing RNA binding nucleus* | YDR366C
		YGL153W ... PEX14 protein-peroxisome targeting* protein binding peroxisomal membrane | YGL154C		YGR158C PAC cluster MTR3 35S primary transcript process 3'-5'-exoribonuclease activity nuclear exosome (RNase complex)* | YGR159C		YDR367W ... YDR367W biological process unknown molecular function unknown cytoplasm* | YDR368W
		YGL154C ... LYS5 lysine biosynthesis, aminoadip phosphopantetheinyltransferase acticytoplasm | YGL155W		YGR160W PAC cluster | YGR161C		YDR369C ... XRS2 double-strand break repair via protein binding* nucleus* | YDR370C
		YGL156W iESR cluster AMS1 carbohydrate metabolism alpha-mannosidase activity vacuolar membrane | YGL157W		YGR161W-C ... YGR161W-C biological process unknown molecular function unknown cellular component unknown | YGR162W		YDR370C ... YDR370C biological process unknown molecular function unknown cytoplasm | YDR371W
		YGL160W … AIM14 biological process unknown oxidoreductase activity | Putative protein of with similarity to iron/copper reductases (FRE1-8), possibly involved in iron homeostasis; may interact with ribosomes; null mutant displays elevated frequency of mitochondrial genome lossYGL161C		YGR163W ... GTR2 biological process unknown GTPase activity cytoplasm* | YGR164W		YDR371W ... CTS2 biological process unknown molecular function unknown cytoplasm | YDR372C
		YGL161C ... YIP5 vesicle-mediated transport Rab GTPase binding membrane | YGL162W		YGR164W ... | YGR165W		YDR374C ... YDR374C biological process unknown molecular function unknown cellular component unknown | YDR375C
		YGL164C ... YRB30 biological process unknown protein binding* cytoplasm* | YGL165C		YGR169C ... PUS6 tRNA modification* pseudouridylate synthase activity cytoplasm* | YGR169C-A		YDR374W-A YDR374W-A YDR461C-A
		YGL165C ... | YGL166W		YGR171C ... MSM1 methionyl-tRNA aminoacylation methionine-tRNA ligase activity mitochondrion | YGR172C		YDR375C ... BCS1 aerobic respiration* ATPase activity mitochondrial inner membrane | YDR376W
		YGL166W ... CUP2 transcription initiation from ligand-regulated transcription factnucleus | YGL167C		YGR174W-A ... YGR174W-A biological process unknown molecular function unknown cellular component unknown | YGR175C		YDR376W ... ARH1 iron ion homeostasis* NADPH-adrenodoxin reductase activitmitochondrial inner membrane | YDR377W
		YGL167C ... PMR1 secretory pathway* calcium-transporting ATPase activitGolgi apparatus | YGL168W		YGR179C ... OKP1 chromosome segregation protein binding condensed nuclear chromosome kineto | YGR180C		YDR379C-A ... YDR379C-A biological process unknown molecular function unknown mitochondrion | YDR379W
		YGL168W ... HUR1 DNA replication molecular function unknown cellular component unknown | YGL169W		YGR189C ... CRH1 biological process unknown molecular function unknown cell wall (sensu Fungi)* | YGR190C		YDR381C-A ... YDR381C-A biological process unknown molecular function unknown cellular component unknown | YDR381W
		YGL172W ... NUP49 mRNA-nucleus export* structural molecule activity nuclear pore* | YGL173C		YGR203W ... YGR203W biological process unknown protein tyrosine phosphatase activicytoplasm* | YGR204C-A		YDR384C ... ATO3 transport* transporter activity mitochondrion* | YDR385W
		YGL173C ... KEM1 35S primary transcript process recombinase activity* cytoplasm* | YGL174W		YGR204C-A ... YGR204C-A biological process unknown molecular function unknown cellular component unknown | YGR204W		YDR386W ... MUS81 DNA repair* endonuclease activity nucleus | YDR387C
		YGL174W ... BUD13 bud site selection molecular function unknown nucleus | YGL175C		YGR205W ... YGR205W biological process unknown ATP binding cytoplasm* | YGR206W		YDR387C ... YDR387C biological process unknown permease activity cellular component unknown | YDR388W
		YGL178W ... MPT5 cell wall organization and bio mRNA binding cytoplasm | YGL179C		YGR212W ... SLI1 response to drug N-acetyltransferase activity plasma membrane* | YGR213C		YDR389W ... SAC7 small GTPase mediated signal t signal transducer activity* intracellular | YDR390C
		YGL181W ... GTS1 sporulation (sensu Fungi)* transcriptional activator activity cytoplasm* | YGL182C		YGR219W ... | YGR220C		YDR390C ... UBA2 protein sumoylation SUMO activating enzyme activity nucleus | YDR391C
		YGL186C ... TPN1 vitamin transport vitamin transporter activity plasma membrane | YGL187C		YGR220C ... MRPL9 protein biosynthesis* structural constituent of ribosome*mitochondrial large ribosomal subun | YGR221C		YDR395W ... SXM1 mRNA-nucleus export* protein carrier activity nucleus | YDR396W
		YGL187C ... COX4 aerobic respiration* cytochrome-c oxidase activity respiratory chain complex IV (sensu | YGL188C		YGR225W ... AMA1 sporulation (sensu Fungi)* enzyme activator activity anaphase-promoting complex | YGR226C		YDR396W ... | YDR397C
		YGL188C ... | YGL188C-A		YGR230W ... BNS1 meiosis molecular function unknown cellular component unknown | YGR231C		YDR397C ... NCB2 negative regulation of transcr transcription corepressor activity nucleus | YDR398W
		YGL190C ... CDC55 protein biosynthesis* protein phosphatase type 2A activitnucleus* | YGL191W		YGR236C ... SPG1 biological process unknown molecular function unknown mitochondrion | YGR237C		YDR398W PAC cluster UTP5 processing of 20S pre-rRNA snoRNA binding small nucleolar ribonucleoprotein c | YDR399W
		YGL191W ... COX13 aerobic respiration enzyme regulator activity* respiratory chain complex IV (sensu | YGL192W		YGR240C-A ... YGR240C-A biological process unknown molecular function unknown cellular component unknown | YGR241C		YDR400W ... URH1 pyrimidine salvage* uridine nucleosidase activity cytoplasm* | YDR401W
		YGL195W ... GCN1 regulation of translational el molecular function unknown mitochondrion* | YGL196W		YGR242W ... | YGR243W		YDR401W ... | YDR402C
		YGL196W … DSD1 biological process unknown molecular function unknown | D-serine dehydratase (aka D-serine ammonia-lyase); converts D-serine to pyruvate and ammonia by a reaction dependent on pyridoxal 5'-phosphate and zinc; may play a role in D-serine detoxification; L-serine is not a substrateYGL197W		YGR244C ... LSC2 tricarboxylic acid cycle* succinate-CoA ligase (ADP-forming) mitochondrion | YGR245C		YDR402C ... DIT2 spore wall assembly (sensu Fun oxidoreductase activity cellular component unknown | YDR403W
		YGL198W ... YIP4 vesicle-mediated transport Rab GTPase binding membrane | YGL199C		YGR247W ... CPD1 meiosis* "2',3'-cyclic-nucleotide 3'-phosphod"clathrin-coated vesicle | YGR248W		YDR403W ... DIT1 spore wall assembly (sensu Fun catalytic activity cellular component unknown | YDR404C
		YGL200C ... EMP24 ER to Golgi transport* molecular function unknown endoplasmic reticulum* | YGL201C		YGR249W ... MGA1 filamentous growth molecular function unknown cellular component unknown | YGR250C		YDR404C ... RPB7 transcription from RNA polymer DNA-directed RNA polymerase activit"DNA-directed RNA polymerase II, cor" | YDR405W
		YGL202W ... ARO8 aromatic amino acid family met aromatic-amino-acid transaminase accytoplasm | YGL203C		YGR255C ... COQ6 ubiquinone metabolism ubiquinone biosynthesis monooxygenamitochondrion* | YGR256W		YDR405W ... MRP20 protein biosynthesis structural constituent of ribosome mitochondrial large ribosomal subun | YDR406W
		YGL203C ... KEX1 protein processing carboxypeptidase D activity Golgi trans face | YGL204C		YGR259C ... | YGR260W		YDR406W-A … Dubious Dubious open reading frame unlikely to encode a functional protein; identified by fungal homology and RT-PCRYDR464C-A
		YGL206C ... CHC1 endocytosis* structural molecule activity clathrin vesicle coat | YGL207W		YGR262C ... BUD32 protein amino acid phosphoryla protein serine/threonine kinase actcytoplasm* | YGR263C		YDR408C ... ADE8 purine nucleotide biosynthesis phosphoribosylglycinamide formyltracytoplasm* | YDR409W
		YGL207W ... SPT16 chromatin remodeling* RNA polymerase II transcription elonuclear chromatin* | YGL208W		YGR263C … SAY1 biological process unknown molecular function unknown | Sterol deacetylase; component of the sterol acetylation/deacetylation cycle along with Atf2p; integral membrane protein with active site in the ER lumen; green fluorescent protein (GFP)-fusion protein localizes to the endoplasmic reticulumYGR264C		YDR410C ... STE14 peptide pheromone maturation protein-S-isoprenylcysteine O-methyendoplasmic reticulum membrane | YDR411C
		YGL213C PAC cluster SKI8 protein complex assembly* translation repressor activity cytoplasm* | YGL214W		YGR268C ... HUA1 actin cortical patch assembly molecular function unknown cytoplasm | YGR269W		YDR411C ... DFM1 biological process unknown* molecular function unknown endoplasmic reticulum | YDR412W
		YGL215W ... CLG1 cell cycle cyclin-dependent protein kinase regcyclin-dependent protein kinase hol | YGL216W		YGR269W ... | YGR270C-A		YDR412W … PAC cluster RRP17 rRNA processing molecular function unknown | Component of the pre-60S pre-ribosomal particle; required for cell viability under standard (aerobic) conditions but not under anaerobic conditionsYDR413C
		YGL216W ... KIP3 mitotic spindle organization a microtubule motor activity cytoplasmic microtubule* | YGL217C		YGR286C ... BIO2 biotin biosynthesis biotin synthase activity mitochondrion | YGR287C		YDR413C PAC cluster | YDR414C
		YGL219C ... MDM34 mitochondrion organization and molecular function unknown cytoplasm* | YGL220W		YGR290W | YGR291C		YDR415C ... YDR415C biological process unknown molecular function unknown cellular component unknown | YDR416W
		YGL220W … FRA2 biological process unknown molecular function unknown | Protein involved in negative regulation of transcription of iron regulon; forms an iron independent complex with Fra2p, Grx3p, and Grx4p; null mutant fails to repress iron regulon and is sensitive to nickelYGL221C		YHL002C-A | YHL002W		YDR416W ... SYF1 nuclear mRNA splicing, via spl molecular function unknown spliceosome complex | YDR417C
		YGL221C ... NIF3 biological process unknown molecular function unknown cytoplasm* | YGL222C		YHL005C | YHL006C		YDR417C RP cluster | YDR418W
		YGL222C ... EDC1 deadenylylation-dependent deca mRNA binding cytoplasm | YGL223C		YHL006C ... SHU1 error-free DNA repair molecular function unknown nucleus | YHL006W-A		YDR419W ... RAD30 DNA repair* eta DNA polymerase activity replication fork | YDR420W
		YGL226C-A ... OST5 N-linked glycosylation dolichyl-diphosphooligosaccharide-poligosaccharyl transferase complex | YGL226W		YHL012W ... YHL012W biological process unknown molecular function unknown cellular component unknown | YHL013C		YDR420W ... HKR1 cell wall organization and bio molecular function unknown plasma membrane | YDR421W
		YGL227W ... VID30 vacuolar protein catabolism* molecular function unknown cytoplasm* | YGL228W		YHL014C ... YLF2 biological process unknown molecular function unknown mitochondrion | YHL015W		YDR421W ... ARO80 positive regulation of transcr specific RNA polymerase II transcrinucleus | YDR422C
		YGL228W ... SHE10 biological process unknown molecular function unknown cellular component unknown | YGL229C		YHL015W-A ... YHL015W-A biological process unknown molecular function unknown cellular component unknown | YHL016C		YDR424C ... DYN2 microtubule-based process* microtubule motor activity cytoplasmic microtubule* | YDR425W
		YGL231C … EMC4 biological process unknown molecular function unknown | Member of a transmembrane complex required for efficient folding of proteins in the ER; null mutant displays induction of the unfolded protein response; human ortholog TMEM85 may function in apoptosisYGL232W		YHL018W ... YHL018W biological process unknown molecular function unknown mitochondrion | YHL019C		YDR426C ... | YDR427W
		YGL232W ... TAN1 tRNA modification RNA binding cytoplasm* | YGL233W		YHL019W-A | YHL020C		YDR428C … BNA7 biological process unknown molecular function unknown | Formylkynurenine formamidase, involved in the de novo biosynthesis of NAD from tryptophan via kynurenineYDR429C
		YGL233W ... SEC15 cytokinesis* protein binding bud tip* | YGL234W		YHL022C ... SPO11 meiotic DNA double-strand brea "endodeoxyribonuclease activity, pro"nuclear chromosome | YHL023C		YDR437W … GPI19 biological process unknown molecular function unknown | Subunit of GPI-GlcNAc transferase involved in synthesis of N-acetylglucosaminyl phosphatidylinositol (GlcNAc-PI), which is the first intermediate in glycosylphosphatidylinositol (GPI) anchor synthesis, shares similarity with mammalian PIG-PYDR438W
		YGL234W ... ADE5,7 purine nucleotide biosynthesis phosphoribosylamine-glycine ligase cytoplasm | YGL235W		YHL024W ... RIM4 meiosis* RNA binding cytoplasm | YHL025W		YDR439W ... LRS4 chromatin silencing at ribosom molecular function unknown nucleus* | YDR440W
		YGL238W ... CSE1 protein-nucleus export importin-alpha export receptor actinuclear membrane | YGL239C		YHL026C ... YHL026C biological process unknown molecular function unknown cellular component unknown | YHL027W		YDR440W PAC cluster DOT1 chromatin silencing at telomer protein-lysine N-methyltransferase nucleus | YDR441C
		YGL241W ... KAP114 protein-nucleus import protein carrier activity cytoplasm* | YGL242C		YHL028W ... WSC4 cell wall organization and bio transmembrane receptor activity endoplasmic reticulum membrane* | YHL029C		YDR442W ... | YDR443C
		YGL243W ... TAD1 tRNA modification tRNA specific adenosine deaminase anucleus | YGL244W		YHL030W-A | YHL031C		YDR443C ... SSN2 negative regulation of transcr general RNA polymerase II transcriptranscription factor complex | YDR444W
		YGL244W ... RTF1 transcription from RNA polymer RNA polymerase II transcription elonucleus* | YGL245W		YHL037C | YHL038C		YDR444W ... YDR444W biological process unknown molecular function unknown cytoplasm | YDR445C
		YGL246C ... RAI1 processing of 27S pre-rRNA* enzyme regulator activity nucleus | YGL247W		YHL041W | YHL042W		YDR445C ... | YDR446W
		YGL247W ... BRR6 mRNA-nucleus export* molecular function unknown nuclear membrane | YGL248W		YHL042W ... YHL042W biological process unknown molecular function unknown cellular component unknown | YHL043W		YDR446W ... ECM11 cell wall organization and bio molecular function unknown nucleus | YDR447C
		YGL252C ... RTG2 intracellular signaling cascad transcription regulator activity cytoplasm* | YGL253W		YHL044W ... YHL044W biological process unknown molecular function unknown plasma membrane | YHL045W		YDR448W ... ADA2 histone acetylation* transcription coactivator activity SAGA complex* | YDR449C
		YGR001C ... YGR001C biological process unknown methyltransferase activity cytoplasm | YGR002C		YHL046W-A | YHL047C		YDR449C PAC cluster UTP6 processing of 20S pre-rRNA snoRNA binding small nucleolar ribonucleoprotein c | YDR450W
		YGR002C ... SWC4 chromatin remodeling* DNA binding nucleus* | YGR003W		YHL048C-A ... YHL048C-A biological process unknown molecular function unknown cellular component unknown | YHL048W		YDR454C RP cluster GUK1 GMP metabolism guanylate kinase activity cytoplasm* | YDR455C
		YGR005C ... TFG2 transcription initiation from general RNA polymerase II transcriptranscription factor TFIIF complex | YGR006W		YHR002W ... LEU5 coenzyme A transport coenzyme A transporter activity mitochondrial inner membrane | YHR003C		YDR455C ... | YDR456W
		YGR007W ... MUQ1 phosphatidylethanolamine biosy ethanolamine-phosphate cytidylyltracytoplasm* | YGR008C		YHR004C ... NEM1 sporulation (sensu Fungi)* molecular function unknown mitochondrion* | YHR005C		YDR459C … PFA5 biological process unknown molecular function unknown | Palmitoyltransferase with autoacylation activity; likely functions in pathway(s) outside Ras; member of a family of putative palmitoyltransferases containing an Asp-His-His-Cys-cysteine rich (DHHC-CRD) domainYDR460W
		YGR009C ... SEC9 vesicle fusion* t-SNARE activity membrane | YGR010W		YHR012W ... VPS29 retrograde transport, endosome molecular function unknown endosome* | YHR013C		YDR460W ... TFB3 transcription initiation from general RNA polymerase II transcriptranscription factor TFIIH complex* | YDR461W
		YGR019W iESR cluster UGA1 nitrogen utilization 4-aminobutyrate transaminase activiintracellular | YGR020C		YHR014W ... SPO13 positive regulation of sister protein binding nucleus | YHR015W		YDR461W ... MFA1 signal transduction during con mating pheromone activity soluble fraction* | YDR462W
		YGR020C ... VMA7 vacuolar acidification hydrogen-transporting ATPase activivacuolar membrane (sensu Fungi)* | YGR021W		YHR015W ... MIP6 mRNA-nucleus export RNA binding nuclear pore | YHR016C		YDR465C PAC cluster RMT2 peptidyl-arginine methylation protein-arginine N-methyltransferascytoplasm* | YDR466W
		YGR024C ... THG1 tRNA modification tRNA guanylyltransferase activity cytoplasm* | YGR025W		YHR018C ... ARG4 arginine biosynthesis argininosuccinate lyase activity cytosol | YHR019C		YDR467C ... | YDR468C
		YGR025W ... | YGR026W		YHR021W-A ... ECM12 cell wall organization and bio molecular function unknown cellular component unknown | YHR022C		YDR469W ... SDC1 chromatin silencing at telomer histone lysine N-methyltransferase COMPASS complex | YDR470C
		YGR026W ... YGR026W biological process unknown molecular function unknown cellular component unknown | YGR027C		YHR022C ... YHR022C biological process unknown molecular function unknown cellular component unknown | YHR022C-A		YDR470C ... UGO1 transport* transporter activity mitochondrial outer membrane | YDR471W
		YGR027W-B YGR027W-B Ö TRANSPOSABLE TY ELEMENTYGR038C-A		YHR022C-A ... YHR022C-A biological process unknown molecular function unknown cellular component unknown | YHR023W		YDR472W ... TRS31 ER to Golgi transport molecular function unknown TRAPP complex | YDR473C
		YGR028W ... MSP1 protein-mitochondrial targetin ATPase activity mitochondrial outer membrane | YGR029W		YHR028W-A | YHR029C		YDR476C ... YDR476C biological process unknown molecular function unknown endoplasmic reticulum | YDR477W
		YGR038C-B YGR038C-B Ö TRANSPOSABLE TY ELEMENTYGR068W-A		YHR032C-A | YHR032W		YDR478W ... SNM1 rRNA processing ribonuclease MRP activity ribonuclease MRP complex | YDR479C
		YGR042W ... YGR042W biological process unknown molecular function unknown cytoplasm* | YGR043C		YHR034C ... PIH1 rRNA processing* molecular function unknown cytoplasm* | YHR035W		YDR480W ... DIG2 invasive growth (sensu Sacchar transcription factor binding nucleus | YDR481C
		YGR047C ... TFC4 transcription initiation from RNA polymerase III transcription fatranscription factor TFIIIC complex | YGR048W		YHR035W ... YHR035W biological process unknown molecular function unknown cellular component unknown | YHR036W		YDR482C ... CWC21 biological process unknown molecular function unknown spliceosome complex | YDR483W
		YGR048W ... UFD1 ubiquitin-dependent protein ca protein binding endoplasmic reticulum | YGR049W		YHR036W … BRL1 biological process unknown molecular function unknown | Essential nuclear envelope integral membrane protein identified as a suppressor of a conditional mutation in the major karyopherin, CRM1; homologous to and interacts with Brr6p, a nuclear envelope protein involved in nuclear exportYHR037W		YDR484W ... VPS52 Golgi to vacuole transport* protein binding Golgi apparatus* | YDR485C
		YGR054W PAC cluster YGR054W translational initiation translation initiation factor activcytosolic small ribosomal subunit ( | YGR055W		YHR052W-A | YHR053C		YDR486C ... VPS60 late endosome to vacuole trans molecular function unknown cytoplasm* | YDR487C
		YGR055W ... MUP1 sulfur amino acid transport L-methionine porter activity integral to plasma membrane | YGR056W		YHR054W-A | YHR055C		YDR487C ... RIB3 aerobic respiration* "3,4-dihydroxy-2-butanone-4-phosphat"cytosol* | YDR488C
		YGR061C ... ADE6 purine nucleotide biosynthesis phosphoribosylformylglycinamidine scytoplasm | YGR062C		YHR056W-A | YHR057C		YDR488C ... PAC11 nuclear migration, microtubule microtubule motor activity* cytoplasmic microtubule* | YDR489W
		YGR063C ... SPT4 regulation of transcription, D RNA polymerase II transcription elonucleus* | YGR064W		YHR058C ... MED6 transcription from RNA polymer RNA polymerase II transcription medmediator complex | YHR059W		YDR489W ... SLD5 DNA-dependent DNA replication DNA binding GINS complex | YDR490C
		YGR069W ... | YGR070W		YHR059W ... FYV4 biological process unknown molecular function unknown mitochondrion | YHR060W		YDR491C ... | YDR492W
		YGR071C ... YGR071C biological process unknown molecular function unknown nucleus | YGR072W		YHR069C-A | YHR070C-A		YDR493W … AIM8 biological process unknown molecular function unknown mitochondrion | Protein of unknown function; overexpression causes a cell cycle delay or arrest; null mutant displays severe respiratory growth defect and elevated frequency of mitochondrial genome loss; detected in mitochondria in high-throughput studiesYDR494W
		YGR074W ... SMD1 nuclear mRNA splicing, via spl "RNA splicing factor activity, trans"U4/U6 x U5 tri-snRNP complex* | YGR075C		YHR071C-A | YHR071W		YDR495C ... VPS3 protein-vacuolar targeting* molecular function unknown cytoplasm | YDR496C
		YGR075C ... PRP38 nuclear mRNA splicing, via spl "RNA splicing factor activity, trans"U4/U6 x U5 tri-snRNP complex | YGR076C		YHR079C-A ... SAE3 meiotic recombination* molecular function unknown condensed nuclear chromosome | YHR080C		YDR496C PAC cluster PUF6 regulation of transcription, m specific transcriptional repressor nucleus* | YDR497C
		YGR078C PAC cluster PAC10 tubulin folding tubulin binding cytoplasm* | YGR079W		YHR085W ... IPI1 rRNA processing* molecular function unknown nucleus* | YHR086W		YDR499W ... LCD1 DNA damage checkpoint* protein binding* nuclear chromosome | YDR500C
		YGR083C PAC cluster GCD2 translational initiation translation initiation factor activribosome* | YGR084C		YHR086W-A ... YHR086W-A biological process unknown molecular function unknown cellular component unknown | YHR087W		YDR501W ... PLM2 G1/S-specific transcription in transcription factor activity nucleus | YDR502C
		YGR084C ... MRP13 protein biosynthesis structural constituent of ribosome mitochondrial small ribosomal subun | YGR085C		YHR093W … AHT1 | Dubious open reading frame, unlikely to encode a protein; not conserved in closely related Saccharomyces species; multicopy suppressor of glucose transport defects, likely due to the presence of an HXT4 regulatory element in the regionYHR094C		YDR503C ... LPP1 phospholipid metabolism phosphatidate phosphatase activity membrane | YDR504C
		YGR089W ... NNF2 chromosome segregation molecular function unknown membrane fraction | YGR090W		YHR101C ... BIG1 cell wall biosynthesis (sensu molecular function unknown endoplasmic reticulum* | YHR102W		YDR506C ... YDR506C biological process unknown molecular function unknown cellular component unknown | YDR507C
		YGR090W ... UTP22 35S primary transcript process snoRNA binding nucleus* | YGR091W		YHR105W ... YPT35 biological process unknown molecular function unknown endosome | YHR106W		YDR509W ... | YDR510W
		YGR094W PAC cluster VAS1 valyl-tRNA aminoacylation valine-tRNA ligase activity cytoplasm* | YGR095C		YHR109W ... CTM1 protein modification [cytochrome c]-lysine N-methyltranscytosol | YHR110W		YDR511W ... ACN9 gluconeogenesis* molecular function unknown mitochondrial intermembrane space | YDR512C
		YGR098C ... ESP1 mitotic sister chromatid segre cysteine-type endopeptidase activitcytoplasm* | YGR099W		YHR110W ... ERP5 secretory pathway molecular function unknown integral to membrane | YHR111W		YDR514C ... YDR514C biological process unknown molecular function unknown nucleus* | YDR515W
		YGR100W ... MDR1 biological process unknown Rab GTPase activator activity cytoplasm* | YGR101W		YHR116W ... COX23 aerobic respiration molecular function unknown cytoplasm* | YHR117W		YDR519W ... FPR2 biological process unknown peptidyl-prolyl cis-trans isomeraseendoplasmic reticulum membrane | YDR520C
		YGR102C ... YGR102C biological process unknown molecular function unknown mitochondrion | YGR103W		YHR124W ... NDT80 meiosis* transcription factor activity nuclear chromosome | YHR125W		YDR520C … URC2 biological process unknown molecular function unknown | Putative Zn(II)2Cys6 motif containing transcription factor; non-essential gene identified in a screen for mutants with increased levels of rDNA transcription; similar to S. kluyveri Urc2p involved in uracil catabolismYDR521W
		YGR105W ... VMA21 protein complex assembly molecular function unknown endoplasmic reticulum* | YGR106C		YHR125W | YHR126C		YDR521W ... | YDR522C
		YGR111W ... YGR111W biological process unknown molecular function unknown cytoplasm* | YGR112W		YHR130C | YHR131C		YDR523C ... SPS1 protein amino acid phosphoryla protein serine/threonine kinase actcytoplasm* | YDR524C
		YGR116W ... SPT6 regulation of transcription, D RNA polymerase II transcription elonucleus* | YGR117C		YHR131C ... YHR131C biological process unknown molecular function unknown cytoplasm | YHR131W-A		YDR524C ... AGE1 ER to Golgi transport* ARF GTPase activator activity cytoplasm | YDR524C-B
		YGR117C ... YGR117C biological process unknown molecular function unknown cytoplasm | YGR118W		YHR131W-A | YHR132C		YDR524C-A … Dubious Dubious open reading frame unlikely to encode a functional protein; identified by gene-trapping, microarray-based expression analysis, and genome-wide homology searchingYDR545C-A
		YGR119C ... NUP57 mRNA-nucleus export* structural molecule activity nuclear pore | YGR120C		YHR134W ... WSS1 protein sumoylation molecular function unknown cellular component unknown | YHR135C		YDR525W … API2 | Dubious open reading frame, unlikely to encode a protein; not conserved in closely related Saccharomyces species; 26% of ORF overlaps the dubious ORF YDR524C-A; insertion mutation in a cdc34-2 mutant background causes altered bud morphologyYDR525W-A
		YGR125W ... YGR125W biological process unknown molecular function unknown vacuole (sensu Fungi) | YGR126W		YHR139C-A | YHR140W		YDR525W-A ... SNA2 biological process unknown molecular function unknown cytoplasm* | YDR526C
		YGR128C PAC cluster UTP8 processing of 20S pre-rRNA snoRNA binding small nucleolar ribonucleoprotein c | YGR129W		YHR140W ... YHR140W biological process unknown molecular function unknown integral to membrane | YHR141C		YDR526C ... | YDR527W
		YGR130C ... YGR130C biological process unknown molecular function unknown cytoplasm | YGR131W		YHR142W ... CHS7 ER to Golgi transport* molecular function unknown endoplasmic reticulum membrane | YHR143W		YDR527W ... RBA50 transcription from RNA polymer DNA-directed RNA polymerase activitcytoplasm* | YDR528W
		YGR134W ... CAF130 regulation of transcription fr molecular function unknown CCR4-NOT complex | YGR135W		YHR143W ... DSE2 cell wall organization and bio "glucan 1,3-beta-glucosidase activit"cell wall (sensu Fungi)* | YHR143W-A		YDR528W ... HLR1 cell wall organization and bio molecular function unknown cytoplasm | YDR529C
		YGR142W ... BTN2 intracellular protein transpor molecular function unknown cytosol | YGR143W		YHR144C PAC cluster DCD1 pyrimidine nucleotide metaboli dCMP deaminase activity cytoplasm | YHR145C		YDR532C ... YDR532C biological process unknown molecular function unknown spindle pole body | YDR533C
		YGR147C ... NAT2 N-terminal peptidyl-methionine peptide alpha-N-acetyltransferase acytoplasm* | YGR148C		YHR150W ... PEX28 peroxisome organization and bi molecular function unknown peroxisomal membrane | YHR151C		YDR535C ... | YDR536W
		YGR150C ... YGR150C biological process unknown molecular function unknown mitochondrion | YGR151C		YHR153C ... SPO16 sporulation (sensu Fungi) molecular function unknown cellular component unknown | YHR154W		YDR536W ... STL1 transport* transporter activity plasma membrane* | YDR537C
		YGR155W ... CYS4 cysteine biosynthesis cystathionine beta-synthase activitcytoplasm* | YGR156W		YHR156C ... LIN1 biological process unknown protein binding nucleus* | YHR157W		YDR537C ... | YDR538W
		YGR156W ... PTI1 mRNA polyadenylylation* RNA binding nucleus* | YGR157W		YHR157W ... REC104 meiotic recombination* molecular function unknown nucleus | YHR158C		YDR538W ... PAD1 aromatic compound catabolism carboxy-lyase activity mitochondrion | YDR539W
		YGR157W ... CHO2 phosphatidylcholine biosynthes phosphatidylethanolamine N-methyltrendoplasmic reticulum | YGR158C		YHR159W ... YHR159W biological process unknown molecular function unknown cytoplasm | YHR160C		YDR539W ... YDR539W biological process unknown molecular function unknown cytoplasm | YDR540C
		YGR161C iESR cluster RTS3 protein amino acid dephosphory protein phosphatase type 2A activitcytoplasm* | YGR161W-C		YHR160C ... PEX18 protein-peroxisome targeting protein binding cytosol* | YHR161C		YDR540C … IRC4 biological process unknown molecular function unknown | Putative protein of unknown function; null mutant displays increased levels of spontaneous Rad52p foci; green fluorescent protein (GFP)-fusion protein localizes to the cytoplasm and nucleusYDR541C
		YGR161C-D YGR161C-D Ö TRANSPOSABLE TY ELEMENTYGR161W-A		YHR165W-A | YHR166C		YEL001C … IRC22 biological process unknown molecular function unknown | Putative protein of unknown function; green fluorescent protein (GFP)-fusion localizes to the ER; YEL001C is non-essential; null mutant displays increased levels of spontaneous Rad52p fociYEL002C
		YGR161W-B YGR161W-B Ö TRANSPOSABLE TY ELEMENTYHL009W-A		YHR166C ... CDC23 mitotic sister chromatid segre protein binding* anaphase-promoting complex | YHR167W		YEL004W ... YEA4 cell wall chitin biosynthesis* UDP-N-acetylglucosamine transporterendoplasmic reticulum | YEL005C
		YGR167W ... CLC1 endocytosis* structural molecule activity clathrin vesicle coat | YGR168C		YHR167W ... THP2 mRNA-nucleus export* nucleic acid binding THO complex | YHR168W		YEL008W … Dubious Hypothetical protein predicted to be involved in metabolismYEL009C-A
		YGR168C ... YGR168C biological process unknown molecular function unknown cellular component unknown | YGR169C		YHR168W ... MTG2 protein biosynthesis GTPase activity* mitochondrial inner membrane* | YHR169W		YEL009C-A … Dubious Dubious open reading frame unlikely to encode a functional protein, based on available experimental and comparative sequence dataYEL018C-A
		YGR170W ... PSD2 phosphatidylcholine biosynthes phosphatidylserine decarboxylase acvacuolar membrane (sensu Fungi)* | YGR171C		YHR172W ... SPC97 microtubule nucleation structural constituent of cytoskeleouter plaque of spindle pole body* | YHR173C		YEL010W ... | YEL011W
		YGR178C ... PBP1 mRNA polyadenylylation molecular function unknown cytoplasm* | YGR179C		YHR173C | YHR174W		YEL017W ... GTT3 glutathione metabolism molecular function unknown cellular component unknown | YEL018W
		YGR182C ... | YGR183C		YHR175W ... CTR2 intracellular copper ion trans copper uptake transporter activity*vacuolar membrane (sensu Fungi) | YHR175W-A		YEL018W ... EAF5 biological process unknown molecular function unknown nucleus* | YEL019C
		YGR183C ... QCR9 aerobic respiration* ubiquinol-cytochrome-c reductase acrespiratory chain complex III (sens | YGR184C		YHR176W ... FMO1 protein folding monooxygenase activity endoplasmic reticulum membrane | YHR177W		YEL019C ... MMS21 DNA repair SUMO ligase activity cytoplasm* | YEL020C
		YGR184C ... UBR1 protein monoubiquitination* ubiquitin-protein ligase activity proteasome complex (sensu Eukaryota | YGR185C		YHR177W ... YHR177W biological process unknown molecular function unknown cellular component unknown | YHR178W		YEL020C ... YEL020C biological process unknown molecular function unknown cytoplasm | YEL020W-A
		YGR185C PAC cluster TYS1 tyrosyl-tRNA aminoacylation tyrosine-tRNA ligase activity cytoplasm* | YGR186W		YHR178W ... STB5 transcription* transcription factor activity nucleus | YHR179W		YEL023C ... YEL023C biological process unknown molecular function unknown cellular component unknown | YEL024W
		YGR186W ... TFG1 transcription initiation from general RNA polymerase II transcriptranscription factor TFIIF complex | YGR187C		YHR180W | YHR180W-A		YEL024W ... RIP1 aerobic respiration* ubiquinol-cytochrome-c reductase acrespiratory chain complex III (sens | YEL025C
		YGR190C ... | YGR191W		YHR182C-A | YHR182W		YEL025C ... YEL025C biological process unknown molecular function unknown cytoplasm* | YEL026W
		YGR193C ... PDX1 acetyl-CoA biosynthesis from p protein binding mitochondrion* | YGR194C		YHR182W ... YHR182W biological process unknown molecular function unknown cytoplasm | YHR183W		YEL026W RP cluster SNU13 nuclear mRNA splicing, via spl RNA binding nucleolus* | YEL027W
		YGR194C iESR cluster XKS1 xylulose catabolism xylulokinase activity cytoplasm | YGR195W		YHR184W ... SSP1 protein complex assembly* molecular function unknown prospore membrane | YHR185C		YEL028W ... | YEL029C
		YGR195W PAC cluster SKI6 35S primary transcript process 3'-5'-exoribonuclease activity nuclear exosome (RNase complex)* | YGR196C		YHR185C ... PFS1 spore wall assembly (sensu Fun molecular function unknown cellular component unknown | YHR186C		YEL029C ... BUD16 bud site selection molecular function unknown cytoplasm | YEL030W
		YGR196C ... FYV8 biological process unknown molecular function unknown cytoplasm | YGR197C		YHR187W ... IKI1 regulation of transcription fr RNA polymerase II transcription elotranscription elongation factor com | YHR188C		YEL030C-A … Dubious Identified by gene-trapping, microarray-based expression analysis, and genome-wide homology searchingYEL032C-A
		YGR198W … YPP1 MAPKKK cascade transferase activity | Cargo-transport protein involved in endocytosis; interacts with phosphatidylinositol-4-kinase Stt4; GFP-fusion protein localizes to the cytoplasm; YGR198W is an essential geneYGR199W		YHR189W ... PTH1 protein biosynthesis aminoacyl-tRNA hydrolase activity mitochondrion | YHR190W		YEL035C ... UTR5 biological process unknown molecular function unknown cellular component unknown | YEL036C
		YGR202C ... PCT1 phosphatidylcholine biosynthes choline-phosphate cytidylyltransfernucleus* | YGR203W		YHR193C-A | YHR194W		YEL040W PAC cluster UTR2 cell wall organization and bio molecular function unknown cell wall (sensu Fungi)* | YEL041W
		YGR206W … MVB12 biological process unknown molecular function unknown | ESCRT-I subunit required to stabilize oligomers of the ESCRT-I core complex (Stp22p, Vps28p, Srn2p), which is involved in ubiquitin-dependent sorting of proteins into the endosome; deletion mutant is sensitive to rapamycin and nystatinYGR207C		YHR194W ... MDM31 mitochondrion organization and molecular function unknown nucleus* | YHR195W		YEL042W PAC cluster GDA1 protein amino acid glycosylati guanosine-diphosphatase activity* Golgi apparatus | YEL043W
		YGR208W ... SER2 serine family amino acid biosy phosphoserine phosphatase activity cytoplasm* | YGR209C		YHR195W ... NVJ1 microautophagy protein binding nuclear membrane | YHR196W		YEL043W ... YEL043W biological process unknown molecular function unknown endoplasmic reticulum | YEL044W
		YGR215W ... RSM27 protein biosynthesis structural constituent of ribosome mitochondrial small ribosomal subun | YGR216C		YHR199C-A … NBL1 biological process unknown molecular function unknown | Subunit of the conserved chromosomal passenger complex (CPC; Ipl1p-Sli15p-Bir1p-Nbl1p), which regulates mitotic chromosome segregation; not required for the kinase activity of the complex; mediates the interaction of Sli15p and Bir1pYHR200W		YEL044W ... IES6 metabolism molecular function unknown nucleus | YEL045C
		YGR217W ... CCH1 calcium ion transport calcium channel activity plasma membrane | YGR218W		YHR202W ... YHR202W biological process unknown molecular function unknown vacuole (sensu Fungi)* | YHR203C		YEL045C ... | YEL046C
		YGR218W ... CRM1 mRNA-nucleus export* protein carrier activity nucleus | YGR219W		YHR209W … CRG1 biological process unknown S-adenosylmethionine-dependent | Putative S-adenosylmethionine-dependent methyltransferase; mediates cantharidin resistanceYHR210C		YEL046C ... GLY1 threonine catabolism* threonine aldolase activity cytosol | YEL047C
		YGR222W ... PET54 protein biosynthesis* RNA binding* mitochondrial inner membrane* | YGR223C		YHR213W-A ... YHR213W-A biological process unknown molecular function unknown cellular component unknown | YHR213W-B		YEL048C … TCA17 biological process unknown molecular function unknown | Protein that interacts with subunits of the TRAPP complex and may play a role its assembly or stability; mutation is synthetically lethal with gcs1 deletion; Sedlin_N family member; human Sedlin mutations cause the skeletal disorder SEDTYEL049W
		YGR223C ... HSV2 biological process unknown phosphoinositide binding cytoplasm* | YGR224W		YHR213W-B ... YHR213W-B biological process unknown molecular function unknown cellular component unknown | YHR214C-D		YEL050C ... RML2 protein biosynthesis* structural constituent of ribosome mitochondrial large ribosomal subun | YEL051W
		YGR229C PAC cluster SMI1 cell wall organization and bio molecular function unknown nucleus* | YGR230W		YHR214C-D ... YHR214C-D biological process unknown molecular function unknown cellular component unknown | YHR214C-E		YEL050W-A … Dubious Dubious open reading frame unlikely to encode a functional protein; identified by fungal homology and RT-PCRYEL053W-A
		YGR232W ... NAS6 proteolysis and peptidolysis molecular function unknown proteasome regulatory particle (sen | YGR233C		YHR214C-E ... YHR214C-E biological process unknown molecular function unknown cellular component unknown | YHR214W		YEL051W ... VMA8 vacuolar acidification hydrogen-transporting ATPase activivacuolar membrane (sensu Fungi)* | YEL052W
		YGR233C ... PHO81 phosphate metabolism cyclin-dependent protein kinase inhcytoplasm* | YGR234W		YIL001W ... YIL001W biological process unknown molecular function unknown cytoplasm | YIL002C		YEL053C ... MAK10 N-terminal protein amino acid amino-acid N-acetyltransferase acticytoplasm | YEL054C
		YGR235C ... YGR235C biological process unknown molecular function unknown mitochondrion | YGR236C		YIL007C ... NAS2 ubiquitin-dependent protein ca molecular function unknown cytoplasm | YIL008W		YEL053W-A … Dubious Dubious open reading frame unlikely to encode a protein, based on available experimental and comparative sequence data; partially overlaps the verified gene YEL054CYEL077W-A
		YGR237C iESR cluster YGR237C biological process unknown molecular function unknown cytoplasm | YGR238C		YIL010W ... DOT5 regulation of cell redox homeo thioredoxin peroxidase activity nucleus | YIL011W		YEL056W ... HAT2 chromatin silencing at telomer H3/H4 histone acetyltransferase actcytoplasm* | YEL057C
		YGR240C-A ... YGR240C-A biological process unknown molecular function unknown cellular component unknown | YGR241C		YIL011W ... TIR3 biological process unknown molecular function unknown cell wall (sensu Fungi) | YIL012W		YEL057C ... YEL057C biological process unknown molecular function unknown cellular component unknown | YEL058W
		YGR242W ... | YGR243W		YIL012W | YIL013C		YEL059C-A ... SOM1 proteolysis and peptidolysis molecular function unknown mitochondrial inner membrane* | YEL059W
		YGR246C ... BRF1 transcription initiation from RNA polymerase III transcription fatranscription factor TFIIIB complex | YGR247W		YIL014C-A ... YIL014C-A biological process unknown molecular function unknown cellular component unknown | YIL014W		YEL059W ... | YEL060C
		YGR250C iESR cluster YGR250C biological process unknown RNA binding cytoplasm | YGR251W		YIL019W PAC cluster FAF1 processing of 20S pre-rRNA molecular function unknown cytoplasm* | YIL020C		YEL061C ... CIN8 mitotic sister chromatid segre microtubule motor activity mitochondrion* | YEL062W
		YGR252W ... GCN5 histone acetylation* histone acetyltransferase activity*SAGA complex* | YGR253C		YIL020C PAC cluster HIS6 histidine biosynthesis 1-(5-phosphoribosyl)-5-[(5-phosphorintracellular | YIL020C-A		YEL062W ... NPR2 urea transport* channel regulator activity cellular component unknown | YEL063C
		YGR253C ... PUP2 response to stress* endopeptidase activity "proteasome core complex, alpha-subu" | YGR254W		YIL023C … YKE4 biological process unknown molecular function unknown | Zinc transporter; localizes to the ER; null mutant is sensitive to calcofluor white, leads to zinc accumulation in cytosol; ortholog of the mouse KE4 and member of the ZIP (ZRT, IRT-like Protein) familyYIL024C		YEL064C ... AVT2 transport transporter activity endoplasmic reticulum | YEL065W
		YGR257C ... MTM1 transport* transporter activity* mitochondrion* | YGR258C		YIL024C ... YIL024C biological process unknown molecular function unknown cellular component unknown | YIL025C		YEL067C ... | YEL068C
		YGR258C ... RAD2 nucleotide-excision repair, DN single-stranded DNA specific endodenucleotide excision repair factor 3 | YGR259C		YIL025C | YIL026C		YEL068C ... | YEL069C
		YGR261C ... APL6 vesicle-mediated transport* molecular function unknown AP-3 adaptor complex | YGR262C		YIL028W | YIL029C		YEL072W ... RMD6 biological process unknown molecular function unknown cellular component unknown | YEL073C
		YGR264C PAC cluster MES1 methionyl-tRNA aminoacylation methionine-tRNA ligase activity cytoplasm* | YGR265W		YIL032C | YIL033C		YEL073C ... YEL073C biological process unknown molecular function unknown cellular component unknown | YEL074W
		YGR266W ... YGR266W biological process unknown molecular function unknown mitochondrion* | YGR267C		YIL037C ... PRM2 conjugation with cellular fusi molecular function unknown integral to membrane | YIL038C		YEL074W ... | YEL075C
		YGR270W ... YTA7 protein catabolism ATPase activity nucleus | YGR271C-A		YIL042C … PKP1 biological process unknown kinase activity | Mitochondrial protein kinase involved in negative regulation of pyruvate dehydrogenase complex activity by phosphorylating the ser-133 residue of the Pda1p subunit; acts in concert with kinase Pkp2p and phosphatases Ptc5p and Ptc6pYIL043C		YEL075W-A
		YGR274C ... TAF1 protein amino acid phosphoryla general RNA polymerase II transcriptranscription factor TFIID complex | YGR275W		YIL044C ... AGE2 ER to Golgi transport* ARF GTPase activator activity clathrin-coated vesicle | YIL045W		YER001W ... MNN1 O-linked glycosylation* "alpha-1,3-mannosyltransferase activ"Golgi apparatus | YER002W
		YGR275W ... RTT102 biological process unknown molecular function unknown nucleus* | YGR276C		YIL046W-A ... YIL046W-A biological process unknown molecular function unknown cellular component unknown | YIL047C		YER002W ... NOP16 ribosomal large subunit biogen molecular function unknown nucleus* | YER003C
		YGR277C … CAB4 coenzyme A biosynthesis pantetheine-phosphate adenylyl | Probable pantetheine-phosphate adenylyltransferase (PPAT), which catalyzes the fourth step in the biosynthesis of coenzyme A from pantothenate; null mutant lethality is complemented by E. coli coaD (encoding PPAT); widely conservedYGR278W		YIL047C-A | YIL048W		YER005W ... YND1 protein amino acid glycosylati nucleoside-diphosphatase activity Golgi apparatus* | YER006W
		YGR284C ... ERV29 ER to Golgi transport molecular function unknown COPII-coated vesicle | YGR285C		YIL049W ... DFG10 pseudohyphal growth molecular function unknown cellular component unknown | YIL050W		YER006C-A … Dubious Dubious open reading frame unlikely to encode a protein, based on available experimental and comparative sequence data; partially overlaps the verified ORF PAC2YER023C-A
		YGR285C PAC cluster ZUO1 protein folding unfolded protein binding cytoplasm* | YGR286C		YIL050W ... PCL7 regulation of glycogen biosynt cyclin-dependent protein kinase regcyclin-dependent protein kinase hol | YIL051C		YER006W PAC cluster NUG1 rRNA processing GTPase activity nucleus* | YER007C-A
		YHL002W ... HSE1 protein-vacuolar targeting protein binding endosome | YHL003C		YIL054W | YIL055C		YER007W ... PAC2 post-chaperonin tubulin foldin alpha-tubulin binding cellular component unknown | YER008C
		YHL004W ... MRP4 protein biosynthesis structural constituent of ribosome*mitochondrial small ribosomal subun | YHL005C		YIL055C ... YIL055C biological process unknown molecular function unknown cellular component unknown | YIL056W		YER009W PAC cluster NTF2 protein-nucleus import* Ran GTPase binding nuclear membrane | YER010C
		YHL008C ... YHL008C biological process unknown transporter activity vacuole (sensu Fungi) | YHL009C		YIL058W | YIL059C		YER014W ... HEM14 heme biosynthesis protoporphyrinogen oxidase activitymitochondrion | YER015W
		YHL015W ... RPS20 protein biosynthesis structural constituent of ribosome cytosolic small ribosomal subunit ( | YHL015W-A		YIL059C | YIL060W		YER015W ... FAA2 lipid metabolism* long-chain-fatty-acid-CoA ligase acmitochondrion* | YER016W
		YHL019C ... APM2 vesicle-mediated transport clathrin binding AP-1 adaptor complex | YHL019W-A		YIL061C ... SNP1 nuclear mRNA splicing, via spl mRNA binding commitment complex* | YIL062C		YER016W ... BIM1 microtubule nucleation* structural constituent of cytoskelespindle pole body* | YER017C
		YHL020C ... OPI1 positive regulation of transcr transcription corepressor activity nucleus | YHL021C		YIL066W-A | YIL067C		YER018C ... SPC25 chromosome segregation* structural constituent of cytoskelecondensed nuclear chromosome kineto | YER019C-A
		YHL021C … iESR cluster AIM17 biological process unknown molecular function unknown mitochondrion | Putative protein of unknown function; the authentic, non-tagged protein is detected in highly purified mitochondria in high-throughput studies; null mutant displays reduced frequency of mitochondrial genome lossYHL022C		YIL067C ... YIL067C biological process unknown molecular function unknown vacuole (sensu Fungi) | YIL068C		YER024W ... YAT2 alcohol metabolism* carnitine O-acetyltransferase activcytoplasm | YER025W
		YHL023C ... RMD11 biological process unknown molecular function unknown cellular component unknown | YHL024W		YIL068W-A | YIL069C		YER032W ... FIR1 mRNA polyadenylylation molecular function unknown bud neck | YER033C
		YHL025W ... SNF6 chromatin remodeling general RNA polymerase II transcripSWI/SNF complex* | YHL026C		YIL070C ... MAM33 aerobic respiration molecular function unknown mitochondrial matrix | YIL071C		YER033C ... ZRG8 biological process unknown molecular function unknown cytoplasm* | YER034W
		YHL027W ... RIM101 sporulation (sensu Fungi)* specific transcriptional repressor nucleus | YHL028W		YIL071C ... PCI8 protein deneddylation molecular function unknown signalosome complex | YIL071W-A		YER034W ... YER034W biological process unknown molecular function unknown cytoplasm* | YER035W
		YHL030W ... ECM29 protein catabolism protein binding cytoplasm* | YHL030W-A		YIL071W-A | YIL072W		YER038W-A … Dubious Dubious open reading frame, unlikely to encode a protein; not conserved in closely related Saccharomyces species; 99% of ORF overlaps the verified gene HVG1; protein product detected in mitochondriaYER046W-A
		YHL031C ... GOS1 vesicle fusion* v-SNARE activity integral to membrane | YHL032C		YIL072W ... HOP1 meiosis* DNA binding condensed nuclear chromosome* | YIL073C		YER040W ... GLN3 positive regulation of transcr transcription factor activity* nucleus* | YER041W
		YHL032C ... GUT1 glycerol metabolism glycerol kinase activity cytoplasm | YHL033C		YIL073C ... SPO22 meiosis molecular function unknown cellular component unknown | YIL074C		YER041W ... YEN1 biological process unknown single-stranded DNA specific endodenucleus | YER042W
		YHL034C ... SBP1 RNA metabolism RNA binding nucleolus | YHL034W-A		YIL077C ... YIL077C biological process unknown molecular function unknown mitochondrion | YIL078W		YER042W ... MXR1 response to oxidative stress protein-methionine-S-oxide reductascytoplasm* | YER043C
		YHL034W-A | YHL035C		YIL084C ... SDS3 chromatin silencing* protein binding histone deacetylase complex | YIL085C		YER044C ... ERG28 ergosterol biosynthesis "protein binding, bridging" endoplasmic reticulum membrane | YER044C-A
		YHL036W ... MUP3 amino acid transport L-methionine transporter activity membrane | YHL037C		YIL086C | YIL087C		YER044C-A ... MEI4 sporulation (sensu Fungi)* molecular function unknown cellular component unknown | YER045C
		YHL039W PAC cluster YHL039W biological process unknown molecular function unknown cytoplasm | YHL040C		YIL087C … AIM19 biological process unknown molecular function unknown | Putative protein of unknown function; the authentic, non-tagged protein is detected in purified mitochondria in high-throughput studies; null mutant displays reduced respiratory growthYIL088C		YER045C ... ACA1 transcription initiation from specific RNA polymerase II transcrinucleus | YER046W
		YHR001W-A ... QCR10 aerobic respiration* ubiquinol-cytochrome-c reductase acmitochondrion* | YHR002W		YIL089W ... YIL089W biological process unknown molecular function unknown cellular component unknown | YIL090W		YER046W ... SPO73 sporulation (sensu Fungi)* molecular function unknown cytosol | YER047C
		YHR004C ... NEM1 sporulation (sensu Fungi)* molecular function unknown mitochondrion* | YHR005C		YIL090W ... ICE2 ER organization and biogenesis molecular function unknown endoplasmic reticulum | YIL091C		YER046W-A … Dubious Dubious open reading frame unlikely to encode a functional protein, based on available experimental and comparative sequence dataYER067C-A
		YHR005C ... GPA1 signal transduction during con GTPase activity plasma membrane* | YHR005C-A		YIL092W ... YIL092W biological process unknown molecular function unknown cytoplasm* | YIL093C		YER048W-A ... ISD11 biological process unknown molecular function unknown mitochondrion | Protein required for mitochondrial iron-sulfur cluster biosynthesisYER049W
		YHR005C-A ... TIM10 mitochondrial inner membrane p unfolded protein binding* mitochondrial intermembrane space* | Essential protein of the mitochondrial intermembrane space, forms a complex with Tim9p (TIM10 complex) that mediates insertion of hydrophobic proteins at the inner membrane, has homology to Mrs5p, which is also involved in this processYHR006W		YIL093C ... RSM25 protein biosynthesis structural constituent of ribosome mitochondrial small ribosomal subun | YIL094C		YER049W … PAC cluster TPA1 biological process unknown molecular function unknown | Protein of unknown function; interacts with Sup45p (eRF1), Sup35p (eRF3) and Pab1p; has a role in translation termination efficiency, mRNA poly(A) tail length and mRNA stabilityYER050C
		YHR007C ... ERG11 ergosterol biosynthesis sterol 14-demethylase activity endoplasmic reticulum | YHR007C-A		YIL100C-A | YIL100W		YER051W … JHD1 biological process unknown molecular function unknown | JmjC domain family histone demethylase specific for H3-K36, similar to proteins found in human, mouse, drosophila, X. laevis, C. elegans, and S. pombeYER052C
		YHR007C-A ... YHR007C-A biological process unknown molecular function unknown cellular component unknown | YHR008C		YIL100W | YIL101C		YER053C-A ... YER053C-A biological process unknown molecular function unknown endoplasmic reticulum | YER054C
		YHR013C PAC cluster ARD1 protein amino acid acetylation peptide alpha-N-acetyltransferase acytoplasm* | YHR014W		YIL102C-A | YIL103W		YER055C ... HIS1 histidine biosynthesis ATP phosphoribosyltransferase activintracellular | YER056C
		YHR020W PAC cluster YHR020W tRNA aminoacylation for protei proline-tRNA ligase activity cellular component unknown | YHR021C		YIL115W-A | YIL116W		YER058W ... PET117 cytochrome c oxidase complex a molecular function unknown mitochondrial inner membrane | YER059W
		YHR021W-A ... ECM12 cell wall organization and bio molecular function unknown cellular component unknown | YHR022C		YIL117C ... PRM5 conjugation with cellular fusi molecular function unknown integral to membrane | YIL118W		YER059W ... PCL6 regulation of glycogen biosynt cyclin-dependent protein kinase regcyclin-dependent protein kinase hol | YER060W
		YHR023W ... MYO1 response to osmotic stress* microfilament motor activity contractile ring (sensu Saccharomyc | YHR024C		YIL122W ... POG1 G1/S-specific transcription in specific RNA polymerase II transcrinucleus | YIL123W		YER061C ... CEM1 hexadecanal biosynthesis 3-oxoacyl-[acyl-carrier protein] symitochondrion | YER062C
		YHR024C ... MAS2 mitochondrial protein processi mitochondrial processing peptidase mitochondrial processing peptidase | YHR025W		YIL132C ... CSM2 meiotic chromosome segregation molecular function unknown cytoplasm* | YIL133C		YER066C-A ... | YER066W
		YHR025W PAC cluster THR1 methionine metabolism* homoserine kinase activity cellular component unknown | YHR026W		YIL134C-A ... YIL134C-A biological process unknown molecular function unknown cellular component unknown | YIL134W		YER067C-A … Dubious Dubious open reading frame unlikely to encode a protein, based on available experimental and comparative sequence data; partially overlaps the uncharacterized ORF YER067WYER068C-A
		YHR027C ... RPN1 ubiquitin-dependent protein ca endopeptidase activity* cytoplasm* | YHR028C		YIL134W ... FLX1 FAD transport FAD transporter activity mitochondrion | YIL135C		YER068C-A … Dubious Dubious open reading frame unlikely to encode a functional protein, based on available experimental and comparative sequence dataYER076W-A
		YHR032W-A | YHR033W		YIL139C ... REV7 DNA repair* zeta DNA polymerase activity zeta DNA polymerase complex | YIL140W		YER069W ... ARG5,6 arginine biosynthesis* N-acetyl-gamma-glutamyl-phosphate rmitochondrial matrix | YER070W
		YHR034C ... PIH1 rRNA processing* molecular function unknown cytoplasm* | YHR035W		YIL141W | YIL142C-A		YER071C ... YER071C biological process unknown molecular function unknown cytoplasm | YER072W
		YHR037W ... PUT2 glutamate biosynthesis* 1-pyrroline-5-carboxylate dehydrogemitochondrion | YHR038W		YIL142C-A | YIL142W		YER072W ... VTC1 vacuole fusion, non-autophagic molecular function unknown intrinsic to vacuolar membrane | YER073W
		YHR039C-A ... VMA10 vacuolar acidification* hydrogen-transporting ATPase activihydrogen-transporting ATPase V1 dom | YHR040W		YIL146C ... ECM37 cell wall organization and bio molecular function unknown cellular component unknown | YIL147C		YER076C ... YER076C biological process unknown molecular function unknown mitochondrion* | YER077C
		YHR042W PAC cluster NCP1 ergosterol biosynthesis electron transporter activity mitochondrion* | YHR043C		YIL150C ... MCM10 DNA replication initiation* chromatin binding nucleus | YIL151C		YER076W-A … Dubious Dubious open reading frame unlikely to encode a protein, based on available experimental and comparative sequence data; partially overlaps the uncharacterized ORF YER076CYER079C-A
		YHR045W ... YHR045W biological process unknown molecular function unknown endoplasmic reticulum | YHR046C		YIL152W ... YIL152W biological process unknown molecular function unknown cellular component unknown | YIL153W		YER077C ... YER077C biological process unknown molecular function unknown mitochondrion | YER078C
		YHR049C-A | YHR049W		YIL156W-A | YIL156W-B		YER078C ... YER078C proteolysis and peptidolysis metalloendopeptidase activity* mitochondrion* | YER078W-A
		YHR050W-A ... YHR050W-A biological process unknown molecular function unknown cellular component unknown | YHR051W		YIL157C … COA1 biological process unknown molecular function unknown mitochondrion | Mitochondrial inner membrane protein required for assembly of the cytochrome c oxidase complex (complex IV); interacts with complex IV assembly factor Shy1p during the early stages of assemblyYIL158W		YER078W-A ... YER078W-A biological process unknown molecular function unknown cellular component unknown | YER079W
		YHR060W ... VMA22 protein complex assembly* unfolded protein binding endoplasmic reticulum membrane | YHR061C		YIL158W … AIM20 biological process unknown molecular function unknown | Putative protein of unknown function; overexpression causes a cell cycle delay or arrest; green fluorescent protein (GFP)-fusion protein localizes to the vacuole; null mutant displays elevated frequency of mitochondrial genome lossYIL159W		YER079C-A … Dubious Dubious open reading frame unlikely to encode a protein, partially overlaps uncharacterized ORF YER080WYER084W-A
		YHR063W-A | YHR064C		YIL160C ... POT1 fatty acid beta-oxidation acetyl-CoA C-acyltransferase activiperoxisomal matrix | YIL161W		YER082C PAC cluster UTP7 rRNA processing snoRNA binding small nucleolar ribonucleoprotein c | YER083C
		YHR068W PAC cluster DYS1 hypusine biosynthesis from pep "transferase activity, transferring"cytoplasm | YHR069C		YIL163C | YIL164C		YER084W ... | YER085C
		YHR071W ... PCL5 cell cycle cyclin-dependent protein kinase regcyclin-dependent protein kinase hol | YHR072W		YIL164C ... NIT1 biological process unknown nitrilase activity cellular component unknown | YIL165C		YER084W-A … Dubious Dubious open reading frame unlikely to encode a functional protein, based on available experimental and comparative sequence dataYER088C-A
		YHR072W-A ... NOP10 rRNA modification* RNA binding small nucleolar ribonucleoprotein c | YHR073C-B		YIL165C ... YIL165C biological process unknown molecular function unknown cellular component unknown | YIL166C		YER086W ... ILV1 branched chain family amino ac threonine ammonia-lyase activity mitochondrion | YER087C-A
		YHR073W ... OSH3 steroid biosynthesis oxysterol binding cytoplasm | YHR073W-A		YIL166C ... YIL166C transport transporter activity membrane | YIL169C		YER087C-A ... | YER087C-B
		YHR074W ... QNS1 biological process unknown "hydrolase activity, acting on carbo"cytoplasm* | YHR075C		YIR001C ... SGN1 mRNA metabolism poly(A) binding cytoplasm | YIR002C		YER087W … AIM10 biological process unknown proline-tRNA ligase activity | Protein with similarity to tRNA synthetases; non-tagged protein is detected in purified mitochondria; null mutant is viable and displays elevated frequency of mitochondrial genome lossYER088C
		YHR075C ... PPE1 protein biosynthesis* structural constituent of ribosome*mitochondrial small ribosomal subun | YHR076W		YIR005W ... IST3 spliceosome assembly "RNA splicing factor activity, trans"snRNP U2 | YIR006C		YER088C-A … Dubious Dubious open reading frame unlikely to encode a functional protein, based on available experimental and comparative sequence dataYER088W-B
		YHR077C ... NMD2 mRNA catabolism* protein binding cytoplasm* | YHR078W		YIR009W ... MSL1 nuclear mRNA splicing, via spl RNA binding snRNP U2 | YIR010W		YER088W-B … Dubious Dubious open reading frame unlikely to encode a protein, based on available experimental and comparative sequence data; partially overlaps the ORF PTC2/YER089C; identified by gene-trapping, expression analysis, and homology searchingYER090C-A
		YHR079C ... IRE1 protein amino acid phosphoryla protein serine/threonine kinase actendoplasmic reticulum membrane* | YHR079C-A		YIR013C ... GAT4 transcription transcription factor activity nucleus | YIR014W		YER091C ... MET6 methionine biosynthesis 5-methyltetrahydropteroyltriglutamacytoplasm | YER091C-A
		YHR082C ... KSP1 protein amino acid phosphoryla protein serine/threonine kinase actnucleus | YHR083W		YIR017C ... MET28 regulation of transcription fr DNA binding* nucleus | YIR017W-A		YER091C-A ... | YER092W
		YHR087W … iESR cluster RTC3 RNA metabolism molecular function unknown | Protein of unknown function involved in RNA metabolism; has structural similarity to SBDS, the human protein mutated in Shwachman-Diamond Syndrome (the yeast SBDS ortholog = SDO1); null mutation suppresses cdc13-1 temperature sensitivityYHR088W		YIR017W-A | YIR018C-A		YER092W ... IES5 biological process unknown molecular function unknown nucleus | YER093C
		YHR089C PAC cluster GAR1 rRNA modification* RNA binding nucleolus* | YHR090C		YIR018W ... YAP5 positive regulation of transcr RNA polymerase II transcription facnucleus | YIR019C		YER093C-A ... AIM11 biological process unknown molecular function unknown cellular component unknown | Protein of unknown function; null mutant is viable but shows increased loss of mitochondrial genome and synthetic interaction with prohibitin (phb1); contains an intronYER094C
		YHR090C ... YNG2 chromatin modification enzyme activator activity nucleus* | YHR091C		YIR019C ... MUC1 pseudohyphal growth* molecular function unknown plasma membrane | YIR020C		YER097W ... | YER098W
		YHR095W | YHR096C		YIR020C | YIR020C-B		YER104W ... RTT105 negative regulation of DNA tra molecular function unknown cytoplasm* | YER105C
		YHR098C ... SFB3 ER to Golgi transport molecular function unknown endoplasmic reticulum* | YHR099W		YIR020C-B | YIR020W-A		YER106W ... MAM1 meiotic chromosome segregation molecular function unknown condensed nuclear chromosome kineto | YER107C
		YHR099W ... TRA1 regulation of transcription fr histone acetyltransferase activity histone acetyltransferase complex* | YHR100C		YIR020W-A | YIR021W		YER107C ... GLE2 mRNA-nucleus export* structural molecule activity nuclear pore | YER109C
		YHR100C … GEP4 biological process unknown molecular function unknown | Protein of unknown function required for respiratory growth; detected in highly purified mitochondria in high-throughput studies; null mutation confers sensitivity to tunicamycin and DTT and decreased levels of phosphatidylethanolYHR101C		YIR023C-A | YIR023W		YER109C ... FLO8 pseudohyphal growth* specific RNA polymerase II transcricytoplasm* | YER110C
		YHR107C ... CDC12 cell wall organization and bio GTPase activity* cytoplasm* | YHR108W		YIR024C ... YIR024C biological process unknown molecular function unknown mitochondrion | YIR025W		YER110C PAC cluster KAP123 protein-nucleus import protein carrier activity cytoplasm* | YER111C
		YHR110W ... ERP5 secretory pathway molecular function unknown integral to membrane | YHR111W		YIR027C ... DAL1 allantoin catabolism allantoinase activity intracellular | YIR028W		YER113C … TMN3 biological process unknown molecular function unknown | Protein with a role in cellular adhesion and filamentous growth; similar to Emp70p and Tmn2p; member of Transmembrane Nine family with 9 transmembrane segments; localizes to Golgi; induced by 8-methoxypsoralen plus UVA irradiationYER114C
		YHR111W ... UBA4 protein modification URM1 activating enzyme activity cytoplasm | YHR112C		YIR029W ... DAL2 allantoin catabolism allantoicase activity cellular component unknown | YIR030C		YER115C ... SPR6 sporulation (sensu Fungi) molecular function unknown cellular component unknown | YER116C
		YHR113W ... YHR113W proteolysis and peptidolysis metalloendopeptidase activity* cytoplasm* | YHR114W		YIR030C ... DCG1 nitrogen compound metabolism molecular function unknown cellular component unknown | YIR030W-A		YER116C ... SLX8 DNA recombination DNA binding nucleus | YER117W
		YHR114W ... BZZ1 actin filament organization* molecular function unknown cytoplasm* | YHR115C		YIR030W-A | YIR031C		YER118C PAC cluster SHO1 pseudohyphal growth* osmosensor activity plasma membrane* | YER119C
		YHR119W ... SET1 chromatin silencing at telomer histone lysine N-methyltransferase COMPASS complex | YHR120W		YIR032C ... DAL3 allantoin catabolism ureidoglycolate hydrolase activity membrane | YIR033W		YER119C-A ... | YER120W
		YHR121W ... LSM12 RNA metabolism RNA binding cytoplasm* | YHR122W		YIR036W-A | YIR037W		YER121W ... | YER122C
		YHR132W-A ... YHR132W-A biological process unknown molecular function unknown cytoplasm* | YHR133C		YIR042C ... YIR042C biological process unknown molecular function unknown cellular component unknown | YJL001W		YER124C ... DSE1 cell wall organization and bio molecular function unknown bud neck | YER125W
		YHR134W ... WSS1 protein sumoylation molecular function unknown cellular component unknown | YHR135C		YJL003W ... COX16 aerobic respiration* molecular function unknown mitochondrial inner membrane | YJL004C		YER126C PAC cluster NSA2 ribosomal large subunit biogen molecular function unknown nucleus | YER127W
		YHR137W iESR cluster ARO9 aromatic amino acid family met aromatic-amino-acid transaminase accytoplasm* | YHR138C		YJL006C ... CTK2 protein amino acid phosphoryla cyclin-dependent protein kinase regnucleus | YJL007C		YER127W PAC cluster LCP5 rRNA modification* RNA binding small nucleolar ribonucleoprotein c | YER128W
		YHR138C iESR cluster YHR138C vacuole fusion, non-autophagic endopeptidase inhibitor activity cellular component unknown | YHR139C		YJL007C ... | YJL008C		YER128W ... YER128W biological process unknown molecular function unknown cellular component unknown | YER129W
		YHR140W ... YHR140W biological process unknown molecular function unknown integral to membrane | YHR141C		YJL011C ... RPC17 transcription initiation from DNA-directed RNA polymerase activitDNA-directed RNA polymerase III com | YJL012C		YER130C ... YER130C biological process unknown molecular function unknown cellular component unknown | YER131W
		YHR146W ... CRP1 biological process unknown DNA binding nucleus | YHR147C		YJL013C ... MAD3 mitotic spindle checkpoint molecular function unknown nucleus | YJL014W		YER133W-A … Dubious Dubious open reading frame unlikely to encode a protein, based on available experimental and comparative sequence data; partially overlaps uncharacterized gene YER134CYER137C-A
		YHR164C ... DNA2 DNA repair* ATP-dependent DNA helicase activitynucleus* | YHR165C		YJL016W ... YJL016W biological process unknown molecular function unknown cytoplasm | YJL019W		YER134C ... YER134C biological process unknown molecular function unknown cytoplasm* | YER135C
		YHR165C ... PRP8 nuclear mRNA splicing, via spl "RNA splicing factor activity, trans"U4/U6 x U5 tri-snRNP complex* | YHR165W-A		YJL022W ... | YJL023C		YER135C ... | YER136W
		YHR168W ... MTG2 protein biosynthesis GTPase activity* mitochondrial inner membrane* | YHR169W		YJL023C ... PET130 biological process unknown molecular function unknown mitochondrion | YJL024C		YER137C ... YER137C biological process unknown molecular function unknown cellular component unknown | YER138W-A
		YHR170W PAC cluster NMD3 ribosomal large subunit assemb protein binding* cytosol* | YHR171W		YJL024C ... APS3 vesicle-mediated transport* molecular function unknown AP-3 adaptor complex | YJL025W		YER137W-A … Dubious Dubious open reading frame unlikely to encode a functional protein, based on available experimental and comparative sequence dataYER138C
		YHR171W iESR cluster ATG7 protein-vacuolar targeting* ubiquitin-like conjugating enzyme acytoplasm* | YHR172W		YJL027C ... YJL027C biological process unknown molecular function unknown cellular component unknown | YJL028W		YER139C … RTR1 biological process unknown molecular function unknown | Protein with a role in transcription; interacts with Rpo21p; has a cysteine-rich motif required for function and conserved in eukaryotes; shuttles between the nucleus and cytoplasm; RTR1 shows genetic interactions with RPB4, 5, 7, and 9YER140W
		YHR175W-A ... YHR175W-A biological process unknown molecular function unknown cellular component unknown | YHR176W		YJL031C ... BET4 protein amino acid geranylgera Rab-protein geranylgeranyltransferaRab-protein geranylgeranyltransfera | YJL032W		YER140W ... YER140W biological process unknown molecular function unknown mitochondrion | YER141W
		YHR186C ... KOG1 biological process unknown molecular function unknown mitochondrion* | YHR187W		YJL032W ... | YJL033W		YER145C-A … Dubious Dubious open reading frame unlikely to encode a protein, based on available experimental and comparative sequence data; overlaps the verified ORF LSM5/YER146WYER147C-A
		YHR188C ... GPI16 attachment of GPI anchor to pr GPI-anchor transamidase activity GPI-anchor transamidase complex | YHR189W		YJL036W ... SNX4 transport* lipid binding membrane | YJL037W		YER146W ... LSM5 nuclear mRNA splicing, via spl RNA binding nucleolus* | YER147C
		YHR189W ... PTH1 protein biosynthesis aminoacyl-tRNA hydrolase activity mitochondrion | YHR190W		YJL037W … IRC18 biological process unknown molecular function unknown | Putative protein of unknown function; expression induced in respiratory-deficient cells and in carbon-limited chemostat cultures; similar to adjacent ORF, YJL038C; null mutant displays increased levels of spontaneous Rad52p fociYJL038C		YER147C ... SCC4 sister chromatid cohesion* molecular function unknown nuclear chromatin | YER148W
		YHR190W ... ERG9 ergosterol biosynthesis farnesyl-diphosphate farnesyltransfendoplasmic reticulum | YHR191C		YJL038C … LOH1 biological process unknown molecular function unknown | Protein of unknown function with proposed role in maintenance of genome integrity; deletion mutant displays elevated rates of LOH; induced during sporulation; repressed during vegetative growth by Sum1p and Hst1p; sequence similar to IRC1YJL039C		YER148W-A … Dubious Dubious open reading frame unlikely to encode a functional protein, based on available experimental and comparative sequence dataYER152W-A
		YHR191C ... CTF8 mitotic sister chromatid cohes molecular function unknown DNA replication factor C complex | YHR192W		YJL043W ... YJL043W biological process unknown molecular function unknown cytoplasm* | YJL044C		YER149C ... PEA2 actin filament organization* cytoskeletal regulatory protein binactin cap* | YER150W
		YHR193C PAC cluster EGD2 nascent polypeptide associatio unfolded protein binding nascent polypeptide-associated comp | YHR193C-A		YJL047C ... RTT101 ubiquitin-dependent protein ca protein binding* cytoplasm* | YJL047C-A		YER152W-A … Dubious Dubious ORF unlikely to encode a functional protein, based on available experimental and comparative sequence dataYER158W-A
		YHR194W ... MDM31 mitochondrion organization and molecular function unknown nucleus* | YHR195W		YJL047C-A ... YJL047C-A biological process unknown molecular function unknown cellular component unknown | YJL048C		YER153C ... PET122 protein biosynthesis translation regulator activity mitochondrial inner membrane | YER154W
		YHR198C … AIM18 biological process unknown molecular function unknown mitochondrion | Putative protein of unknown function; the authentic, non-tagged protein is detected in highly purified mitochondria in high-throughput studies; null mutant displays elevated frequency of mitochondrial genome lossYHR199C		YJL052C-A ... YJL052C-A biological process unknown molecular function unknown cellular component unknown | YJL052W		YER156C ... YER156C biological process unknown molecular function unknown cytoplasm* | YER157W
		YHR199C … AIM46 biological process unknown molecular function unknown mitochondrion | Putative protein of unknown function; the authentic, non-tagged protein is detected in highly purified mitochondria in high-throughput studies; null mutant displays elevated frequency of mitochondrial genome lossYHR199C-A		YJL053W ... PEP8 protein-Golgi retention* molecular function unknown endosome* | YJL054W		YER157W ... COG3 ER to Golgi transport* protein transporter activity soluble fraction* | YER158C
		YHR200W ... RPN10 ubiquitin-dependent protein ca endopeptidase activity proteasome complex (sensu Eukaryota | YHR201C		YJL059W ... YHC3 intracellular protein transpor basic amino acid transporter activivacuole (sensu Fungi) | YJL060W		YER158W-A … Dubious Dubious open reading frame unlikely to encode a protein, based on available experimental and comparative sequence data; identified by gene-trapping, microarray-based expression analysis, and genome-wide homology searchingYER159C-A
		YHR201C ... PPX1 polyphosphate metabolism exopolyphosphatase activity cytoplasm | YHR202W		YJL060W ... BNA3 NAD biosynthesis arylformamidase activity cytoplasm* | YJL061W		YER162C ... RAD4 nucleotide-excision repair, DN damaged DNA binding repairosome* | YER163C
		YHR214C-B YHR214C-B Ö TRANSPOSABLE TY ELEMENTYHR214C-C		YJL064W ... | YJL065C		YER163C ... YER163C biological process unknown molecular function unknown cytoplasm* | YER164W
		YIL002C ... INP51 cell wall organization and bio inositol-polyphosphate 5-phosphatasmembrane fraction | YIL002W-A		YJL071W ... ARG2 arginine biosynthesis* amino-acid N-acetyltransferase actimitochondrial matrix | YJL072C		YER165C-A … Dubious Dubious open reading frame unlikely to encode a protein, based on available experimental and comparative sequence data; overlaps the verified gene DNF1/YER166WYER172C-A
		YIL002W-A ... YIL002W-A biological process unknown molecular function unknown cellular component unknown | YIL003W		YJL075C … APQ13 | Dubious open reading frame, unlikely to encode a protein; not conserved in closely related Saccharomyces species; 85% of ORF overlaps the verified gene NET1; null mutant is sensitive to sorbateYJL076W		YER167W ... BCK2 G1/S transition of mitotic cel molecular function unknown cytoplasm* | YER168C
		YIL004C ... BET1 ER to Golgi transport* v-SNARE activity endoplasmic reticulum membrane* | YIL005W		YJL077W-B ... YJL077W-B biological process unknown molecular function unknown cellular component unknown | YJL078C		YER170W ... ADK2 nucleotide metabolism adenylate kinase activity mitochondrial inner membrane | YER171W
		YIL005W ... EPS1 protein-ER retention protein disulfide isomerase activitendoplasmic reticulum membrane | YIL006W		YJL086C ... | YJL087C		YER171W ... RAD3 transcription initiation from general RNA polymerase II transcriptranscription factor TFIIH complex* | YER172C
		YIL009C-A ... EST3 telomerase-dependent telomere telomerase activity nucleus* | YIL009W		YJL087C ... TRL1 tRNA splicing* RNA ligase (ATP) activity nucleoplasm* | YJL088W		YER173W ... RAD24 meiotic recombination* DNA clamp loader activity nucleus* | YER174C
		YIL010W ... DOT5 regulation of cell redox homeo thioredoxin peroxidase activity nucleus | YIL011W		YJL088W ... ARG3 arginine biosynthesis* ornithine carbamoyltransferase acticytosol | YJL089W		YER175C ... TMT1 biological process unknown trans-aconitate 3-methyltransferasecytosol | YER175W-A
		YIL016W ... SNL1 nuclear pore organization and molecular function unknown mitochondrion* | YIL017C		YJL089W ... SIP4 regulation of transcription fr specific RNA polymerase II transcrinucleus | YJL090C		YER175W-A ... YER175W-A biological process unknown molecular function unknown cellular component unknown | YER176W
		YIL017C ... VID28 negative regulation of glucone molecular function unknown cytoplasm* | YIL018W		YJL100W ... LSB6 actin filament organization* 1-phosphatidylinositol 4-kinase actcytoplasm* | YJL101C		YER180C ... ISC10 sporulation molecular function unknown cellular component unknown | YER180C-A
		YIL021W PAC cluster RPB3 transcription from RNA polymer DNA-directed RNA polymerase activit"DNA-directed RNA polymerase II, cor" | YIL022W		YJL105W ... SET4 biological process unknown molecular function unknown cellular component unknown | YJL106W		YER180C-A ... SLO1 protein-vacuolar targeting small GTPase regulator activity cytoplasm | YER181C
		YIL026C ... IRR1 mitotic sister chromatid cohes protein binding nuclear cohesin complex | YIL027C		YJL106W ... IME2 protein amino acid phosphoryla protein kinase activity nucleus | YJL107C		YER183C ... FAU1 folic acid and derivative bios 5-formyltetrahydrofolate cyclo-ligamitochondrion | YER184C
		YIL030C ... SSM4 mRNA polyadenylylation ubiquitin-protein ligase activity nuclear membrane* | YIL030W-A		YJL107C ... YJL107C biological process unknown molecular function unknown cellular component unknown | YJL108C		YER184C ... YER184C biological process unknown molecular function unknown cellular component unknown | YER185W
		YIL030W-A | YIL031W		YJL108C ... PRM10 conjugation with cellular fusi molecular function unknown integral to membrane | YJL109C		YER186C ... YER186C biological process unknown molecular function unknown cellular component unknown | YER187W
		YIL031W ... ULP2 mitotic spindle checkpoint* cysteine-type peptidase activity* nucleus | YIL032C		YJL115W ... ASF1 DNA damage response, signal tr transcription regulator activity* chromatin assembly complex | YJL116C		YER187W ... YER187W biological process unknown molecular function unknown cellular component unknown | YER188C-A
		YIL033C ... BCY1 response to stress* cAMP-dependent protein kinase inhibcytoplasm* | YIL034C		YJL118W ... YJL118W biological process unknown molecular function unknown cellular component unknown | YJL119C		YER188C-A ... YER188C-A biological process unknown molecular function unknown cellular component unknown | YER188W
		YIL036W ... CST6 transcription initiation from specific RNA polymerase II transcrinucleus | YIL037C		YJL119C ... | YJL120W		YER188W ... | YER189W
		YIL038C ... NOT3 regulation of transcription fr 3'-5'-exoribonuclease activity cytoplasm* | YIL039W		YJL120W ... | YJL121C		YFL001W ... DEG1 RNA processing pseudouridylate synthase activity cytoplasm* | YFL002C
		YIL041W ... GVP36 biological process unknown molecular function unknown cytoplasm | YIL042C		YJL126W ... NIT2 biological process unknown "hydrolase activity, acting on carbo"cellular component unknown | YJL127C		YFL002C PAC cluster SPB4 35S primary transcript process ATP-dependent RNA helicase activitynucleolus | YFL003C
		YIL042C … PKP1 biological process unknown kinase activity | Mitochondrial protein kinase involved in negative regulation of pyruvate dehydrogenase complex activity by phosphorylating the ser-133 residue of the Pda1p subunit; acts in concert with kinase Pkp2p and phosphatases Ptc5p and Ptc6pYIL043C		YJL127C-B ... YJL127C-B biological process unknown molecular function unknown cellular component unknown | YJL127W-A		YFL003C ... MSH4 meiotic recombination DNA binding nuclear chromosome | YFL004W
		YIL044C ... AGE2 ER to Golgi transport* ARF GTPase activator activity clathrin-coated vesicle | YIL045W		YJL127W-A ... | YJL128C		YFL010W-A ... AUA1 amino acid transport molecular function unknown cellular component unknown | YFL011W
		YIL045W iESR cluster PIG2 biological process unknown protein phosphatase regulator activcytoplasm | YIL046W		YJL135W ... | YJL136C		YFL012W ... YFL012W biological process unknown molecular function unknown cellular component unknown | YFL012W-A
		YIL046W ... MET30 protein ubiquitination* protein binding SCF ubiquitin ligase complex* | YIL046W-A		YJL136W-A ... YJL136W-A biological process unknown molecular function unknown cellular component unknown | YJL137C		YFL012W-A ... | YFL013C
		YIL047C ... SYG1 signal transduction molecular function unknown mitochondrion* | YIL047C-A		YJL137C ... GLG2 glycogen biosynthesis glycogenin glucosyltransferase acticytoplasm | YJL138C		YFL013C ... IES1 chromatin remodeling molecular function unknown nucleus* | YFL013W-A
		YIL055C ... YIL055C biological process unknown molecular function unknown cellular component unknown | YIL056W		YJL147C ... YJL147C biological process unknown molecular function unknown mitochondrion | YJL148W		YFL013W-A ... | YFL014W
		YIL062C ... ARC15 mitochondrion inheritance* structural molecule activity* mitochondrial membrane* | YIL063C		YJL150W ... | YJL151C		YFL015C ... | YFL016C
		YIL063C ... YRB2 mRNA-nucleus export* structural molecule activity nuclear pore | YIL064W		YJL152W ... | YJL153C		YFL015W-A … Dubious Dubious open reading frame unlikely to encode a functional protein, based on available experimental and comparative sequence dataYFL021C-A
		YIL068C ... SEC6 cytokinesis* protein binding bud tip* | YIL068W-A		YJL153C ... INO1 myo-inositol metabolism inositol-3-phosphate synthase activcytoplasm | YJL154C		YFL019C ... | YFL020C
		YIL075C ... RPN2 ubiquitin-dependent protein ca endopeptidase activity* nucleus* | YIL076W		YJL156W-A ... | YJL157C		YFL021C-A … Dubious Dubious open reading frame unlikely to encode a functional protein, based on available experimental and comparative sequence dataYFL031C-A
		YIL083C … CAB2 coenzyme A biosynthesis phosphopantothenate-cysteine l | Probable phosphopantothenoylcysteine synthetase (PPCS), which catalyzes the second step of coenzyme A biosynthesis from pantothenate; null mutant lethality is complemented by E. coli coaBC (encoding a bifunctional enzyme with PPCS activity)YIL084C		YJL162C ... JJJ2 biological process unknown molecular function unknown cytoplasm* | YJL163C		YFL023W PAC cluster BUD27 bud site selection molecular function unknown cytoplasm | YFL024C
		YIL094C ... LYS12 lysine biosynthesis homoisocitrate dehydrogenase activicytoplasm* | YIL095W		YJL170C ... ASG7 conjugation with cellular fusi molecular function unknown plasma membrane | YJL171C		YFL025C ... BST1 ER to Golgi transport* carboxylic ester hydrolase activityendoplasmic reticulum* | YFL026W
		YIL101C iESR cluster XBP1 response to stress transcription factor activity nucleus | YIL102C		YJL175W ... | YJL176C		YFL027C ... GYP8 vesicle-mediated transport Rab GTPase activator activity intracellular | YFL028C
		YIL106W ... MOB1 protein amino acid phosphoryla kinase regulator activity bud neck* | YIL107C		YJL179W ... PFD1 protein folding* unfolded protein binding prefoldin complex | YJL180C		YFL028C ... CAF16 regulation of transcription, D "ATPase activity, coupled to transme"cytoplasm* | YFL029C
		YIL107C iESR cluster PFK26 fructose 2,6-bisphosphate meta 6-phosphofructo-2-kinase activity cytoplasm | YIL108W		YJL182C ... | YJL183W		YFL030W ... AGX1 glycine biosynthesis alanine-glyoxylate transaminase actmitochondrion | YFL031W
		YIL108W ... YIL108W proteolysis and peptidolysis metalloendopeptidase activity cytoplasm | YIL109C		YJL185C ... YJL185C biological process unknown molecular function unknown cellular component unknown | YJL186W		YFL032W ... | YFL033C
		YIL112W ... HOS4 histone deacetylation* NAD-dependent histone deacetylase ahistone deacetylase complex | YIL113W		YJL193W ... YJL193W biological process unknown molecular function unknown cellular component unknown | YJL194W		YFL034C-B ... MOB2 protein amino acid phosphoryla protein kinase activator activity nucleus* | YFL034W
		YIL115C ... NUP159 mRNA-nucleus export* structural molecule activity nuclear pore | YIL115W-A		YJL195C ... | YJL196C		YFL040W ... YFL040W biological process unknown molecular function unknown cellular component unknown | YFL041W
		YIL116W ... HIS5 histidine biosynthesis histidinol-phosphate transaminase aintracellular | YIL117C		YJL199C … MBB1 | Dubious open reading frame, unlikely to encode a protein; not conserved in closely related Saccharomyces species; protein detected in large-scale protein-protein interaction studiesYJL200C		YFL041W-A ... YFL041W-A biological process unknown molecular function unknown cellular component unknown | YFL042C
		YIL125W ... KGD1 tricarboxylic acid cycle* oxoglutarate dehydrogenase (succinymitochondrial matrix* | YIL126W		YJL202C ... | YJL203W		YFL046W ... FMP32 biological process unknown molecular function unknown mitochondrion | YFL047W
		YIL128W ... MET18 transcription from RNA polymer RNA polymerase II transcription facnucleoplasm | YIL129C		YJL203W ... PRP21 nuclear mRNA splicing, via spl RNA binding snRNP U2 | YJL204C		YFL049W … SWP82 biological process unknown molecular function unknown | Member of the SWI/SNF chromatin remodeling complex in which it plays an as yet unidentified role; has identifiable counterparts in closely related yeast species; abundantly expressed in many growth conditions; paralog of Npl6pYFL050C
		YIL129C ... TAO3 cellular morphogenesis* molecular function unknown mitochondrion* | YIL130W		YJL210W ... PEX2 peroxisome organization and bi protein binding peroxisomal membrane | YJL211C		YFL054C ... YFL054C water transport transporter activity* integral to membrane | YFL055W
		YIL136W iESR cluster OM45 biological process unknown molecular function unknown mitochondrial outer membrane | YIL137C		YJL211C ... | YJL212C		YFL067W ... YFL067W biological process unknown molecular function unknown cellular component unknown | YFL068W
		YIL137C … TMA108 (RBF108) proteolysis and peptidolysis metalloendopeptidase activity cytoplasm | Protein that associates with ribosomes; putative metalloproteaseYIL138C		YJL213W ... YJL213W biological process unknown molecular function unknown cellular component unknown | YJL214W		YFR001W PAC cluster LOC1 ribosomal large subunit biogen mRNA binding nucleus | YFR002W
		YIL138C ... TPM2 actin filament organization* actin lateral binding contractile ring (sensu Saccharomyc | YIL139C		YJL215C ... | YJL216C		YFR005C ... SAD1 nuclear mRNA splicing, via spl "RNA splicing factor activity, trans"nucleus | YFR006W
		YIL142W ... CCT2 protein folding* unfolded protein binding cytoplasm* | YIL143C		YJL218W ... YJL218W biological process unknown acetyltransferase activity cellular component unknown | YJL219W		YFR007W … YFH7 biological process unknown molecular function unknown | Putative kinase with similarity to the phosphoribulokinase/uridine kinase/bacterial pantothenate kinase (PRK/URK/PANK) subfamily of P-loop kinasesYFR008W
		YIL143C ... SSL2 transcription initiation from general RNA polymerase II transcriptranscription factor TFIIH complex* | YIL144W		YJL220W ... | YJL221C		YFR008W ... FAR7 cell cycle arrest in response molecular function unknown cellular component unknown | YFR009W
		YIL144W ... TID3 chromosome segregation* structural constituent of cytoskelecondensed nuclear chromosome kineto | YIL145C		YJR005C-A ... YJR005C-A biological process unknown molecular function unknown cellular component unknown | YJR005W		YFR010W-A … Dubious Dubious ORF unlikely to encode a protein, based on available experimental and comparative sequence data; completely overlaps the uncharacterized gene YFR011C; identified by expression profiling and mass spectrometryYFR034W-A
		YIL147C ... SLN1 protein amino acid phosphoryla osmosensor activity* plasma membrane | YIL148W		YJR010C-A ... SPC1 signal peptide processing molecular function unknown signal peptidase complex | YJR010W		YFR011C … AIM13 biological process unknown molecular function unknown | Putative protein of unknown function; the authentic, non-tagged protein is detected in highly purified mitochondria; null mutant displays reduced respiratory growth and reduced frequency of mitochondrial genome lossYFR012W
		YIL149C ... MLP2 mRNA-nucleus export* ribonucleoprotein binding mitochondrion* | YIL150C		YJR010W ... MET3 methionine metabolism* sulfate adenylyltransferase (ATP) acytoplasm* | YJR011C		YFR012W ... YFR012W biological process unknown molecular function unknown cellular component unknown | YFR012W-A
		YIL153W ... RRD1 DNA repair* protein phosphatase type 2A regulatcytoplasm* | YIL154C		YJR011C ... YJR011C biological process unknown molecular function unknown cellular component unknown | YJR013W		YFR012W-A ... YFR012W-A biological process unknown molecular function unknown cellular component unknown | YFR013W
		YIL154C ... IMP2' DNA repair* transcription coactivator activity cytoplasm | YIL155C		YJR018W ... | YJR019C		YFR017C ... YFR017C biological process unknown molecular function unknown cytoplasm | YFR018C
		YIL155C ... GUT2 carbohydrate metabolism* glycerol-3-phosphate dehydrogenase mitochondrion | YIL156W		YJR019C ... TES1 fatty acid oxidation acyl-CoA thioesterase activity mitochondrion* | YJR020W		YFR018C ... YFR018C biological process unknown molecular function unknown cellular component unknown | YFR019W
		YIL156W-B | YIL157C		YJR020W ... | YJR021C		YFR020W ... | YFR021W
		YIL158W … AIM20 biological process unknown molecular function unknown | Putative protein of unknown function; overexpression causes a cell cycle delay or arrest; green fluorescent protein (GFP)-fusion protein localizes to the vacuole; null mutant displays elevated frequency of mitochondrial genome lossYIL159W		YJR022W ... LSM8 nuclear mRNA splicing, via spl RNA binding nucleus* | YJR023C		YFR021W ... ATG18 protein-vacuolar targeting* phosphoinositide binding cytosol* | YFR022W
		YIL161W ... YIL161W biological process unknown molecular function unknown cytoplasm | YIL162W		YJR023C ... | YJR024C		YFR025C ... HIS2 histidine biosynthesis histidinol-phosphatase activity intracellular | YFR026C
		YIL162W ... SUC2 sucrose catabolism beta-fructofuranosidase activity cytoplasm* | YIL163C		YJR037W ... | YJR038C		YFR026C … ULI1 biological process unknown molecular function unknown | Putative protein of unknown function involved in and induced by the endoplasmic reticulum unfolded protein responseYFR027W
		YIR002C ... MPH1 DNA repair RNA helicase activity* nucleus | YIR003W		YJR038C ... | YJR039W		YFR027W ... ECO1 DNA repair* acetyltransferase activity nuclear chromatin | YFR028C
		YIR003W … AIM21 biological process unknown molecular function unknown | Protein of unknown function; may interact with ribosomes; GFP-fusion protein colocalizes with Sac1p to the actin cytoskeleton; YIR003W is not an essential gene; null mutant displays elevated frequency of mitochondrial genome lossYIR004W		YJR050W ... ISY1 nuclear mRNA splicing, via spl "RNA splicing factor activity, trans"spliceosome complex | YJR051W		YFR029W ... PTR3 sensory perception of chemical amino acid binding extrinsic to plasma membrane | YFR030W
		YIR004W ... DJP1 peroxisome matrix protein impo chaperone binding cytosol | YIR005W		YJR052W ... RAD7 nucleotide-excision repair, DN DNA binding* repairosome* | YJR053W		YFR030W ... MET10 sulfate assimilation sulfite reductase (NADPH) activity cytoplasm* | YFR031C
		YIR006C ... PAN1 endocytosis* "protein binding, bridging" plasma membrane* | YIR007W		YJR053W ... BFA1 conjugation with cellular fusi GTPase activator activity spindle pole body | YJR054W		YFR031C ... SMC2 mitotic sister chromatid segre ATPase activity* mitochondrion* | YFR031C-A
		YIR007W ... YIR007W biological process unknown molecular function unknown cytoplasm | YIR008C		YJR054W ... YJR054W biological process unknown molecular function unknown vacuole (sensu Fungi) | YJR055W		YFR032C … RRT5 biological process unknown molecular function unknown | Putative protein of unknown function; non-essential gene identified in a screen for mutants with increased levels of rDNA transcription; expressed at high levels during sporulationYFR032C-A
		YIR010W ... DSN1 chromosome segregation molecular function unknown kinetochore* | YIR011C		YJR055W ... HIT1 biological process unknown molecular function unknown cytoplasm* | YJR056C		YFR032C-B ... YFR032C-B biological process unknown molecular function unknown cellular component unknown | YFR033C
		YIR014W ... YIR014W biological process unknown molecular function unknown vacuole (sensu Fungi) | YIR015W		YJR056C ... YJR056C biological process unknown molecular function unknown cytoplasm* | YJR057W		YFR034C ... PHO4 phosphate metabolism* transcription factor activity cytoplasm* | YFR035C
		YIR016W ... YIR016W biological process unknown molecular function unknown cellular component unknown | YIR017C		YJR057W ... CDC8 DNA repair* thymidylate kinase activity* cytoplasm* | YJR058C		YFR034W-A … Dubious Dubious ORF unlikely to encode a protein, based on available experimental and comparative sequence data; partially overlaps YFR035C; identified by gene-trapping, microarray expression analysis, and genome-wide homology searchingYFR036W-A
		YIR017C ... MET28 regulation of transcription fr DNA binding* nucleus | YIR017W-A		YJR060W ... CBF1 chromatin assembly or disassem DNA binding* nucleus* | YJR061W		YFR035C ... YFR035C biological process unknown molecular function unknown cellular component unknown | YFR036W
		YIR018C-A ... YIR018C-A biological process unknown molecular function unknown cellular component unknown | YIR018W		YJR062C ... NTA1 protein catabolism* protein N-terminal asparagine amidomitochondrion | YJR063W		YFR036W ... CDC26 mitotic sister chromatid segre protein binding* anaphase-promoting complex | YFR037C
		YJL002C PAC cluster OST1 N-linked glycosylation* dolichyl-diphosphooligosaccharide-poligosaccharyl transferase complex* | YJL003W		YJR067C ... YAE1 biological process unknown molecular function unknown cytoplasm* | YJR068W		YFR041C ... ERJ5 biological process unknown molecular function unknown endoplasmic reticulum | YFR042W
		YJL005W ... CYR1 meiosis* adenylate cyclase activity mitochondrion* | YJL006C		YJR078W ... BNA2 NAD biosynthesis "tryptophan 2,3-dioxygenase activity"cytoplasm | YJR079W		YFR042W … KEG1 biological process unknown molecular function unknown | Integral membrane protein of the ER; physically interacts with Kre6p; has a role in the synthesis of beta-1,6-glucan in the cell wall; required for cell viabilityYFR043C
		YJL008C ... CCT8 protein folding* unfolded protein binding cytoplasm* | YJL009W		YJR079W ... YJR079W biological process unknown molecular function unknown cellular component unknown | YJR080C		YFR045W ... YFR045W transport transporter activity mitochondrial inner membrane | YFR046C
		YJL009W ... | YJL010C		YJR080C … AIM24 biological process unknown molecular function unknown mitochondrion | Protein of unknown function; the authentic, non-tagged protein is detected in purified mitochondria in high-throughput studies; null mutant displays reduced respiratory growth and elevated frequency of mitochondrial genome lossYJR082C		YFR046C ... CNN1 chromosome segregation molecular function unknown nucleus* | YFR047C
		YJL012C ... VTC4 vacuole fusion, non-autophagic molecular function unknown intrinsic to vacuolar membrane | YJL013C		YJR082C ... EAF6 biological process unknown molecular function unknown nucleus* | YJR083C		YFR047C ... BNA6 NAD biosynthesis nicotinate-nucleotide diphosphorylacytoplasm* | YFR048W
		YJL013C ... MAD3 mitotic spindle checkpoint molecular function unknown nucleus | YJL014W		YJR083C ... ACF4 actin cytoskeleton organizatio molecular function unknown cellular component unknown | YJR084W		YFR048W ... RMD8 biological process unknown molecular function unknown cytoplasm | YFR049W
		YJL014W PAC cluster CCT3 protein folding* unfolded protein binding cytoplasm* | YJL015C		YJR093C ... FIP1 mRNA polyadenylylation* protein binding* mRNA cleavage and polyadenylation s | YJR094C		YFR049W ... YMR31 protein biosynthesis structural constituent of ribosome mitochondrial small ribosomal subun | YFR050C
		YJL020C ... BBC1 actin cytoskeleton organizatio myosin I binding actin cortical patch | YJL022W		YJR094C ... IME1 meiosis transcription regulator activity nucleus | YJR094W-A		YFR054C ... | YFR055W
		YJL029C ... VPS53 Golgi to vacuole transport* molecular function unknown cytoplasm* | YJL030W		YJR095W ... SFC1 fumarate transport* succinate:fumarate antiporter activmitochondrial inner membrane | YJR096W		YFR055W … IRC7 sulfur metabolism* cystathionine beta-lyase activ | Putative cystathionine beta-lyase; involved in copper ion homeostasis and sulfur metabolism; null mutant displays increased levels of spontaneous Rad52p foci; expression induced by nitrogen limitation in a GLN3, GAT1-dependent mannerYFR056C
		YJL031C ... BET4 protein amino acid geranylgera Rab-protein geranylgeranyltransferaRab-protein geranylgeranyltransfera | YJL032W		YJR097W ... JJJ3 peptidyl-diphthamide biosynthe molecular function unknown cytoplasm* | YJR098C		YFR056C ... | YFR057W
		YJL036W ... SNX4 transport* lipid binding membrane | YJL037W		YJR099W ... YUH1 protein deubiquitination ubiquitin-specific protease activitcytoplasm | YJR100C		YFR057W ... YFR057W biological process unknown molecular function unknown cellular component unknown | YGL001C
		YJL039C ... NUP192 nuclear pore organization and structural constituent of nuclear pnuclear pore | YJL041W		YJR110W ... YMR1 vesicle-mediated transport* phosphoric monoester hydrolase acticytoplasm | YJR111C		YGL001C ... ERG26 ergosterol biosynthesis C-3 sterol dehydrogenase (C-4 steroendoplasmic reticulum* | YGL002W
		YJL041W ... NSP1 mRNA-nucleus export* structural molecule activity nuclear pore | YJL042W		YJR112W ... NNF1 chromosome segregation molecular function unknown kinetochore* | YJR112W-A		YGL004C ... RPN14 proteolysis and peptidolysis endopeptidase activity cytoplasm* | YGL005C
		YJL042W ... MHP1 cell wall organization and bio structural constituent of cytoskelemicrotubule | YJL043W		YJR114W ... SRF2 biological process unknown molecular function unknown cellular component unknown | YJR115W		YGL005C ... COG7 intra-Golgi transport molecular function unknown mitochondrion* | YGL006W
		YJL044C ... GYP6 intracellular protein transpor GTPase activator activity endosome* | YJL045W		YJR115W ... YJR115W biological process unknown molecular function unknown cellular component unknown | YJR116W		YGL007C-A ... YGL007C-A biological process unknown molecular function unknown cellular component unknown | YGL007W
		YJL047C ... RTT101 ubiquitin-dependent protein ca protein binding* cytoplasm* | YJL047C-A		YJR116W ... YJR116W biological process unknown molecular function unknown cellular component unknown | YJR117W		YGL007W … BRP1 | Dubious ORF located in the upstream region of PMA1, deletion leads to polyamine resistance due to downregulation of PMA1YGL008C
		YJL049W ... YJL049W biological process unknown molecular function unknown cellular component unknown | YJL050W		YJR119C … JHD2 biological process unknown molecular function unknown | JmjC domain family histone demethylase specific for H3-K4 (histone H3 Lys4); removes methyl groups specifically added by Set1p methyltransferase; protein levels regulated by Not4p (E3 ubiquitin ligase) polyubiquitin-mediated degradationYJR120W		YGL012W ... ERG4 ergosterol biosynthesis delta24(24-1) sterol reductase actiendoplasmic reticulum | YGL013C
		YJL053W ... PEP8 protein-Golgi retention* molecular function unknown endosome* | YJL054W		YJR123W RP cluster RPS5 protein biosynthesis structural constituent of ribosome cytosolic small ribosomal subunit ( | YJR124C		YGL014W ... PUF4 mRNA catabolism, deadenylylati mRNA binding cytoplasm | YGL015C
		YJL054W ... TIM54 mitochondrial inner membrane p protein transporter activity mitochondrial inner membrane protei | YJL055W		YJR128W ... | YJR129C		YGL015C ... YGL015C biological process unknown molecular function unknown cellular component unknown | YGL016W
		YJL055W ... YJL055W biological process unknown molecular function unknown cytoplasm* | YJL056C		YJR129C ... YJR129C biological process unknown S-adenosylmethionine-dependent methcytoplasm | YJR130C		YGL016W ... KAP122 protein-nucleus import* protein carrier activity cytoplasm* | YGL017W
		YJL057C … iESR cluster IKS1 biological process unknown molecular function unknown | Putative serine/threonine kinase; expression is induced during mild heat stress; deletion mutants are hypersensitive to copper sulphate and resistant to sorbate; interacts with an N-terminal fragment of Sst2pYJL058C		YJR135C ... MCM22 chromosome segregation protein binding condensed nuclear chromosome kineto | YJR135W-A		YGL017W ... ATE1 protein modification* arginyltransferase activity cytoplasm | YGL018C
		YJL060W ... BNA3 NAD biosynthesis arylformamidase activity cytoplasm* | YJL061W		YJR136C … TTI2 protein biosynthesis molecular function unknown | Putative protein of unknown function; subunit of the ASTRA complex which is part of the chromatin remodeling machinery; similar to S. pombe Tti2p; may interact with Rsm23p; GFP-fusion protein localizes to the cytoplasmYJR137C		YGL018C ... JAC1 aerobic respiration* chaperone binding mitochondrion | YGL019W
		YJL061W ... NUP82 mRNA-nucleus export* structural molecule activity nuclear pore | YJL062W		YJR146W ... | YJR147W		YGL021W ... ALK1 mitosis protein serine/threonine kinase actnucleus | YGL022W
		YJL062W ... LAS21 GPI anchor biosynthesis transferase activity integral to plasma membrane* | YJL062W-A		YJR150C ... DAN1 sterol transport molecular function unknown cell wall (sensu Fungi) | YJR151C		YGL024W ... | YGL025C
		YJL062W-A ... YJL062W-A biological process unknown molecular function unknown mitochondrion | YJL063C		YJR151C ... DAN4 biological process unknown molecular function unknown cell wall (sensu Fungi) | YJR151W-A		YGL027C ... CWH41 cell wall organization and bio mannosyl-oligosaccharide glucosidasendoplasmic reticulum membrane | YGL028C
		YJL063C ... MRPL8 protein biosynthesis* structural constituent of ribosome mitochondrial large ribosomal subun | YJL064W		YJR151W-A ... YJR151W-A biological process unknown molecular function unknown cellular component unknown | YJR152W		YGL028C ... SCW11 cytokinesis, completion of sep "glucan 1,3-beta-glucosidase activit"cell wall (sensu Fungi) | YGL029W
		YJL065C ... DLS1 chromatin silencing at telomer molecular function unknown nucleus* | YJL066C		YJR152W ... DAL5 allantoate transport allantoate transporter activity plasma membrane | YJR153W		YGL029W PAC cluster CGR1 rRNA processing* molecular function unknown nucleolus | YGL030W
		YJL066C iESR cluster MPM1 biological process unknown molecular function unknown mitochondrion* | YJL067W		YJR153W ... PGU1 pseudohyphal growth* polygalacturonase activity extracellular region | YJR154W		YGL032C ... AGA2 agglutination during conjugati cell adhesion molecule binding cell wall (sensu Fungi) | YGL033W
		YJL067W ... | YJL068C		YJR154W ... YJR154W biological process unknown molecular function unknown cytoplasm | YJR155W		YGL033W ... HOP2 synapsis protein binding* condensed nuclear chromosome | YGL034C
		YJL068C iESR cluster YJL068C formaldehyde catabolism carboxylesterase activity cytosol | YJL069C		YKL001C ... MET14 methionine metabolism* adenylyl-sulfate kinase activity cytoplasm* | YKL002W		YGL034C ... | YGL035C
		YJL073W ... JEM1 protein folding* unfolded protein binding* endoplasmic reticulum* | YJL074C		YKL017C ... HCS1 lagging strand elongation DNA helicase activity alpha DNA polymerase:primase comple | YKL018C-A		YGL035C ... MIG1 regulation of transcription fr specific RNA polymerase II transcricytoplasm* | YGL036W
		YJL076W ... NET1 regulation of exit from mitosi ribosomal DNA (rDNA) binding nucleolus* | YJL077C		YKL018C-A ... YKL018C-A biological process unknown molecular function unknown cytoplasm | YKL018W		YGL040C ... HEM2 heme biosynthesis porphobilinogen synthase activity cytoplasm* | YGL041C
		YJL077C ... ICS3 biological process unknown molecular function unknown cellular component unknown | YJL077W-B		YKL019W ... RAM2 peptide pheromone maturation* protein farnesyltransferase activitCAAX-protein geranylgeranyltransfer | YKL020C		YGL041C-B ... YGL041C-B biological process unknown molecular function unknown cellular component unknown | YGL042C
		YJL078C ... PRY3 biological process unknown molecular function unknown cell wall (sensu Fungi) | YJL079C		YKL031W ... | YKL032C		YGL041W-A … Putative protein of unknown function, conserved in fungi; identified by expression profiling and mass spectrometryYGL063C-A
		YJL080C PAC cluster SCP160 chromosome segregation* RNA binding endoplasmic reticulum membrane* | YJL081C		YKL033W … TTI1 biological process unknown molecular function unknown | Putative protein of unknown function; subunit of the ASTRA complex which is part of the chromatin remodeling machinery; similar to S. pombe Tti1p; detected in highly purified mitochondria in high-throughput studiesYKL033W-A		YGL044C ... RNA15 mRNA polyadenylylation* RNA binding* mRNA cleavage factor complex | YGL045W
		YJL085W ... EXO70 cytokinesis* protein binding exocyst | YJL086C		YKL034W ... TUL1 protein ubiquitination* ubiquitin-protein ligase activity Golgi apparatus | YKL035W		YGL045W ... RIM8 meiosis* molecular function unknown cellular component unknown | YGL047W
		YJL092W … SRS2 (HPR5) biological process unknown transcription factor activity nucleus | DNA helicase and DNA-dependent ATPase involved in DNA repair, needed for proper timing of commitment to meiotic recombination and transition from Meiosis I to II; blocks trinucleotide repeat expansion; affects genome stabilityYJL093C		YKL036C ... | YKL037W		YGL047W ... ALG13 dolichol-linked oligosaccharid "transferase activity, transferring"cytoplasm* | YGL048C
		YJL094C ... KHA1 monovalent inorganic cation tr potassium:hydrogen antiporter activmitochondrion* | YJL095W		YKL037W … AIM26 biological process unknown molecular function unknown | Putative protein of unknown function; null mutant is viable and displays elevated frequency of mitochondrial genome loss; null mutation confers sensitivity to tunicamycin and DTTYKL038W		YGL050W … TYW3 biological process unknown molecular function unknown | tRNA methyltransferase required for synthesis of wybutosine, a modified guanosine found at the 3'-position adjacent to the anticodon of phenylalanine tRNA which supports reading frame maintenance by stabilizing codon-anticodon interactionsYGL051W
		YJL095W ... BCK1 protein amino acid phosphoryla MAP kinase kinase kinase activity intracellular | YJL096W		YKL042W ... SPC42 microtubule nucleation* structural constituent of cytoskelecentral plaque of spindle pole body | YKL043W		YGL057C … GEP7 biological process unknown molecular function unknown | Protein of unknown function; null mutant exhibits a respiratory growth defect and synthetic interactions with prohibitin (phb1) and gem1; authentic, non-tagged protein is detected in highly purified mitochondria in high-throughput studiesYGL058W
		YJL096W ... MRPL49 protein biosynthesis structural constituent of ribosome mitochondrial large ribosomal subun | YJL097W		YKL045W ... PRI2 DNA replication initiation* alpha DNA polymerase activity nucleus* | YKL046C		YGL058W ... RAD6 ubiquitin-dependent protein ca ubiquitin conjugating enzyme activicytoplasm* | YGL059W
		YJL104W ... PAM16 mitochondrial matrix protein i protein binding* mitochondrion* | YJL105W		YKL047W ... YKL047W biological process unknown molecular function unknown cytoplasm | YKL048C		YGL061C ... DUO1 mitotic spindle organization a structural constituent of cytoskelespindle pole body* | YGL062W
		YJL107C ... YJL107C biological process unknown molecular function unknown cellular component unknown | YJL108C		YKL050C ... YKL050C biological process unknown molecular function unknown cellular component unknown | YKL051W		YGL064C ... MRH4 ribosome biogenesis RNA helicase activity mitochondrion | YGL065C
		YJL110C ... GZF3 negative regulation of transcr transcription factor activity* nucleus | YJL111W		YKL052C ... ASK1 mitotic spindle organization a structural constituent of cytoskelecondensed nuclear chromosome kineto | YKL053C-A		YGL067W ... NPY1 NADH metabolism NAD+ diphosphatase activity cytoplasm* | YGL068W
		YJL111W ... CCT7 protein folding* unfolded protein binding cytoplasm* | YJL112W		YKL053W ... | YKL054C		YGL069C ... | YGL070C
		YJL123C … MTC1 biological process unknown molecular function unknown | Protein of unknown function that may interact with ribosomes; green fluorescent protein (GFP)-fusion protein localizes to the cytoplasm and to COPI-coated vesicles (early Golgi); mtc1 is synthetically lethal with cdc13-1YJL124C		YKL055C ... OAR1 aerobic respiration* 3-oxoacyl-[acyl-carrier protein] remitochondrion | YKL056C		YGL070C PAC cluster RPB9 transcription from RNA polymer DNA-directed RNA polymerase activit"DNA-directed RNA polymerase II, cor" | YGL071W
		YJL128C ... PBS2 protein amino acid phosphoryla MAP kinase kinase activity* cytoplasm | YJL129C		YKL056C … RP cluster TMA19 biological process unknown molecular function unknown cytoplasm | Protein that associates with ribosomes; homolog of translationally controlled tumor protein; green fluorescent protein (GFP)-fusion protein localizes to the cytoplasm and relocates to the mitochondrial outer surface upon oxidative stressYKL057C		YGL072C ... | YGL073W
		YJL132W iESR cluster YJL132W biological process unknown molecular function unknown membrane fraction | YJL133C-A		YKL060C ... FBA1 glycolysis* fructose-bisphosphate aldolase acticytoplasm* | YKL061W		YGL074C ... | YGL075C
		YJL140W ... RPB4 mRNA-nucleus export* DNA-directed RNA polymerase activitcytoplasm* | YJL141C		YKL061W ... YKL061W biological process unknown molecular function unknown endosome | YKL062W		YGL075C ... MPS2 spindle pole body duplication structural constituent of cytoskelenuclear membrane* | YGL076C
		YJL149W ... YJL149W biological process unknown molecular function unknown SCF ubiquitin ligase complex | YJL150W		YKL062W ... MSN4 response to stress* DNA binding* cytoplasm* | YKL063C		YGL079W ... YGL079W biological process unknown molecular function unknown endosome | YGL080W
		YJL151C ... SNA3 biological process unknown molecular function unknown membrane* | YJL152W		YKL065W-A YKL065W-A YLR146W-A		YGL080W ... FMP37 biological process unknown molecular function unknown mitochondrion | YGL081W
		YJL154C ... VPS35 protein-Golgi retention* molecular function unknown endosome* | YJL155C		YKL068W-A ... YKL068W-A biological process unknown molecular function unknown cellular component unknown | YKL069W		YGL081W ... YGL081W biological process unknown molecular function unknown cellular component unknown | YGL082W
		YJL155C iESR cluster FBP26 glucose metabolism "fructose-2,6-bisphosphate 2-phospha"cytosol | YJL156C		YKL070W ... YKL070W biological process unknown molecular function unknown mitochondrion | YKL071W		YGL083W ... SCY1 biological process unknown molecular function unknown clathrin-coated vesicle | YGL084C
		YJL166W ... QCR8 aerobic respiration* ubiquinol-cytochrome-c reductase acrespiratory chain complex III (sens | YJL167W		YKL077W ... YKL077W biological process unknown molecular function unknown vacuole (sensu Fungi) | YKL078W		YGL085W ... YGL085W biological process unknown molecular function unknown mitochondrion | YGL086W
		YJL168C ... SET2 regulation of transcription, D histone methyltransferase activity*nucleus | YJL169W		YKL083W ... | YKL084W		YGL088W ... | YGL089C
		YJL173C ... RFA3 DNA recombination* DNA binding "chromosome, telomeric region*" | YJL174W		YKL086W ... SRX1 response to oxidative stress "oxidoreductase activity, acting on"cytoplasm* | YKL087C		YGL090W ... LIF1 double-strand break repair via structural molecule activity nucleus | YGL091C
		YJL176C ... SWI3 chromatin remodeling general RNA polymerase II transcripSWI/SNF complex* | YJL177W		YKL090W ... CUE2 biological process unknown protein binding cellular component unknown | YKL091C		YGL092W ... NUP145 mRNA-nucleus export* structural molecule activity nuclear pore | YGL093W
		YJL178C ... ATG27 vesicle organization and bioge protein kinase regulator activity membrane | YJL179W		YKL095W ... YJU2 nuclear mRNA splicing, via spl molecular function unknown nucleus | YKL096C-B		YGL094C ... PAN2 postreplication repair* poly(A)-specific ribonuclease activcytoplasm* | YGL095C
		YJL180C ... ATP12 protein complex assembly unfolded protein binding mitochondrial matrix | YJL181W		YKL096W ... CWP1 cell wall organization and bio structural constituent of cell wallcell wall (sensu Fungi) | YKL096W-A		YGL097W PAC cluster SRM1 rRNA-nucleus export* signal transducer activity nucleus | YGL098W
		YJL183W PAC cluster MNN11 protein amino acid glycosylati "alpha-1,6-mannosyltransferase activ"mannosyltransferase complex | YJL184W		YKL096W-A ... CWP2 cell wall organization and bio structural constituent of cell wallcell wall (sensu Fungi) | YKL097C		YGL098W ... USE1 retrograde transport, Golgi to SNAP receptor activity endoplasmic reticulum | YGL099W
		YJL188C … PAC cluster BUD19 | Dubious open reading frame, unlikely to encode a protein; not conserved in closely related Saccharomyces species; 88% of ORF overlaps the verified gene RPL39; diploid mutant displays a weak budding pattern phenotype in a systematic assayYJL189W		YKL097C ... | YKL098W		YGL099W PAC cluster LSG1 sporulation (sensu Fungi)* GTPase activity cytoplasm | YGL100W
		YJL192C ... SOP4 ER to Golgi transport molecular function unknown endoplasmic reticulum* | YJL193W		YKL098W … MTC2 biological process unknown molecular function unknown | Protein of unknown function; mtc2 is synthetically sick with cdc13-1YKL099C		YGL102C RP cluster | YGL103W
		YJL197W ... UBP12 biological process unknown ubiquitin-specific protease activitcytoplasm* | YJL198W		YKL102C ... | YKL103C		YGL108C ... YGL108C biological process unknown molecular function unknown cellular component unknown | YGL109W
		YJL205C ... NCE101 protein secretion molecular function unknown cellular component unknown | YJL206C		YKL106C-A ... YKL106C-A biological process unknown molecular function unknown cellular component unknown | YKL106W		YGL109W ... | YGL110C
		YJL207C … LAA1 biological process unknown molecular function unknown | AP-1 accessory protein; colocalizes with clathrin to the late-Golgi apparatus; involved in TGN-endosome transport; physically interacts with AP-1; similar to the mammalian p200; may interact with ribosomes; YJL207C is a non-essential geneYJL208C		YKL106W ... AAT1 aspartate biosynthesis* aspartate transaminase activity mitochondrion | YKL107W		YGL110C ... CUE3 biological process unknown molecular function unknown cytoplasm | YGL111W
		YJL210W ... PEX2 peroxisome organization and bi protein binding peroxisomal membrane | YJL211C		YKL107W ... YKL107W biological process unknown molecular function unknown cellular component unknown | YKL108W		YGL111W PAC cluster NSA1 ribosomal large subunit biogen molecular function unknown nucleus* | YGL112C
		YJR001W ... AVT1 neutral amino acid transport neutral amino acid transporter activacuole | YJR002W		YKL108W ... SLD2 DNA strand elongation molecular function unknown replication fork | YKL109W		YGL112C ... TAF6 transcription initiation from general RNA polymerase II transcripSAGA complex* | YGL113W
		YJR005W ... APL1 vesicle-mediated transport molecular function unknown AP-2 adaptor complex | YJR006W		YKL109W ... HAP4 transcription* transcriptional activator activity CCAAT-binding factor complex | YKL110C		YGL113W ... SLD3 DNA replication initiation* chromatin binding nuclear chromatin | YGL114W
		YJR007W PAC cluster SUI2 translational initiation translation initiation factor activcytoplasm* | YJR008W		YKL111C ... | YKL112W		YGL114W ... YGL114W transport oligopeptide transporter activity membrane | YGL115W
		YJR012C … Essential protein of unknown function; proposed involvement in transport based on mass spectrometry analysis of copurifying proteins; partially overlaps neighboring ORF, GPI14/YJR013WYJR026W		YKL114C ... APN1 DNA repair* DNA-(apurinic or apyrimidinic site)nucleus* | YKL115C		YGL116W ... CDC20 mitotic sister chromatid segre enzyme activator activity anaphase-promoting complex | YGL117W
		YJR014W … PAC cluster TMA22 biological process unknown RNA binding cytoplasm | Protein of unknown function; associates with ribosomes and has a putative RNA binding domain; interacts with Tma20p; similar to human GRAP and human DRP1, which interacts with human Tma20p homolog MCT-1YJR015W		YKL115C ... | YKL116C		YGL117W ... YGL117W biological process unknown molecular function unknown cellular component unknown | YGL118C
		YJR016C ... ILV3 branched chain family amino ac dihydroxy-acid dehydratase activitymitochondrion | YJR017C		YKL116C ... PRR1 MAPKKK cascade receptor signaling protein serine/tcytoplasm | YKL117W		YGL118C ... | YGL119W
		YJR017C ... ESS1 negative regulation of transcr peptidyl-prolyl cis-trans isomerasenucleus | YJR018W		YKL118W ... | YKL119C		YGL119W ... ABC1 ubiquinone biosynthesis molecular function unknown mitochondrion | YGL120C
		YJR019C ... TES1 fatty acid oxidation acyl-CoA thioesterase activity mitochondrion* | YJR020W		YKL128C ... PMU1 biological process unknown molecular function unknown cytoplasm* | YKL129C		YGL124C ... MON1 protein-vacuolar targeting* molecular function unknown cytosol* | YGL125W
		YJR025C iESR cluster BNA1 NAD biosynthesis "3-hydroxyanthranilate 3,4-dioxygena"cytoplasm | YJR030C		YKL130C ... SHE2 intracellular mRNA localizatio mRNA binding cytoplasm | YKL131W		YGL128C ... CWC23 biological process unknown molecular function unknown spliceosome complex | YGL129C
		YJR027W YJR027W Ö TRANSPOSABLE TY ELEMENTYJR028W		YKL131W ... | YKL132C		YGL131C ... SNT2 biological process unknown DNA binding cytoplasm* | YGL132W
		YJR029W YJR029W Ö TRANSPOSABLE TY ELEMENTYJR140W-A		YKL136W ... | YKL137W		YGL132W ... | YGL133W
		YJR033C ... RAV1 vacuolar acidification* molecular function unknown cytoplasm* | YJR034W		YKL138C-A ... HSK3 mitotic spindle organization a protein binding kinetochore* | YKL139W		YGL134W ... PCL10 regulation of glycogen biosynt cyclin-dependent protein kinase regcyclin-dependent protein kinase hol | YGL135W
		YJR035W ... RAD26 nucleotide-excision repair* DNA-dependent ATPase activity nucleus | YJR036C		YKL140W ... TGL1 lipid metabolism* lipase activity* integral to membrane* | YKL141W		YGL138C ... YGL138C biological process unknown molecular function unknown cellular component unknown | YGL139W
		YJR036C ... HUL4 protein monoubiquitination* ubiquitin-protein ligase activity cellular component unknown | YJR037W		YKL147C ... | YKL148C		YGL142C ... GPI10 GPI anchor biosynthesis mannosyltransferase activity integral to membrane | YGL143C
		YJR039W ... YJR039W biological process unknown molecular function unknown mitochondrion | YJR040W		YKL152C ... GPM1 glycolysis* phosphoglycerate mutase activity cytosol | YKL153W		YGL143C ... MRF1 protein biosynthesis* translation release factor activitymitochondrion | YGL144C
		YJR042W ... NUP85 mRNA-nucleus export* structural molecule activity nuclear pore | YJR043C		YKL162C ... YKL162C biological process unknown molecular function unknown mitochondrion | YKL162C-A		YGL146C … RRT6 biological process unknown molecular function unknown | Putative protein of unknown function; non-essential gene identified in a screen for mutants with increased levels of rDNA transcription; contains two putative transmembrane spans, but no significant homology to other known proteinsYGL147C
		YJR068W ... RFC2 mismatch repair* DNA clamp loader activity* DNA replication factor C complex | YJR069C		YKL169C ... | YKL170W		YGL148W PAC cluster ARO2 aromatic amino acid family bio chorismate synthase activity* cytoplasm | YGL149W
		YJR072C ... NPA3 aerobic respiration protein binding cytoplasm | YJR073C		YKL177W ... | YKL178C		YGL149W ... | YGL150C
		YJR075W ... HOC1 cell wall mannoprotein biosynt "transferase activity, transferring"mannosyltransferase complex | YJR076C		YKL178C ... STE3 signal transduction during con mating-type a-factor pheromone receintegral to plasma membrane | YKL179C		YGL154C ... LYS5 lysine biosynthesis, aminoadip phosphopantetheinyltransferase acticytoplasm | YGL155W
		YJR076C ... CDC11 cell wall organization and bio structural constituent of cytoskeleprospore membrane* | YJR077C		YKL185W ... ASH1 pseudohyphal growth* specific transcriptional repressor nucleus | YKL186C		YGL155W ... CDC43 establishment of cell polarity signal transducer activity* intracellular* | YGL156W
		YJR077C ... MIR1 phosphate transport inorganic phosphate transporter actmitochondrion* | YJR078W		YKL189W ... HYM1 cellular morphogenesis during transcriptional repressor activity intracellular* | YKL190W		YGL159W ... YGL159W biological process unknown molecular function unknown cellular component unknown | YGL160W
		YJR079W ... YJR079W biological process unknown molecular function unknown cellular component unknown | YJR080C		YKL202W ... | YKL203C		YGL160W … AIM14 biological process unknown oxidoreductase activity | Putative protein of with similarity to iron/copper reductases (FRE1-8), possibly involved in iron homeostasis; may interact with ribosomes; null mutant displays elevated frequency of mitochondrial genome lossYGL161C
		YJR083C ... ACF4 actin cytoskeleton organizatio molecular function unknown cellular component unknown | YJR084W		YKL206C … ADD66 biological process unknown molecular function unknown | Protein involved in 20S proteasome assembly; forms a heterodimer with Pba1p that binds to proteasome precursors; similar to human PAC2 constituent of the PAC1-PAC2 complex involved in proteasome assemblyYKL207W		YGL162W ... SUT1 regulation of transcription fr transcription factor activity* nucleus | YGL163C
		YJR085C ... YJR085C biological process unknown molecular function unknown mitochondrion | YJR086W		YKL217W ... JEN1 lactate transport lactate transporter activity mitochondrion* | YKL218C		YGL163C ... RAD54 chromatin remodeling* DNA-dependent ATPase activity* nucleus | YGL164C
		YJR086W ... STE18 signal transduction during con GTPase activity cytoplasm* | YJR087W		YKL221W ... MCH2 transport transporter activity* membrane | YKL222C		YGL164C ... YRB30 biological process unknown protein binding* cytoplasm* | YGL165C
		YJR087W ... | YJR088C		YKL222C ... YKL222C biological process unknown molecular function unknown cellular component unknown | YKL223W		YGL169W PAC cluster SUA5 aerobic respiration molecular function unknown cytoplasm | YGL170C
		YJR088C … EMC2 biological process unknown molecular function unknown | Member of a transmembrane complex required for efficient folding of proteins in the ER; null mutant displays induction of the unfolded protein responseYJR089W		YKR005C ... YKR005C biological process unknown molecular function unknown cellular component unknown | YKR006C		YGL170C ... SPO74 sporulation (sensu Fungi) structural molecule activity spindle pole body | YGL171W
		YJR089W ... BIR1 chromosome segregation molecular function unknown mitochondrion* | YJR090C		YKR012C ... | YKR013W		YGL171W PAC cluster ROK1 35S primary transcript process ATPase activity* nucleolus | YGL172W
		YJR090C ... GRR1 G1/S transition of mitotic cel protein binding* cytoplasm* | YJR091C		YKR015C ... YKR015C biological process unknown molecular function unknown cellular component unknown | YKR016W		YGL174W ... BUD13 bud site selection molecular function unknown nucleus | YGL175C
		YJR092W ... BUD4 bud site selection* GTP binding contractile ring (sensu Saccharomyc | YJR093C		YKR017C ... YKR017C biological process unknown molecular function unknown cellular component unknown | YKR018C		YGL175C ... SAE2 meiotic DNA double-strand brea molecular function unknown cytoplasm* | YGL176C
		YJR099W ... YUH1 protein deubiquitination ubiquitin-specific protease activitcytoplasm | YJR100C		YKR020W ... VPS51 protein-vacuolar targeting* protein binding Golgi apparatus* | YKR021W		YGL176C ... YGL176C biological process unknown molecular function unknown cellular component unknown | YGL177W
		YJR101W ... RSM26 protein biosynthesis structural constituent of ribosome mitochondrial small ribosomal subun | YJR102C		YKR022C … NTR2 nuclear mRNA splicing, via spl molecular function unknown | Essential protein that forms a dimer with Ntr1p; also forms a trimer, with Ntr2p and the DExD/H-box RNA helicase Prp43p, that is involved in spliceosome disassemblyYKR023W		YGL177W ... | YGL178W
		YJR107W ... YJR107W biological process unknown lipase activity cellular component unknown | YJR108W		YKR026C PAC cluster GCN3 translational initiation translation initiation factor activeukaryotic translation initiation f | YKR027W		YGL182C ... | YGL183C
		YJR115W ... YJR115W biological process unknown molecular function unknown cellular component unknown | YJR116W		YKR030W ... GMH1 transport molecular function unknown integral to Golgi membrane | YKR031C		YGL183C ... MND1 meiotic recombination protein binding* condensed nuclear chromosome | YGL184C
		YJR117W ... STE24 peptide pheromone maturation metalloendopeptidase activity* integral to endoplasmic reticulum m | YJR118C		YKR033C ... | YKR034W		YGL184C ... STR3 methionine biosynthesis cystathionine beta-lyase activity peroxisome | YGL185C
		YJR118C ... ILM1 biological process unknown molecular function unknown endoplasmic reticulum | YJR119C		YKR035C … OPI8 | Dubious open reading frame unlikely to encode a protein, based on available experimental and comparative sequence data; partially overlaps verified gene DID2/YKR035W-AYKR035W-A		YGL185C ... YGL185C metabolism "oxidoreductase activity, acting on"cytoplasm | YGL186C
[truncated: 2,201 more rows]
