# Supplementary material for: Single-cell RNA sequencing reveals intrinsic and extrinsic regulatory heterogeneity in yeast responding to stress
Source: PLoS Biol. 2017 Dec 14;15(12):e2004050. doi: 10.1371/journal.pbio.2004050 (PMC5746276; doi:10.1371/journal.pbio.2004050)
Supplement: S3 Table — (XLSX) [file pbio.2004050.s003.xlsx]

## Sheet: Sheet1
A. Data shown in Fig 5A		BY4741_Stressed_1784042160_C50_BY14	BY4741_Stressed_1784042160_C50_BY17	BY4741_Stressed_1784042160_C50_BY28	BY4741_Stressed_1784042160_C50_BY35	BY4741_Stressed_1784042160_C50_BY4	BY4741_Stressed_1784042160_C50_BY52	BY4741_Stressed_1784042160_C50_BY57	BY4741_Stressed_1784042160_C50_BY67	BY4741_Stressed_1784042160_C50_BY70	BY4741_Stressed_1784042160_C50_BY80	BY4741_Unstressed_1784042189_BY22	BY4741_Unstressed_1784042189_BY31	BY4741_Unstressed_1784042189_BY61	BY4741_Unstressed_1784042189_BY7	BY4741_Unstressed_1784042189_BY70	BY4741_Unstressed_1784042189_BY73	BY4741_Unstressed_1784042189_BY81	BY4741_Unstressed_1784042189_BY92	BY4741_Stressed_1784042160_C50_BY11	BY4741_Stressed_1784042160_C50_BY16	BY4741_Stressed_1784042160_C50_BY20	BY4741_Stressed_1784042160_C50_BY26	BY4741_Stressed_1784042160_C50_BY33	BY4741_Stressed_1784042160_C50_BY36	BY4741_Stressed_1784042160_C50_BY37	BY4741_Stressed_1784042160_C50_BY50	BY4741_Stressed_1784042160_C50_BY51	BY4741_Stressed_1784042160_C50_BY62	BY4741_Stressed_1784042160_C50_BY76	BY4741_Stressed_1784042160_C50_BY79	BY4741_Stressed_1784042160_C50_BY86	BY4741_Unstressed_1784042189_BY14	BY4741_Unstressed_1784042189_BY52	BY4741_Unstressed_1784042189_BY55	BY4741_Unstressed_1784042189_BY58	BY4741_Unstressed_1784042189_BY64	BY4741_Unstressed_1784042189_BY65	BY4741_Unstressed_1784042189_BY72	BY4741_Unstressed_1784042189_BY75	BY4741_Unstressed_1784042189_BY76	BY4741_Unstressed_1784042189_BY77	BY4741_Stressed_1784042160_C50_BY24	BY4741_Stressed_1784042160_C50_BY3	BY4741_Stressed_1784042160_C50_BY49	BY4741_Stressed_1784042160_C50_BY53	BY4741_Stressed_1784042160_C50_BY65	BY4741_Stressed_1784042160_C50_BY72	BY4741_Unstressed_1784042189_BY1
		M/G1	M/G1	M/G1	M/G1	M/G1	M/G1	M/G1	M/G1	M/G1	M/G1	M/G1	M/G1	M/G1	M/G1	M/G1	M/G1	M/G1	M/G1	G1 entry	G1 entry	G1 entry	G1 entry	G1 entry	G1 entry	G1 entry	G1 entry	G1 entry	G1 entry	G1 entry	G1 entry	G1 entry	G1 entry	G1 entry	G1 entry	G1 entry	G1 entry	G1 entry	G1 entry	G1 entry	G1 entry	G1 entry	G1	G1	G1	G1	G1	G1	G1
Cluster centroid:	Order in Figure 5	1	2	3	4	5	6	7	8	9	10	11	12	13	14	15	16	17	18	19	20	21	22	23	24	25	26	27	28	29	30	31	32	33	34	35	36	37	38	39	40	41	42	43	44	45	46	47	48
avg SIC1 cluster		0.957398	0.529646	0.59738	0.956403	0.752609	2.69901	1.564	2.05077	3.31953	1.29897	2.56477	1.56905	2.4632	2.26902	1.2229	0.143656	2.39408	0.953388	-0.080572	1.18757	2.03113	0.003026	0.529852	1.35911	1.21214	1.13041	-0.165653	0.504321	0.9755	1.56592	2.00656	0.431358	0.901492	0.668481	0.71385	1.52039	1.31097	2.21173	1.89102	2.27998	1.64315	0.162516	0.509138	0.373637	-0.641695	-1.01311	-0.091073	0.46343
avg DSE1 cluster		-1.86526		-1.96573	-0.743729	-4.87694	0.474177	-0.411083	-1.02583	-0.441107	-2.24915	0.104786	-0.534516	0.058104	-1.21752	-0.133075	-2.83176	-1.93622		-0.019808		3.82564		0.64862	1.87721	2.56426	0.723858	0.490168	0.480116		2.46393	1.71833	1.44653			1.14265	1.55262	1.62259	2.285	2.80195	2.15537	1.15332	1.28595	1.8234	1.94747	3.03565	1.4115	0.618442	0.926248
avg CLN2 cluster		-0.857183	-0.990927	0.188114	-1.85993	0.421443	-1.12283	0.067519	-3.35296	-0.721121	-0.264191	-0.591676	0.169385	-0.740495	-0.813465	-0.055244	-0.740675	-1.04394	-0.333088	-1.44277	-1.76192	-3.77764	-1.08334	-0.990074	-1.08326	-1.74905	-0.251413	-2.10315	-0.884762	-0.809467	0.180325	-1.34711	-0.520893	-0.72693	-0.994421	-0.931289	0.7824	-2.13208	0.523984	-0.546476	0.245988	-0.2176	-1.63048	-2.37561	0.129844	-0.156145	-1.66185	0.52373	-0.934869
avg Histone cluster		-0.830604	-1.21456	0.102479	-1.90125	0.25788	-2.40226	-1.29059	0.053784	-2.20436	-0.245356	-0.359936	-0.971416	-1.03826	0.075245	-1.53506	-2.09376	-1.71729	0.188478	-1.09407	-0.232068	-1.53753	-1.00225	-2.36947	-1.62403	-0.678408	-0.578536	-1.70532	-1.69589	-1.35598	-1.40589	-1.73305	-1.16826	-1.26437	-0.590198	-0.082182	0.781535	-1.54998	-1.92484	-0.977717	-1.03236	-0.781323	-1.00287	-1.62519	-1.85605	-0.719379	-0.794034	-2.43109	0.135428
B. Genes identified in each cluster from A
UID	NAME	Cell cycle phase
YDL179W	YDL179W ... PCL9 cell cycle cyclin-dependent protein kinase regcyclin-dependent protein kinase hol | YDL180W	SIC1 cluster (M/G1)
YDR055W	YDR055W ... PST1 cell wall organization and bio molecular function unknown cell wall (sensu Fungi) | YDR056C	SIC1 cluster (M/G1)
YJL159W	YJL159W ... HSP150 cell wall organization and bio structural constituent of cell wallcell wall (sensu Fungi) | YJL160C	SIC1 cluster (M/G1)
YKL164C	YKL164C ... PIR1 cell wall organization and bio structural constituent of cell wallcell wall (sensu Fungi) | YKL165C	SIC1 cluster (M/G1)
YKL185W	YKL185W ... ASH1 pseudohyphal growth* specific transcriptional repressor nucleus | YKL186C	SIC1 cluster (M/G1)
YLR079W	YLR079W ... SIC1 G1/S transition of mitotic cel protein binding* cytoplasm* | YLR080W	SIC1 cluster (M/G1)
YLR194C	YLR194C ... YLR194C biological process unknown molecular function unknown cell wall (sensu Fungi) | YLR195C	SIC1 cluster (M/G1)
YMR122W-A	YMR122W-A ... YMR122W-A biological process unknown molecular function unknown cytoplasm* | YMR123W	SIC1 cluster (M/G1)
YNL078W	YNL078W ... NIS1 regulation of mitosis molecular function unknown nucleus* | YNL079C	SIC1 cluster (M/G1)
YNL327W	YNL327W ... EGT2 cytokinesis cellulase activity cell wall (sensu Fungi) | YNL328C	SIC1 cluster (M/G1)
YOR264W	YOR264W ... DSE3 biological process unknown molecular function unknown bud neck | YOR265W	SIC1 cluster (M/G1)
YER124C	YER124C ... DSE1 cell wall organization and bio molecular function unknown bud neck | YER125W	DSE1 cluster (early G1, peaks before CLN2 in Spellman et al. 1998 data))
YGL028C	YGL028C ... SCW11 cytokinesis, completion of sep glucan 1,3-beta-glucosidase activitcell wall (sensu Fungi) | YGL029W	DSE1 cluster (early G1, peaks before CLN2 in Spellman et al. 1998 data))
YHR143W	YHR143W ... DSE2 cell wall organization and bio glucan 1,3-beta-glucosidase activitcell wall (sensu Fungi)* | YHR143W-A	DSE1 cluster (early G1, peaks before CLN2 in Spellman et al. 1998 data))
YJL078C	YJL078C ... PRY3 biological process unknown molecular function unknown cell wall (sensu Fungi) | YJL079C	DSE1 cluster (early G1, peaks before CLN2 in Spellman et al. 1998 data))
YLR285C-A	YLR285C-A ... YLR285C-A biological process unknown molecular function unknown cellular component unknown | YLR285W	DSE1 cluster (early G1, peaks before CLN2 in Spellman et al. 1998 data))
YLR286C	YLR286C ... CTS1 cytokinesis, completion of sep endochitinase activity endoplasmic reticulum* | YLR287C	DSE1 cluster (early G1, peaks before CLN2 in Spellman et al. 1998 data))
YNR067C	YNR067C ... DSE4 cytokinesis, completion of sep glucan 1,3-beta-glucosidase activitcell wall (sensu Fungi)* | YNR068C	DSE1 cluster (early G1, peaks before CLN2 in Spellman et al. 1998 data))
YBR087W	YBR087W ... RFC5 mismatch repair* DNA clamp loader activity DNA replication factor C complex | YBR088C	CLN2 cluster (DNA replication)
YBR088C	YBR088C ... POL30 nucleotide-excision repair* DNA polymerase processivity factor nucleus* | YBR089C-A	CLN2 cluster (DNA replication)
YCL061C	YCL061C ... MRC1 chromatin silencing at telomer molecular function unknown nucleus* | YCL063W	CLN2 cluster (DNA replication)
YDL003W	YDL003W ... MCD1 mitotic sister chromatid cohes molecular function unknown nucleus* | YDL004W	CLN2 cluster (DNA replication)
YDR035W	YDR035W ... ARO3 aromatic amino acid family bio 3-deoxy-7-phosphoheptulonate synthacytoplasm* | YDR036C	CLN2 cluster (DNA replication)
YER070W	YER070W PAC cluster RNR1 DNA replication ribonucleoside-diphosphate reductascytoplasm* | YER071C	CLN2 cluster (DNA replication)
YGR199W	YGR199W ... PMT6 O-linked glycosylation dolichyl-phosphate-mannose-protein endoplasmic reticulum | YGR200C	CLN2 cluster (DNA replication)
YHR149C	YHR149C ... SKG6 biological process unknown molecular function unknown bud neck* | YHR150W	CLN2 cluster (DNA replication)
YJL012C	YJL012C ... VTC4 vacuole fusion, non-autophagic molecular function unknown intrinsic to vacuolar membrane | YJL013C	CLN2 cluster (DNA replication)
YJL098W	YJL098W ... SAP185 G1/S transition of mitotic cel protein serine/threonine phosphatascytoplasm* | YJL099W	CLN2 cluster (DNA replication)
YJL115W	YJL115W ... ASF1 DNA damage response, signal tr transcription regulator activity* chromatin assembly complex | YJL116C	CLN2 cluster (DNA replication)
YKL113C	YKL113C ... RAD27 DNA repair* 5'-flap endonuclease activity nucleus | YKL114C	CLN2 cluster (DNA replication)
YKR077W	YKR077W … MSA2 biological process unknown molecular function unknown | Putative transcriptional activator, that interacts with G1-specific transcription factor, MBF and G1-specific promoters; ortholog of Msa2p, an MBF and SBF activator that regulates G1-specific transcription and cell cycle initiationYKR078W	CLN2 cluster (DNA replication)
YLR004C	YLR004C … THI73 transport transporter activity | Putative plasma membrane permease proposed to be involved in carboxylic acid uptake and repressed by thiamine; substrate of Dbf2p/Mob1p kinase; transcription is altered if mitochondrial dysfunction occursYLR005W	CLN2 cluster (DNA replication)
YMR083W	YMR083W ... ADH3 fermentation alcohol dehydrogenase activity mitochondrial matrix* | YMR084W	CLN2 cluster (DNA replication)
YMR304C-A	YMR304C-A ... | YMR304W	CLN2 cluster (DNA replication)
YMR305C	YMR305C ... SCW10 conjugation with cellular fusi glucosidase activity cytoplasm* | YMR306C-A	CLN2 cluster (DNA replication)
YNL102W	YNL102W PAC cluster POL1 DNA replication initiation* alpha DNA polymerase activity alpha DNA polymerase:primase comple | YNL103W	CLN2 cluster (DNA replication)
YNL289W	YNL289W ... PCL1 cell cycle cyclin-dependent protein kinase regcyclin-dependent protein kinase hol | YNL290W	CLN2 cluster (DNA replication)
YNL300W	YNL300W … TOS6 biological process unknown molecular function unknown | Glycosylphosphatidylinositol-dependent cell wall protein, expression is periodic and decreases in respone to ergosterol perturbation or upon entry into stationary phase; depletion increases resistance to lactic acidYNL301C	CLN2 cluster (DNA replication)
YOL007C	YOL007C … CSI2 biological process unknown molecular function unknown | Protein of unknown function; green fluorescent protein (GFP)- fusion protein localizes to the mother side of the bud neck and the vacuole; YOL007C is not an essential geneYOL008W	CLN2 cluster (DNA replication)
YOL017W	YOL017W ... ESC8 chromatin silencing molecular function unknown nucleus | YOL018C	CLN2 cluster (DNA replication)
YOR074C	YOR074C ... CDC21 DNA-dependent DNA replication* thymidylate synthase activity nucleus | YOR075W	CLN2 cluster (DNA replication)
YPL153C	YPL153C ... RAD53 DNA repair* protein threonine/tyrosine kinase anucleus | YPL154C	CLN2 cluster (DNA replication)
YPL160W	YPL160W PAC cluster CDC60 leucyl-tRNA aminoacylation leucine-tRNA ligase activity cytoplasm | YPL161C	CLN2 cluster (DNA replication)
YPL163C	YPL163C ... SVS1 response to chemical substance molecular function unknown cell wall (sensu Fungi)* | YPL164C	CLN2 cluster (DNA replication)
YPL209C	YPL209C ... IPL1 chromosome segregation* protein kinase activity condensed nuclear chromosome kineto | YPL210C	CLN2 cluster (DNA replication)
YPL256C	YPL256C ... CLN2 regulation of cyclin dependent cyclin-dependent protein kinase regcytoplasm* | YPL257W	CLN2 cluster (DNA replication)
YBL002W	YBL002W ... HTB2 chromatin assembly or disassem DNA binding nuclear nucleosome | YBL003C	Histone cluster (S-phase)
YBL003C	YBL003C ... HTA2 chromatin assembly or disassem DNA binding nuclear nucleosome | YBL004W	Histone cluster (S-phase)
YBR009C	YBR009C ... HHF1 chromatin assembly or disassem DNA binding nuclear nucleosome | YBR010W	Histone cluster (S-phase)
YBR010W	YBR010W ... HHT1 chromatin assembly or disassem DNA binding nucleus* | YBR011C	Histone cluster (S-phase)
YBR078W	YBR078W ... ECM33 cell wall organization and bio molecular function unknown mitochondrion* | YBR079C	Histone cluster (S-phase)
YDR224C	YDR224C ... HTB1 chromatin assembly or disassem DNA binding nuclear nucleosome | YDR225W	Histone cluster (S-phase)
YDR225W	YDR225W ... HTA1 chromatin assembly or disassem DNA binding nuclear nucleosome | YDR226W	Histone cluster (S-phase)
YIL123W	YIL123W ... SIM1 microtubule cytoskeleton organ molecular function unknown cell wall (sensu Fungi) | YIL124W	Histone cluster (S-phase)
YJL158C	YJL158C ... CIS3 cell wall organization and bio structural constituent of cell wallendoplasmic reticulum* | YJL159W	Histone cluster (S-phase)
YKL096W-A	YKL096W-A ... CWP2 cell wall organization and bio structural constituent of cell wallcell wall (sensu Fungi) | YKL097C	Histone cluster (S-phase)
YMR215W	YMR215W PAC cluster GAS3 biological process unknown 1,3-beta-glucanosyltransferase acticell wall (sensu Fungi) | YMR216C	Histone cluster (S-phase)
YMR307W	YMR307W PAC cluster GAS1 cell wall organization and bio 1,3-beta-glucanosyltransferase actimitochondrion* | YMR308C	Histone cluster (S-phase)
YNL030W	YNL030W ... HHF2 chromatin assembly or disassem DNA binding nuclear nucleosome | YNL031C	Histone cluster (S-phase)
YNL031C	YNL031C ... HHT2 chromatin assembly or disassem DNA binding nuclear nucleosome | YNL032W	Histone cluster (S-phase)
YPL127C	YPL127C ... HHO1 regulation of transcription, D DNA binding nucleus* | YPL128C	Histone cluster (S-phase)
[truncated: 115 more columns]
