# Supplementary material for: Single-cell RNA sequencing reveals intrinsic and extrinsic regulatory heterogeneity in yeast responding to stress
Source: PLoS Biol. 2017 Dec 14;15(12):e2004050. doi: 10.1371/journal.pbio.2004050 (PMC5746276; doi:10.1371/journal.pbio.2004050)
Supplement: S5 Table — RP, ribosomal protein. (XLSX) [file pbio.2004050.s005.xlsx]

## Sheet: anchor_RP_poly3_list.txt
** Genes identified by WaveCrest as associated with representative RP transcripts
YDR418W	YDR418W RP cluster RPL12B protein biosynthesis* structural constituent of ribosome cytosolic large ribosomal subunit ( | YDR419W
YMR230W	YMR230W RP cluster RPS10B protein biosynthesis structural constituent of ribosome cytosolic small ribosomal subunit ( | YMR230W-A
YKR057W	YKR057W RP cluster RPS21A protein biosynthesis structural constituent of ribosome cytosolic small ribosomal subunit ( | YKR058W
YGL147C	YGL147C RP cluster RPL9A protein biosynthesis structural constituent of ribosome cytosolic large ribosomal subunit ( | YGL148W
YIL148W	YIL148W RP cluster RPL40A protein biosynthesis* structural constituent of ribosome*cytosolic large ribosomal subunit ( | YIL149C
YFR032C-A	YFR032C-A ... RPL29 protein biosynthesis structural constituent of ribosome cytoplasm* | YFR032C-B
YGL030W	YGL030W RP cluster RPL30 protein biosynthesis* structural constituent of ribosome cytoplasm* | YGL031C
YPL079W	YPL079W RP cluster RPL21B protein biosynthesis structural constituent of ribosome cytosolic large ribosomal subunit ( | YPL080C
YOR369C	YOR369C RP cluster RPS12 protein biosynthesis structural constituent of ribosome cytosolic small ribosomal subunit ( | YOR370C
YPR080W	YPR080W PAC cluster TEF1 translational elongation translation elongation factor activribosome* | YPR081C
YBR084C-A	YBR084C-A RP cluster RPL19A protein biosynthesis structural constituent of ribosome cytosolic large ribosomal subunit ( | YBR084W
YHR010W	YHR010W RP cluster RPL27A protein biosynthesis structural constituent of ribosome cytosolic large ribosomal subunit ( | YHR011W
YIL133C	YIL133C RP cluster RPL16A protein biosynthesis structural constituent of ribosome*cytosolic large ribosomal subunit ( | YIL134C-A
YGR034W	YGR034W RP cluster RPL26B protein biosynthesis structural constituent of ribosome*cytosolic large ribosomal subunit ( | YGR035C
YER131W	YER131W RP cluster RPS26B protein biosynthesis structural constituent of ribosome cytosolic small ribosomal subunit ( | YER132C
YLR167W	YLR167W RP cluster RPS31 protein biosynthesis* structural constituent of ribosome*cytoplasm* | YLR168C
YHR141C	YHR141C RP cluster RPL42B protein biosynthesis structural constituent of ribosome cytosolic large ribosomal subunit ( | YHR142W
YGR118W	YGR118W RP cluster RPS23A protein biosynthesis* structural constituent of ribosome cytosolic small ribosomal subunit ( | YGR119C
YLR131C	YLR131C ... ACE2 G1-specific transcription in m transcriptional activator activity nucleus* | YLR132C
YBR191W	YBR191W RP cluster RPL21A protein biosynthesis structural constituent of ribosome cytosolic large ribosomal subunit ( | YBR191W-A
YLR029C	YLR029C RP cluster RPL15A protein biosynthesis structural constituent of ribosome*cytosolic large ribosomal subunit ( | YLR030W
YGL135W	YGL135W RP cluster RPL1B protein biosynthesis structural constituent of ribosome cytosolic large ribosomal subunit ( | YGL136C
YDL082W	YDL082W RP cluster RPL13A protein biosynthesis structural constituent of ribosome cytosolic large ribosomal subunit ( | YDL083C
YER102W	YER102W RP cluster RPS8B protein biosynthesis structural constituent of ribosome cytosolic small ribosomal subunit ( | YER103W
YHR021C	YHR021C PAC cluster RPS27B protein biosynthesis structural constituent of ribosome cytosolic small ribosomal subunit ( | YHR021W-A
YNL069C	YNL069C RP cluster RPL16B protein biosynthesis structural constituent of ribosome*cytosolic large ribosomal subunit ( | YNL070W
YGR254W	YGR254W ... ENO1 glycolysis* phosphopyruvate hydratase activity cytoplasm* | YGR255C
YOR063W	YOR063W PAC cluster RPL3 protein biosynthesis* structural constituent of ribosome cytosolic large ribosomal subunit ( | YOR064C
YBR048W	YBR048W RP cluster RPS11B protein biosynthesis* structural constituent of ribosome cytosolic small ribosomal subunit ( | YBR049C
YJL136C	YJL136C RP cluster RPS21B protein biosynthesis structural constituent of ribosome cytosolic small ribosomal subunit ( | YJL136W-A
YER117W	YER117W RP cluster RPL23B protein biosynthesis structural constituent of ribosome cytosolic large ribosomal subunit ( | YER118C
YOR312C	YOR312C RP cluster RPL20B protein biosynthesis structural constituent of ribosome cytosolic large ribosomal subunit ( | YOR313C
YDR447C	YDR447C RP cluster RPS17B protein biosynthesis* structural constituent of ribosome cytosolic small ribosomal subunit ( | YDR448W
YLR333C	YLR333C PAC cluster RPS25B protein biosynthesis structural constituent of ribosome cytosolic small ribosomal subunit ( | YLR334C
YML026C	YML026C RP cluster RPS18B protein biosynthesis structural constituent of ribosome cytosolic small ribosomal subunit ( | YML027W
YDR064W	YDR064W RP cluster RPS13 protein biosynthesis structural constituent of ribosome cytosolic small ribosomal subunit ( | YDR065W
YMR054W	YMR054W ... STV1 vacuolar acidification hydrogen-transporting ATPase activiGolgi apparatus* | YMR055C
YMR142C	YMR142C RP cluster RPL13B protein biosynthesis structural constituent of ribosome cytosolic large ribosomal subunit ( | YMR143W
YGL103W	YGL103W PAC cluster RPL28 protein biosynthesis structural constituent of ribosome*nucleus* | YGL104C
YLR325C	YLR325C RP cluster RPL38 protein biosynthesis structural constituent of ribosome cytosolic large ribosomal subunit ( | YLR326W
YNL096C	YNL096C RP cluster RPS7B protein biosynthesis structural constituent of ribosome cytosolic small ribosomal subunit ( | YNL097C
YGR148C	YGR148C RP cluster RPL24B protein biosynthesis structural constituent of ribosome*cytosolic large ribosomal subunit ( | YGR149W
YDL075W	YDL075W RP cluster RPL31A protein biosynthesis structural constituent of ribosome cytosolic large ribosomal subunit ( | YDL076C
YDL130W	YDL130W ... RPP1B translational elongation* structural constituent of ribosome cytosolic large ribosomal subunit ( | YDL130W-A
YOL127W	YOL127W PAC cluster RPL25 protein biosynthesis* structural constituent of ribosome*cytosolic large ribosomal subunit ( | YOL128C
YGR085C	YGR085C RP cluster RPL11B protein biosynthesis* structural constituent of ribosome cytosolic large ribosomal subunit ( | YGR086C
YLL045C	YLL045C RP cluster RPL8B protein biosynthesis structural constituent of ribosome cytosolic large ribosomal subunit ( | YLL046C
YMR116C	YMR116C RP cluster ASC1 biological process unknown molecular function unknown cytoplasm | YMR117C
YGL209W	YGL209W ... MIG2 regulation of transcription fr specific RNA polymerase II transcrinucleus | YGL210W
YDL073W	YDL073W ... YDL073W biological process unknown molecular function unknown cellular component unknown | YDL074C
YNL302C	YNL302C PAC cluster RPS19B protein biosynthesis structural constituent of ribosome cytosolic small ribosomal subunit ( | YNL303W
YJR145C	YJR145C RP cluster RPS4A protein biosynthesis* structural constituent of ribosome cytoplasm* | YJR146W
YGR027C	YGR027C RP cluster RPS25A protein biosynthesis structural constituent of ribosome cytosolic small ribosomal subunit ( | YGR028W
YOR182C	YOR182C PAC cluster RPS30B protein biosynthesis structural constituent of ribosome cytosolic small ribosomal subunit ( | YOR183W
YDR425W	YDR425W ... SNX41 protein transport protein transporter activity endosome | YDR426C
YLR406C	YLR406C ... RPL31B protein biosynthesis structural constituent of ribosome cytosolic large ribosomal subunit ( | YLR406C-A
YEL054C	YEL054C RP cluster RPL12A protein biosynthesis* structural constituent of ribosome cytosolic large ribosomal subunit ( | YEL055C
YOR167C	YOR167C RP cluster RPS28A protein biosynthesis structural constituent of ribosome cytosolic small ribosomal subunit ( | YOR168W
YEL060C	YEL060C iESR cluster PRB1 sporulation* serine-type endopeptidase activity vacuole (sensu Fungi)* | YEL061C
YKL084W	YKL084W ... HOT13 mitochondrial intermembrane sp molecular function unknown mitochondrial intermembrane space | YKL085W
YMR242C	YMR242C RP cluster RPL20A protein biosynthesis structural constituent of ribosome cytosolic large ribosomal subunit ( | YMR242W-A
YPR117W	YPR117W ... YPR117W biological process unknown molecular function unknown cellular component unknown | YPR118W
YER056C-A	YER056C-A RP cluster RPL34A protein biosynthesis structural constituent of ribosome cytosolic large ribosomal subunit ( | YER057C
YDL184C	YDL184C ... RPL41A protein biosynthesis structural constituent of ribosome cytosolic large ribosomal subunit ( | YDL185C-A
YDL061C	YDL061C RP cluster RPS29B protein biosynthesis structural constituent of ribosome cytosolic small ribosomal subunit ( | YDL062W
YLR278C	YLR278C ... YLR278C biological process unknown molecular function unknown nucleus | YLR279W
YOR234C	YOR234C RP cluster RPL33B protein biosynthesis structural constituent of ribosome cytosolic large ribosomal subunit ( | YOR235W
YJR123W	YJR123W RP cluster RPS5 protein biosynthesis structural constituent of ribosome cytosolic small ribosomal subunit ( | YJR124C
YBR189W	YBR189W RP cluster RPS9B protein biosynthesis* structural constituent of ribosome cytosolic small ribosomal subunit ( | YBR190W
YML063W	YML063W RP cluster RPS1B protein biosynthesis structural constituent of ribosome cytosolic small ribosomal subunit ( | YML064C
YBR195C	YBR195C ... MSI1 DNA repair* transcription regulator activity chromatin silencing complex* | YBR196C
YNL087W	YNL087W ... TCB2 biological process unknown molecular function unknown bud | YNL088W
YDR025W	YDR025W RP cluster RPS11A protein biosynthesis* structural constituent of ribosome cytosolic small ribosomal subunit ( | YDR026C
YBR179C	YBR179C ... FZO1 mitochondrion organization and GTPase activity mitochondrial inner membrane* | YBR180W
YML024W	YML024W RP cluster RPS17A protein biosynthesis* structural constituent of ribosome cytosolic small ribosomal subunit ( | YML025C
YDL133C-A	YDL133C-A ... RPL41B protein biosynthesis structural constituent of ribosome cytosolic large ribosomal subunit ( | YDL133W
YDR001C	YDR001C iESR cluster NTH1 response to stress* "alpha,alpha-trehalase activity" cytoplasm* | YDR002W
YPR132W	YPR132W RP cluster RPS23B protein biosynthesis* structural constituent of ribosome cytosolic small ribosomal subunit ( | YPR133C
YGL163C	YGL163C ... RAD54 chromatin remodeling* DNA-dependent ATPase activity* nucleus | YGL164C
YOR096W	YOR096W PAC cluster RPS7A protein biosynthesis structural constituent of ribosome cytosolic small ribosomal subunit ( | YOR097C
YBR181C	YBR181C RP cluster RPS6B protein biosynthesis structural constituent of ribosome cytoplasm* | YBR182C
YBL027W	YBL027W RP cluster RPL19B protein biosynthesis structural constituent of ribosome cytosolic large ribosomal subunit ( | YBL028C
YDL191W	YDL191W RP cluster RPL35A protein biosynthesis structural constituent of ribosome cytosolic large ribosomal subunit ( | YDL192W
YPR102C	YPR102C RP cluster RPL11A protein biosynthesis* structural constituent of ribosome cytosolic large ribosomal subunit ( | YPR103W
YIL069C	YIL069C ... RPS24B protein biosynthesis structural constituent of ribosome cytosolic small ribosomal subunit ( | YIL070C
YLR304C	YLR304C ... ACO1 mitochondrial genome maintenan aconitate hydratase activity cytosol* | YLR305C
YLR287C-A	YLR287C-A ... RPS30A protein biosynthesis structural constituent of ribosome cytosolic small ribosomal subunit ( | YLR288C
YOR265W	YOR265W ... RBL2 microtubule cytoskeleton organ tubulin binding* cytoplasm | YOR266W
YOL040C	YOL040C PAC cluster RPS15 protein biosynthesis* structural constituent of ribosome cytosolic small ribosomal subunit ( | YOL041C
YDL083C	YDL083C RP cluster RPS16B protein biosynthesis structural constituent of ribosome cytosolic small ribosomal subunit ( | YDL084W
YPR019W	YPR019W … MCM4 DNA replication initiation* chromatin binding* cytoplasm* | Essential helicase component of heterohexameric MCM2-7 complexes which bind pre-replication complexes on DNA and melt the DNA prior to replication; accumulates in the nucleus in G1; homolog of S. pombe Cdc21pYPR020W
YKL180W	YKL180W RP cluster RPL17A protein biosynthesis structural constituent of ribosome cytoplasm* | YKL181W
YDR450W	YDR450W RP cluster RPS18A protein biosynthesis structural constituent of ribosome mitochondrion* | YDR451C
YML053C	YML053C ... YML053C biological process unknown molecular function unknown cytoplasm* | YML054C
YMR279C	YMR279C ... YMR279C biological process unknown molecular function unknown cellular component unknown | YMR280C
YJL095W	YJL095W ... BCK1 protein amino acid phosphoryla MAP kinase kinase kinase activity intracellular | YJL096W
YBL072C	YBL072C RP cluster RPS8A protein biosynthesis structural constituent of ribosome cytosolic small ribosomal subunit ( | YBL073W
YIL113W	YIL113W iESR cluster SDP1 MAPKKK cascade during cell wal MAP kinase phosphatase activity cytoplasm* | YIL114C
YJR011C	YJR011C ... YJR011C biological process unknown molecular function unknown cellular component unknown | YJR013W
YPR149W	YPR149W iESR cluster NCE102 protein secretion molecular function unknown cytoplasm* | YPR150W
