# Supplementary material for: Single-cell RNA sequencing reveals intrinsic and extrinsic regulatory heterogeneity in yeast responding to stress
Source: PLoS Biol. 2017 Dec 14;15(12):e2004050. doi: 10.1371/journal.pbio.2004050 (PMC5746276; doi:10.1371/journal.pbio.2004050)
Supplement: S8 Table — iESR, induced-Environmental Stress Response; RiBi, ribosome biogenesis; RP, ribosomal protein. (XLSX) [file pbio.2004050.s008.xlsx]

## Sheet: Sheet1
UID	Annotation	Gene Group	Reference & notes
YDR417C	YDR417C RP cluster | YDR418W	RP cluster	Gasch et al. 2000 RP cluster
YDR454C	YDR454C RP cluster GUK1 GMP metabolism guanylate kinase activity cytoplasm* | YDR455C	RP cluster	Gasch et al. 2000 RP cluster
YEL026W	YEL026W RP cluster SNU13 nuclear mRNA splicing, via spl RNA binding nucleolus* | YEL027W	RP cluster	Gasch et al. 2000 RP cluster
YER025W	YER025W RP cluster GCD11 translational initiation translation initiation factor activribosome* | YER026C	RP cluster	Gasch et al. 2000 RP cluster
YGL102C	YGL102C RP cluster | YGL103W	RP cluster	Gasch et al. 2000 RP cluster
YHR128W	YHR128W RP cluster FUR1 pyrimidine salvage uracil phosphoribosyltransferase accellular component unknown | YHR129C	RP cluster	Gasch et al. 2000 RP cluster
YJL138C	YJL138C RP cluster TIF2 translational initiation* translation initiation factor activcytoplasm* | YJL139C	RP cluster	Gasch et al. 2000 RP cluster
YKL056C	YKL056C … RP cluster TMA19 biological process unknown molecular function unknown cytoplasm | Protein that associates with ribosomes; homolog of translationally controlled tumor protein; green fluorescent protein (GFP)-fusion protein localizes to the cytoplasm and relocates to the mitochondrial outer surface upon oxidative stressYKL057C	RP cluster	Gasch et al. 2000 RP cluster
YKL081W	YKL081W RP cluster TEF4 translational elongation translation elongation factor activmitochondrion* | YKL082C	RP cluster	Gasch et al. 2000 RP cluster
YKR059W	YKR059W RP cluster TIF1 translational initiation translation initiation factor activribosome* | YKR060W	RP cluster	Gasch et al. 2000 RP cluster
YLL044W	YLL044W RP cluster | YLL045C	RP cluster	Gasch et al. 2000 RP cluster
YLR062C	YLR062C … RP cluster BUD28 | Dubious open reading frame, unlikely to encode a protein; not conserved in closely related Saccharomyces species; 98% of ORF overlaps the verified gene RPL22A; diploid mutant displays a weak budding pattern phenotype in a systematic assayYLR063W	RP cluster	Gasch et al. 2000 RP cluster
YLR339C	YLR339C RP cluster | YLR340W	RP cluster	Gasch et al. 2000 RP cluster
YML022W	YML022W RP cluster APT1 AMP biosynthesis* adenine phosphoribosyltransferase acytoplasm* | YML023C	RP cluster	Gasch et al. 2000 RP cluster
YMR116C	YMR116C RP cluster ASC1 biological process unknown molecular function unknown cytoplasm | YMR117C	RP cluster	Gasch et al. 2000 RP cluster
YMR146C	YMR146C RP cluster TIF34 translational initiation translation initiation factor activeukaryotic translation initiation f | YMR147W	RP cluster	Gasch et al. 2000 RP cluster
YNL119W	YNL119W RP cluster NCS2 pseudohyphal growth* molecular function unknown cytoplasm | YNL120C	RP cluster	Gasch et al. 2000 RP cluster
YNL209W	YNL209W RP cluster SSB2 protein biosynthesis ATPase activity* cytoplasm* | YNL210W	RP cluster	Gasch et al. 2000 RP cluster
YPL142C	YPL142C RP cluster | YPL143W	RP cluster	Gasch et al. 2000 RP cluster
YPR044C	YPR044C … RP cluster OPI11 | Dubious open reading frame unlikely to encode a protein, based on available experimental and comparative sequence data; partially overlaps verified gene RPL43A/YPR043W; deletion confers sensitivity to GSAOYPR045C	RP cluster	Gasch et al. 2000 RP cluster
YBL027W	YBL027W RP cluster RPL19B protein biosynthesis structural constituent of ribosome cytosolic large ribosomal subunit ( | YBL028C	RP cluster	Gasch et al. 2000 RP cluster, annotated as 'cytosllic ribosomal protein' by SGD AND manually defined to be part of the ribosome
YBL072C	YBL072C RP cluster RPS8A protein biosynthesis structural constituent of ribosome cytosolic small ribosomal subunit ( | YBL073W	RP cluster	Gasch et al. 2000 RP cluster, annotated as 'cytosllic ribosomal protein' by SGD AND manually defined to be part of the ribosome
YBL087C	YBL087C RP cluster RPL23A protein biosynthesis structural constituent of ribosome cytosolic large ribosomal subunit ( | YBL088C	RP cluster	Gasch et al. 2000 RP cluster, annotated as 'cytosllic ribosomal protein' by SGD AND manually defined to be part of the ribosome
YBL092W	YBL092W RP cluster RPL32 protein biosynthesis structural constituent of ribosome cytosolic large ribosomal subunit ( | YBL093C	RP cluster	Gasch et al. 2000 RP cluster, annotated as 'cytosllic ribosomal protein' by SGD AND manually defined to be part of the ribosome
YBR031W	YBR031W RP cluster RPL4A protein biosynthesis structural constituent of ribosome cytosolic large ribosomal subunit ( | YBR032W	RP cluster	Gasch et al. 2000 RP cluster, annotated as 'cytosllic ribosomal protein' by SGD AND manually defined to be part of the ribosome
YBR048W	YBR048W RP cluster RPS11B protein biosynthesis* structural constituent of ribosome cytosolic small ribosomal subunit ( | YBR049C	RP cluster	Gasch et al. 2000 RP cluster, annotated as 'cytosllic ribosomal protein' by SGD AND manually defined to be part of the ribosome
YBR084C-A	YBR084C-A RP cluster RPL19A protein biosynthesis structural constituent of ribosome cytosolic large ribosomal subunit ( | YBR084W	RP cluster	Gasch et al. 2000 RP cluster, annotated as 'cytosllic ribosomal protein' by SGD AND manually defined to be part of the ribosome
YBR181C	YBR181C RP cluster RPS6B protein biosynthesis structural constituent of ribosome cytoplasm* | YBR182C	RP cluster	Gasch et al. 2000 RP cluster, annotated as 'cytosllic ribosomal protein' by SGD AND manually defined to be part of the ribosome
YBR189W	YBR189W RP cluster RPS9B protein biosynthesis* structural constituent of ribosome cytosolic small ribosomal subunit ( | YBR190W	RP cluster	Gasch et al. 2000 RP cluster, annotated as 'cytosllic ribosomal protein' by SGD AND manually defined to be part of the ribosome
YBR191W	YBR191W RP cluster RPL21A protein biosynthesis structural constituent of ribosome cytosolic large ribosomal subunit ( | YBR191W-A	RP cluster	Gasch et al. 2000 RP cluster, annotated as 'cytosllic ribosomal protein' by SGD AND manually defined to be part of the ribosome
YCR031C	YCR031C RP cluster RPS14A protein biosynthesis* structural constituent of ribosome*cytosolic small ribosomal subunit ( | YCR032W	RP cluster	Gasch et al. 2000 RP cluster, annotated as 'cytosllic ribosomal protein' by SGD AND manually defined to be part of the ribosome
YDL061C	YDL061C RP cluster RPS29B protein biosynthesis structural constituent of ribosome cytosolic small ribosomal subunit ( | YDL062W	RP cluster	Gasch et al. 2000 RP cluster, annotated as 'cytosllic ribosomal protein' by SGD AND manually defined to be part of the ribosome
YDL075W	YDL075W RP cluster RPL31A protein biosynthesis structural constituent of ribosome cytosolic large ribosomal subunit ( | YDL076C	RP cluster	Gasch et al. 2000 RP cluster, annotated as 'cytosllic ribosomal protein' by SGD AND manually defined to be part of the ribosome
YDL081C	YDL081C RP cluster RPP1A translational elongation* structural constituent of ribosome cytosolic large ribosomal subunit ( | YDL082W	RP cluster	Gasch et al. 2000 RP cluster, annotated as 'cytosllic ribosomal protein' by SGD AND manually defined to be part of the ribosome
YDL082W	YDL082W RP cluster RPL13A protein biosynthesis structural constituent of ribosome cytosolic large ribosomal subunit ( | YDL083C	RP cluster	Gasch et al. 2000 RP cluster, annotated as 'cytosllic ribosomal protein' by SGD AND manually defined to be part of the ribosome
YDL083C	YDL083C RP cluster RPS16B protein biosynthesis structural constituent of ribosome cytosolic small ribosomal subunit ( | YDL084W	RP cluster	Gasch et al. 2000 RP cluster, annotated as 'cytosllic ribosomal protein' by SGD AND manually defined to be part of the ribosome
YDL136W	YDL136W PAC cluster RPL35B protein biosynthesis structural constituent of ribosome cytosolic large ribosomal subunit ( | YDL137W	RP cluster	Gasch et al. 2000 RP cluster, annotated as 'cytosllic ribosomal protein' by SGD AND manually defined to be part of the ribosome
YDL191W	YDL191W RP cluster RPL35A protein biosynthesis structural constituent of ribosome cytosolic large ribosomal subunit ( | YDL192W	RP cluster	Gasch et al. 2000 RP cluster, annotated as 'cytosllic ribosomal protein' by SGD AND manually defined to be part of the ribosome
YDR012W	YDR012W RP cluster RPL4B protein biosynthesis structural constituent of ribosome cytoplasm* | YDR013W	RP cluster	Gasch et al. 2000 RP cluster, annotated as 'cytosllic ribosomal protein' by SGD AND manually defined to be part of the ribosome
YDR025W	YDR025W RP cluster RPS11A protein biosynthesis* structural constituent of ribosome cytosolic small ribosomal subunit ( | YDR026C	RP cluster	Gasch et al. 2000 RP cluster, annotated as 'cytosllic ribosomal protein' by SGD AND manually defined to be part of the ribosome
YDR064W	YDR064W RP cluster RPS13 protein biosynthesis structural constituent of ribosome cytosolic small ribosomal subunit ( | YDR065W	RP cluster	Gasch et al. 2000 RP cluster, annotated as 'cytosllic ribosomal protein' by SGD AND manually defined to be part of the ribosome
YDR382W	YDR382W RP cluster RPP2B translational elongation* structural constituent of ribosome cytosolic large ribosomal subunit ( | YDR383C	RP cluster	Gasch et al. 2000 RP cluster, annotated as 'cytosllic ribosomal protein' by SGD AND manually defined to be part of the ribosome
YDR418W	YDR418W RP cluster RPL12B protein biosynthesis* structural constituent of ribosome cytosolic large ribosomal subunit ( | YDR419W	RP cluster	Gasch et al. 2000 RP cluster, annotated as 'cytosllic ribosomal protein' by SGD AND manually defined to be part of the ribosome
YDR447C	YDR447C RP cluster RPS17B protein biosynthesis* structural constituent of ribosome cytosolic small ribosomal subunit ( | YDR448W	RP cluster	Gasch et al. 2000 RP cluster, annotated as 'cytosllic ribosomal protein' by SGD AND manually defined to be part of the ribosome
YDR450W	YDR450W RP cluster RPS18A protein biosynthesis structural constituent of ribosome mitochondrion* | YDR451C	RP cluster	Gasch et al. 2000 RP cluster, annotated as 'cytosllic ribosomal protein' by SGD AND manually defined to be part of the ribosome
YDR471W	YDR471W RP cluster RPL27B protein biosynthesis structural constituent of ribosome cytosolic large ribosomal subunit ( | YDR472W	RP cluster	Gasch et al. 2000 RP cluster, annotated as 'cytosllic ribosomal protein' by SGD AND manually defined to be part of the ribosome
YDR500C	YDR500C RP cluster RPL37B protein biosynthesis structural constituent of ribosome cytosolic large ribosomal subunit ( | YDR501W	RP cluster	Gasch et al. 2000 RP cluster, annotated as 'cytosllic ribosomal protein' by SGD AND manually defined to be part of the ribosome
YEL054C	YEL054C RP cluster RPL12A protein biosynthesis* structural constituent of ribosome cytosolic large ribosomal subunit ( | YEL055C	RP cluster	Gasch et al. 2000 RP cluster, annotated as 'cytosllic ribosomal protein' by SGD AND manually defined to be part of the ribosome
YER056C-A	YER056C-A RP cluster RPL34A protein biosynthesis structural constituent of ribosome cytosolic large ribosomal subunit ( | YER057C	RP cluster	Gasch et al. 2000 RP cluster, annotated as 'cytosllic ribosomal protein' by SGD AND manually defined to be part of the ribosome
YER074W	YER074W RP cluster RPS24A protein biosynthesis structural constituent of ribosome mitochondrion* | YER074W-A	RP cluster	Gasch et al. 2000 RP cluster, annotated as 'cytosllic ribosomal protein' by SGD AND manually defined to be part of the ribosome
YER102W	YER102W RP cluster RPS8B protein biosynthesis structural constituent of ribosome cytosolic small ribosomal subunit ( | YER103W	RP cluster	Gasch et al. 2000 RP cluster, annotated as 'cytosllic ribosomal protein' by SGD AND manually defined to be part of the ribosome
YER117W	YER117W RP cluster RPL23B protein biosynthesis structural constituent of ribosome cytosolic large ribosomal subunit ( | YER118C	RP cluster	Gasch et al. 2000 RP cluster, annotated as 'cytosllic ribosomal protein' by SGD AND manually defined to be part of the ribosome
YER131W	YER131W RP cluster RPS26B protein biosynthesis structural constituent of ribosome cytosolic small ribosomal subunit ( | YER132C	RP cluster	Gasch et al. 2000 RP cluster, annotated as 'cytosllic ribosomal protein' by SGD AND manually defined to be part of the ribosome
YFR031C-A	YFR031C-A RP cluster RPL2A protein biosynthesis structural constituent of ribosome cytosolic large ribosomal subunit ( | YFR032C	RP cluster	Gasch et al. 2000 RP cluster, annotated as 'cytosllic ribosomal protein' by SGD AND manually defined to be part of the ribosome
YGL030W	YGL030W RP cluster RPL30 protein biosynthesis* structural constituent of ribosome cytoplasm* | YGL031C	RP cluster	Gasch et al. 2000 RP cluster, annotated as 'cytosllic ribosomal protein' by SGD AND manually defined to be part of the ribosome
YGL031C	YGL031C RP cluster RPL24A protein biosynthesis structural constituent of ribosome*cytosolic large ribosomal subunit ( | YGL032C	RP cluster	Gasch et al. 2000 RP cluster, annotated as 'cytosllic ribosomal protein' by SGD AND manually defined to be part of the ribosome
YGL076C	YGL076C RP cluster RPL7A protein biosynthesis structural constituent of ribosome cytosolic large ribosomal subunit ( | YGL077C	RP cluster	Gasch et al. 2000 RP cluster, annotated as 'cytosllic ribosomal protein' by SGD AND manually defined to be part of the ribosome
YGL103W	YGL103W PAC cluster RPL28 protein biosynthesis structural constituent of ribosome*nucleus* | YGL104C	RP cluster	Gasch et al. 2000 RP cluster, annotated as 'cytosllic ribosomal protein' by SGD AND manually defined to be part of the ribosome
YGL123W	YGL123W RP cluster RPS2 protein biosynthesis* structural constituent of ribosome cytosolic small ribosomal subunit ( | YGL124C	RP cluster	Gasch et al. 2000 RP cluster, annotated as 'cytosllic ribosomal protein' by SGD AND manually defined to be part of the ribosome
YGL135W	YGL135W RP cluster RPL1B protein biosynthesis structural constituent of ribosome cytosolic large ribosomal subunit ( | YGL136C	RP cluster	Gasch et al. 2000 RP cluster, annotated as 'cytosllic ribosomal protein' by SGD AND manually defined to be part of the ribosome
YGL147C	YGL147C RP cluster RPL9A protein biosynthesis structural constituent of ribosome cytosolic large ribosomal subunit ( | YGL148W	RP cluster	Gasch et al. 2000 RP cluster, annotated as 'cytosllic ribosomal protein' by SGD AND manually defined to be part of the ribosome
YGL189C	YGL189C RP cluster RPS26A protein biosynthesis structural constituent of ribosome cytosolic small ribosomal subunit ( | YGL190C	RP cluster	Gasch et al. 2000 RP cluster, annotated as 'cytosllic ribosomal protein' by SGD AND manually defined to be part of the ribosome
YGR027C	YGR027C RP cluster RPS25A protein biosynthesis structural constituent of ribosome cytosolic small ribosomal subunit ( | YGR028W	RP cluster	Gasch et al. 2000 RP cluster, annotated as 'cytosllic ribosomal protein' by SGD AND manually defined to be part of the ribosome
YGR034W	YGR034W RP cluster RPL26B protein biosynthesis structural constituent of ribosome*cytosolic large ribosomal subunit ( | YGR035C	RP cluster	Gasch et al. 2000 RP cluster, annotated as 'cytosllic ribosomal protein' by SGD AND manually defined to be part of the ribosome
YGR085C	YGR085C RP cluster RPL11B protein biosynthesis* structural constituent of ribosome cytosolic large ribosomal subunit ( | YGR086C	RP cluster	Gasch et al. 2000 RP cluster, annotated as 'cytosllic ribosomal protein' by SGD AND manually defined to be part of the ribosome
YGR118W	YGR118W RP cluster RPS23A protein biosynthesis* structural constituent of ribosome cytosolic small ribosomal subunit ( | YGR119C	RP cluster	Gasch et al. 2000 RP cluster, annotated as 'cytosllic ribosomal protein' by SGD AND manually defined to be part of the ribosome
YGR148C	YGR148C RP cluster RPL24B protein biosynthesis structural constituent of ribosome*cytosolic large ribosomal subunit ( | YGR149W	RP cluster	Gasch et al. 2000 RP cluster, annotated as 'cytosllic ribosomal protein' by SGD AND manually defined to be part of the ribosome
YGR214W	YGR214W RP cluster RPS0A protein biosynthesis* structural constituent of ribosome cytosolic small ribosomal subunit ( | YGR215W	RP cluster	Gasch et al. 2000 RP cluster, annotated as 'cytosllic ribosomal protein' by SGD AND manually defined to be part of the ribosome
YHL001W	YHL001W RP cluster RPL14B protein biosynthesis structural constituent of ribosome*cytosolic large ribosomal subunit ( | YHL002C-A	RP cluster	Gasch et al. 2000 RP cluster, annotated as 'cytosllic ribosomal protein' by SGD AND manually defined to be part of the ribosome
YHL033C	YHL033C RP cluster RPL8A protein biosynthesis structural constituent of ribosome cytosolic large ribosomal subunit ( | YHL034C	RP cluster	Gasch et al. 2000 RP cluster, annotated as 'cytosllic ribosomal protein' by SGD AND manually defined to be part of the ribosome
YHR010W	YHR010W RP cluster RPL27A protein biosynthesis structural constituent of ribosome cytosolic large ribosomal subunit ( | YHR011W	RP cluster	Gasch et al. 2000 RP cluster, annotated as 'cytosllic ribosomal protein' by SGD AND manually defined to be part of the ribosome
YHR021C	YHR021C PAC cluster RPS27B protein biosynthesis structural constituent of ribosome cytosolic small ribosomal subunit ( | YHR021W-A	RP cluster	Gasch et al. 2000 RP cluster, annotated as 'cytosllic ribosomal protein' by SGD AND manually defined to be part of the ribosome
YHR141C	YHR141C RP cluster RPL42B protein biosynthesis structural constituent of ribosome cytosolic large ribosomal subunit ( | YHR142W	RP cluster	Gasch et al. 2000 RP cluster, annotated as 'cytosllic ribosomal protein' by SGD AND manually defined to be part of the ribosome
YHR203C	YHR203C RP cluster RPS4B protein biosynthesis structural constituent of ribosome cytosolic small ribosomal subunit ( | YHR204W	RP cluster	Gasch et al. 2000 RP cluster, annotated as 'cytosllic ribosomal protein' by SGD AND manually defined to be part of the ribosome
YIL018W	YIL018W RP cluster RPL2B protein biosynthesis structural constituent of ribosome cytosolic large ribosomal subunit ( | YIL019W	RP cluster	Gasch et al. 2000 RP cluster, annotated as 'cytosllic ribosomal protein' by SGD AND manually defined to be part of the ribosome
YIL052C	YIL052C RP cluster RPL34B protein biosynthesis structural constituent of ribosome cytosolic large ribosomal subunit ( | YIL053W	RP cluster	Gasch et al. 2000 RP cluster, annotated as 'cytosllic ribosomal protein' by SGD AND manually defined to be part of the ribosome
YIL133C	YIL133C RP cluster RPL16A protein biosynthesis structural constituent of ribosome*cytosolic large ribosomal subunit ( | YIL134C-A	RP cluster	Gasch et al. 2000 RP cluster, annotated as 'cytosllic ribosomal protein' by SGD AND manually defined to be part of the ribosome
YIL148W	YIL148W RP cluster RPL40A protein biosynthesis* structural constituent of ribosome*cytosolic large ribosomal subunit ( | YIL149C	RP cluster	Gasch et al. 2000 RP cluster, annotated as 'cytosllic ribosomal protein' by SGD AND manually defined to be part of the ribosome
YJL136C	YJL136C RP cluster RPS21B protein biosynthesis structural constituent of ribosome cytosolic small ribosomal subunit ( | YJL136W-A	RP cluster	Gasch et al. 2000 RP cluster, annotated as 'cytosllic ribosomal protein' by SGD AND manually defined to be part of the ribosome
YJL177W	YJL177W RP cluster RPL17B protein biosynthesis structural constituent of ribosome cytosolic large ribosomal subunit ( | YJL178C	RP cluster	Gasch et al. 2000 RP cluster, annotated as 'cytosllic ribosomal protein' by SGD AND manually defined to be part of the ribosome
YJL189W	YJL189W PAC cluster RPL39 protein biosynthesis structural constituent of ribosome cytosolic large ribosomal subunit ( | YJL190C	RP cluster	Gasch et al. 2000 RP cluster, annotated as 'cytosllic ribosomal protein' by SGD AND manually defined to be part of the ribosome
YJL190C	YJL190C RP cluster RPS22A protein biosynthesis structural constituent of ribosome cytosolic small ribosomal subunit ( | YJL191W	RP cluster	Gasch et al. 2000 RP cluster, annotated as 'cytosllic ribosomal protein' by SGD AND manually defined to be part of the ribosome
YJL191W	YJL191W RP cluster RPS14B protein biosynthesis* structural constituent of ribosome*cytosolic small ribosomal subunit ( | YJL192C	RP cluster	Gasch et al. 2000 RP cluster, annotated as 'cytosllic ribosomal protein' by SGD AND manually defined to be part of the ribosome
YJR094W-A	YJR094W-A RP cluster RPL43B protein biosynthesis structural constituent of ribosome cytosolic large ribosomal subunit ( | YJR095W	RP cluster	Gasch et al. 2000 RP cluster, annotated as 'cytosllic ribosomal protein' by SGD AND manually defined to be part of the ribosome
YJR123W	YJR123W RP cluster RPS5 protein biosynthesis structural constituent of ribosome cytosolic small ribosomal subunit ( | YJR124C	RP cluster	Gasch et al. 2000 RP cluster, annotated as 'cytosllic ribosomal protein' by SGD AND manually defined to be part of the ribosome
YJR145C	YJR145C RP cluster RPS4A protein biosynthesis* structural constituent of ribosome cytoplasm* | YJR146W	RP cluster	Gasch et al. 2000 RP cluster, annotated as 'cytosllic ribosomal protein' by SGD AND manually defined to be part of the ribosome
YKL006W	YKL006W RP cluster RPL14A protein biosynthesis structural constituent of ribosome*cytosolic large ribosomal subunit ( | YKL007W	RP cluster	Gasch et al. 2000 RP cluster, annotated as 'cytosllic ribosomal protein' by SGD AND manually defined to be part of the ribosome
YKL156W	YKL156W PAC cluster RPS27A protein biosynthesis structural constituent of ribosome cytoplasm* | YKL157W	RP cluster	Gasch et al. 2000 RP cluster, annotated as 'cytosllic ribosomal protein' by SGD AND manually defined to be part of the ribosome
YKL180W	YKL180W RP cluster RPL17A protein biosynthesis structural constituent of ribosome cytoplasm* | YKL181W	RP cluster	Gasch et al. 2000 RP cluster, annotated as 'cytosllic ribosomal protein' by SGD AND manually defined to be part of the ribosome
YKR057W	YKR057W RP cluster RPS21A protein biosynthesis structural constituent of ribosome cytosolic small ribosomal subunit ( | YKR058W	RP cluster	Gasch et al. 2000 RP cluster, annotated as 'cytosllic ribosomal protein' by SGD AND manually defined to be part of the ribosome
YKR094C	YKR094C RP cluster RPL40B protein biosynthesis* structural constituent of ribosome*mitochondrion* | YKR095W	RP cluster	Gasch et al. 2000 RP cluster, annotated as 'cytosllic ribosomal protein' by SGD AND manually defined to be part of the ribosome
YLL045C	YLL045C RP cluster RPL8B protein biosynthesis structural constituent of ribosome cytosolic large ribosomal subunit ( | YLL046C	RP cluster	Gasch et al. 2000 RP cluster, annotated as 'cytosllic ribosomal protein' by SGD AND manually defined to be part of the ribosome
YLR009W	YLR009W PAC cluster RLP24 ribosomal large subunit biogen molecular function unknown nucleolus | YLR010C	RP cluster	Gasch et al. 2000 RP cluster, annotated as 'cytosllic ribosomal protein' by SGD AND manually defined to be part of the ribosome
YLR029C	YLR029C RP cluster RPL15A protein biosynthesis structural constituent of ribosome*cytosolic large ribosomal subunit ( | YLR030W	RP cluster	Gasch et al. 2000 RP cluster, annotated as 'cytosllic ribosomal protein' by SGD AND manually defined to be part of the ribosome
YLR048W	YLR048W RP cluster RPS0B protein biosynthesis* structural constituent of ribosome cytosolic small ribosomal subunit ( | YLR049C	RP cluster	Gasch et al. 2000 RP cluster, annotated as 'cytosllic ribosomal protein' by SGD AND manually defined to be part of the ribosome
YLR061W	YLR061W RP cluster RPL22A protein biosynthesis structural constituent of ribosome cytosolic large ribosomal subunit ( | YLR062C	RP cluster	Gasch et al. 2000 RP cluster, annotated as 'cytosllic ribosomal protein' by SGD AND manually defined to be part of the ribosome
YLR075W	YLR075W RP cluster RPL10 protein biosynthesis* structural constituent of ribosome cytosolic large ribosomal subunit ( | YLR076C	RP cluster	Gasch et al. 2000 RP cluster, annotated as 'cytosllic ribosomal protein' by SGD AND manually defined to be part of the ribosome
YLR167W	YLR167W RP cluster RPS31 protein biosynthesis* structural constituent of ribosome*cytoplasm* | YLR168C	RP cluster	Gasch et al. 2000 RP cluster, annotated as 'cytosllic ribosomal protein' by SGD AND manually defined to be part of the ribosome
YLR185W	YLR185W RP cluster RPL37A protein biosynthesis structural constituent of ribosome cytosolic large ribosomal subunit ( | YLR186W	RP cluster	Gasch et al. 2000 RP cluster, annotated as 'cytosllic ribosomal protein' by SGD AND manually defined to be part of the ribosome
YLR264W	YLR264W RP cluster RPS28B protein biosynthesis structural constituent of ribosome cytosolic small ribosomal subunit ( | YLR265C	RP cluster	Gasch et al. 2000 RP cluster, annotated as 'cytosllic ribosomal protein' by SGD AND manually defined to be part of the ribosome
YLR325C	YLR325C RP cluster RPL38 protein biosynthesis structural constituent of ribosome cytosolic large ribosomal subunit ( | YLR326W	RP cluster	Gasch et al. 2000 RP cluster, annotated as 'cytosllic ribosomal protein' by SGD AND manually defined to be part of the ribosome
YLR333C	YLR333C PAC cluster RPS25B protein biosynthesis structural constituent of ribosome cytosolic small ribosomal subunit ( | YLR334C	RP cluster	Gasch et al. 2000 RP cluster, annotated as 'cytosllic ribosomal protein' by SGD AND manually defined to be part of the ribosome
YLR340W	YLR340W PAC cluster RPP0 translational elongation* structural constituent of ribosome cytosolic large ribosomal subunit ( | YLR341W	RP cluster	Gasch et al. 2000 RP cluster, annotated as 'cytosllic ribosomal protein' by SGD AND manually defined to be part of the ribosome
YLR344W	YLR344W RP cluster RPL26A protein biosynthesis structural constituent of ribosome*cytosolic large ribosomal subunit ( | YLR345W	RP cluster	Gasch et al. 2000 RP cluster, annotated as 'cytosllic ribosomal protein' by SGD AND manually defined to be part of the ribosome
YLR367W	YLR367W RP cluster RPS22B protein biosynthesis structural constituent of ribosome cytosolic small ribosomal subunit ( | YLR368W	RP cluster	Gasch et al. 2000 RP cluster, annotated as 'cytosllic ribosomal protein' by SGD AND manually defined to be part of the ribosome
YLR388W	YLR388W RP cluster RPS29A protein biosynthesis structural constituent of ribosome cytosolic small ribosomal subunit ( | YLR389C	RP cluster	Gasch et al. 2000 RP cluster, annotated as 'cytosllic ribosomal protein' by SGD AND manually defined to be part of the ribosome
YLR441C	YLR441C RP cluster RPS1A protein biosynthesis structural constituent of ribosome cytosolic small ribosomal subunit ( | YLR442C	RP cluster	Gasch et al. 2000 RP cluster, annotated as 'cytosllic ribosomal protein' by SGD AND manually defined to be part of the ribosome
YLR448W	YLR448W RP cluster RPL6B protein biosynthesis* structural constituent of ribosome*cytosolic large ribosomal subunit ( | YLR449W	RP cluster	Gasch et al. 2000 RP cluster, annotated as 'cytosllic ribosomal protein' by SGD AND manually defined to be part of the ribosome
YML024W	YML024W RP cluster RPS17A protein biosynthesis* structural constituent of ribosome cytosolic small ribosomal subunit ( | YML025C	RP cluster	Gasch et al. 2000 RP cluster, annotated as 'cytosllic ribosomal protein' by SGD AND manually defined to be part of the ribosome
YML026C	YML026C RP cluster RPS18B protein biosynthesis structural constituent of ribosome cytosolic small ribosomal subunit ( | YML027W	RP cluster	Gasch et al. 2000 RP cluster, annotated as 'cytosllic ribosomal protein' by SGD AND manually defined to be part of the ribosome
YML063W	YML063W RP cluster RPS1B protein biosynthesis structural constituent of ribosome cytosolic small ribosomal subunit ( | YML064C	RP cluster	Gasch et al. 2000 RP cluster, annotated as 'cytosllic ribosomal protein' by SGD AND manually defined to be part of the ribosome
YML073C	YML073C RP cluster RPL6A protein biosynthesis* structural constituent of ribosome*cytosolic large ribosomal subunit ( | YML074C	RP cluster	Gasch et al. 2000 RP cluster, annotated as 'cytosllic ribosomal protein' by SGD AND manually defined to be part of the ribosome
YMR121C	YMR121C RP cluster RPL15B protein biosynthesis structural constituent of ribosome*cytosolic large ribosomal subunit ( | YMR122C	RP cluster	Gasch et al. 2000 RP cluster, annotated as 'cytosllic ribosomal protein' by SGD AND manually defined to be part of the ribosome
YMR142C	YMR142C RP cluster RPL13B protein biosynthesis structural constituent of ribosome cytosolic large ribosomal subunit ( | YMR143W	RP cluster	Gasch et al. 2000 RP cluster, annotated as 'cytosllic ribosomal protein' by SGD AND manually defined to be part of the ribosome
YMR143W	YMR143W PAC cluster RPS16A protein biosynthesis structural constituent of ribosome cytosolic small ribosomal subunit ( | YMR144W	RP cluster	Gasch et al. 2000 RP cluster, annotated as 'cytosllic ribosomal protein' by SGD AND manually defined to be part of the ribosome
YMR194W	YMR194W RP cluster RPL36A protein biosynthesis structural constituent of ribosome*cytosolic large ribosomal subunit ( | YMR195W	RP cluster	Gasch et al. 2000 RP cluster, annotated as 'cytosllic ribosomal protein' by SGD AND manually defined to be part of the ribosome
YMR230W	YMR230W RP cluster RPS10B protein biosynthesis structural constituent of ribosome cytosolic small ribosomal subunit ( | YMR230W-A	RP cluster	Gasch et al. 2000 RP cluster, annotated as 'cytosllic ribosomal protein' by SGD AND manually defined to be part of the ribosome
YMR242C	YMR242C RP cluster RPL20A protein biosynthesis structural constituent of ribosome cytosolic large ribosomal subunit ( | YMR242W-A	RP cluster	Gasch et al. 2000 RP cluster, annotated as 'cytosllic ribosomal protein' by SGD AND manually defined to be part of the ribosome
YNL002C	YNL002C PAC cluster RLP7 ribosomal large subunit biogen rRNA binding nucleolus | YNL003C	RP cluster	Gasch et al. 2000 RP cluster, annotated as 'cytosllic ribosomal protein' by SGD AND manually defined to be part of the ribosome
YNL067W	YNL067W PAC cluster RPL9B protein biosynthesis structural constituent of ribosome cytosolic large ribosomal subunit ( | YNL067W-A	RP cluster	Gasch et al. 2000 RP cluster, annotated as 'cytosllic ribosomal protein' by SGD AND manually defined to be part of the ribosome
YNL069C	YNL069C RP cluster RPL16B protein biosynthesis structural constituent of ribosome*cytosolic large ribosomal subunit ( | YNL070W	RP cluster	Gasch et al. 2000 RP cluster, annotated as 'cytosllic ribosomal protein' by SGD AND manually defined to be part of the ribosome
YNL096C	YNL096C RP cluster RPS7B protein biosynthesis structural constituent of ribosome cytosolic small ribosomal subunit ( | YNL097C	RP cluster	Gasch et al. 2000 RP cluster, annotated as 'cytosllic ribosomal protein' by SGD AND manually defined to be part of the ribosome
YNL162W	YNL162W RP cluster RPL42A protein biosynthesis structural constituent of ribosome cytosolic large ribosomal subunit ( | YNL162W-A	RP cluster	Gasch et al. 2000 RP cluster, annotated as 'cytosllic ribosomal protein' by SGD AND manually defined to be part of the ribosome
YNL178W	YNL178W RP cluster RPS3 protein biosynthesis* structural constituent of ribosome cytosolic small ribosomal subunit ( | YNL179C	RP cluster	Gasch et al. 2000 RP cluster, annotated as 'cytosllic ribosomal protein' by SGD AND manually defined to be part of the ribosome
YNL301C	YNL301C RP cluster RPL18B protein biosynthesis structural constituent of ribosome cytosolic large ribosomal subunit ( | YNL302C	RP cluster	Gasch et al. 2000 RP cluster, annotated as 'cytosllic ribosomal protein' by SGD AND manually defined to be part of the ribosome
YNL302C	YNL302C PAC cluster RPS19B protein biosynthesis structural constituent of ribosome cytosolic small ribosomal subunit ( | YNL303W	RP cluster	Gasch et al. 2000 RP cluster, annotated as 'cytosllic ribosomal protein' by SGD AND manually defined to be part of the ribosome
YOL039W	YOL039W PAC cluster RPP2A translational elongation* structural constituent of ribosome cytosolic large ribosomal subunit ( | YOL040C	RP cluster	Gasch et al. 2000 RP cluster, annotated as 'cytosllic ribosomal protein' by SGD AND manually defined to be part of the ribosome
YOL040C	YOL040C PAC cluster RPS15 protein biosynthesis* structural constituent of ribosome cytosolic small ribosomal subunit ( | YOL041C	RP cluster	Gasch et al. 2000 RP cluster, annotated as 'cytosllic ribosomal protein' by SGD AND manually defined to be part of the ribosome
YOL120C	YOL120C PAC cluster RPL18A protein biosynthesis structural constituent of ribosome cytosolic large ribosomal subunit ( | YOL121C	RP cluster	Gasch et al. 2000 RP cluster, annotated as 'cytosllic ribosomal protein' by SGD AND manually defined to be part of the ribosome
YOL121C	YOL121C PAC cluster RPS19A protein biosynthesis structural constituent of ribosome cytosolic small ribosomal subunit ( | YOL122C	RP cluster	Gasch et al. 2000 RP cluster, annotated as 'cytosllic ribosomal protein' by SGD AND manually defined to be part of the ribosome
YOL127W	YOL127W PAC cluster RPL25 protein biosynthesis* structural constituent of ribosome*cytosolic large ribosomal subunit ( | YOL128C	RP cluster	Gasch et al. 2000 RP cluster, annotated as 'cytosllic ribosomal protein' by SGD AND manually defined to be part of the ribosome
YOR063W	YOR063W PAC cluster RPL3 protein biosynthesis* structural constituent of ribosome cytosolic large ribosomal subunit ( | YOR064C	RP cluster	Gasch et al. 2000 RP cluster, annotated as 'cytosllic ribosomal protein' by SGD AND manually defined to be part of the ribosome
YOR096W	YOR096W PAC cluster RPS7A protein biosynthesis structural constituent of ribosome cytosolic small ribosomal subunit ( | YOR097C	RP cluster	Gasch et al. 2000 RP cluster, annotated as 'cytosllic ribosomal protein' by SGD AND manually defined to be part of the ribosome
YOR167C	YOR167C RP cluster RPS28A protein biosynthesis structural constituent of ribosome cytosolic small ribosomal subunit ( | YOR168W	RP cluster	Gasch et al. 2000 RP cluster, annotated as 'cytosllic ribosomal protein' by SGD AND manually defined to be part of the ribosome
YOR182C	YOR182C PAC cluster RPS30B protein biosynthesis structural constituent of ribosome cytosolic small ribosomal subunit ( | YOR183W	RP cluster	Gasch et al. 2000 RP cluster, annotated as 'cytosllic ribosomal protein' by SGD AND manually defined to be part of the ribosome
YOR234C	YOR234C RP cluster RPL33B protein biosynthesis structural constituent of ribosome cytosolic large ribosomal subunit ( | YOR235W	RP cluster	Gasch et al. 2000 RP cluster, annotated as 'cytosllic ribosomal protein' by SGD AND manually defined to be part of the ribosome
YOR293W	YOR293W RP cluster RPS10A protein biosynthesis structural constituent of ribosome cytosolic small ribosomal subunit ( | YOR294W	RP cluster	Gasch et al. 2000 RP cluster, annotated as 'cytosllic ribosomal protein' by SGD AND manually defined to be part of the ribosome
YOR312C	YOR312C RP cluster RPL20B protein biosynthesis structural constituent of ribosome cytosolic large ribosomal subunit ( | YOR313C	RP cluster	Gasch et al. 2000 RP cluster, annotated as 'cytosllic ribosomal protein' by SGD AND manually defined to be part of the ribosome
YOR369C	YOR369C RP cluster RPS12 protein biosynthesis structural constituent of ribosome cytosolic small ribosomal subunit ( | YOR370C	RP cluster	Gasch et al. 2000 RP cluster, annotated as 'cytosllic ribosomal protein' by SGD AND manually defined to be part of the ribosome
YPL079W	YPL079W RP cluster RPL21B protein biosynthesis structural constituent of ribosome cytosolic large ribosomal subunit ( | YPL080C	RP cluster	Gasch et al. 2000 RP cluster, annotated as 'cytosllic ribosomal protein' by SGD AND manually defined to be part of the ribosome
YPL081W	YPL081W RP cluster RPS9A protein biosynthesis* structural constituent of ribosome cytoplasm* | YPL082C	RP cluster	Gasch et al. 2000 RP cluster, annotated as 'cytosllic ribosomal protein' by SGD AND manually defined to be part of the ribosome
YPL090C	YPL090C RP cluster RPS6A protein biosynthesis structural constituent of ribosome cytosolic small ribosomal subunit ( | YPL091W	RP cluster	Gasch et al. 2000 RP cluster, annotated as 'cytosllic ribosomal protein' by SGD AND manually defined to be part of the ribosome
YPL143W	YPL143W RP cluster RPL33A protein biosynthesis structural constituent of ribosome cytosolic large ribosomal subunit ( | YPL144W	RP cluster	Gasch et al. 2000 RP cluster, annotated as 'cytosllic ribosomal protein' by SGD AND manually defined to be part of the ribosome
YPL198W	YPL198W RP cluster RPL7B protein biosynthesis structural constituent of ribosome cytosolic large ribosomal subunit ( | YPL199C	RP cluster	Gasch et al. 2000 RP cluster, annotated as 'cytosllic ribosomal protein' by SGD AND manually defined to be part of the ribosome
YPL220W	YPL220W RP cluster RPL1A protein biosynthesis structural constituent of ribosome cytosolic large ribosomal subunit ( | YPL221W	RP cluster	Gasch et al. 2000 RP cluster, annotated as 'cytosllic ribosomal protein' by SGD AND manually defined to be part of the ribosome
YPR043W	YPR043W RP cluster RPL43A protein biosynthesis structural constituent of ribosome cytosolic large ribosomal subunit ( | YPR044C	RP cluster	Gasch et al. 2000 RP cluster, annotated as 'cytosllic ribosomal protein' by SGD AND manually defined to be part of the ribosome
YPR102C	YPR102C RP cluster RPL11A protein biosynthesis* structural constituent of ribosome cytosolic large ribosomal subunit ( | YPR103W	RP cluster	Gasch et al. 2000 RP cluster, annotated as 'cytosllic ribosomal protein' by SGD AND manually defined to be part of the ribosome
YPR132W	YPR132W RP cluster RPS23B protein biosynthesis* structural constituent of ribosome cytosolic small ribosomal subunit ( | YPR133C	RP cluster	Gasch et al. 2000 RP cluster, annotated as 'cytosllic ribosomal protein' by SGD AND manually defined to be part of the ribosome
YDL130W	YDL130W ... RPP1B translational elongation* structural constituent of ribosome cytosolic large ribosomal subunit ( | YDL130W-A	SGD-annotated RP	annotated as 'cytosllic ribosomal protein' by SGD AND manually defined to be part of the ribosome
YDL133C-A	YDL133C-A ... RPL41B protein biosynthesis structural constituent of ribosome cytosolic large ribosomal subunit ( | YDL133W	SGD-annotated RP	annotated as 'cytosllic ribosomal protein' by SGD AND manually defined to be part of the ribosome
YDL184C	YDL184C ... RPL41A protein biosynthesis structural constituent of ribosome cytosolic large ribosomal subunit ( | YDL185C-A	SGD-annotated RP	annotated as 'cytosllic ribosomal protein' by SGD AND manually defined to be part of the ribosome
YFL034C-A	YFL034C-A ... RPL22B protein biosynthesis structural constituent of ribosome cytosolic large ribosomal subunit ( | YFL034C-B	SGD-annotated RP	annotated as 'cytosllic ribosomal protein' by SGD AND manually defined to be part of the ribosome
YFR032C-A	YFR032C-A ... RPL29 protein biosynthesis structural constituent of ribosome cytoplasm* | YFR032C-B	SGD-annotated RP	annotated as 'cytosllic ribosomal protein' by SGD AND manually defined to be part of the ribosome
YHL015W	YHL015W ... RPS20 protein biosynthesis structural constituent of ribosome cytosolic small ribosomal subunit ( | YHL015W-A	SGD-annotated RP	annotated as 'cytosllic ribosomal protein' by SGD AND manually defined to be part of the ribosome
YIL069C	YIL069C ... RPS24B protein biosynthesis structural constituent of ribosome cytosolic small ribosomal subunit ( | YIL070C	SGD-annotated RP	annotated as 'cytosllic ribosomal protein' by SGD AND manually defined to be part of the ribosome
YLR287C-A	YLR287C-A ... RPS30A protein biosynthesis structural constituent of ribosome cytosolic small ribosomal subunit ( | YLR288C	SGD-annotated RP	annotated as 'cytosllic ribosomal protein' by SGD AND manually defined to be part of the ribosome
YLR406C	YLR406C ... RPL31B protein biosynthesis structural constituent of ribosome cytosolic large ribosomal subunit ( | YLR406C-A	SGD-annotated RP	annotated as 'cytosllic ribosomal protein' by SGD AND manually defined to be part of the ribosome
YPL131W	YPL131W ... RPL5 protein biosynthesis* structural constituent of ribosome*cytosolic large ribosomal subunit ( | YPL132W	SGD-annotated RP	annotated as 'cytosllic ribosomal protein' by SGD AND manually defined to be part of the ribosome
YPL249C-A	YPL249C-A ... RPL36B protein biosynthesis structural constituent of ribosome*cytosolic large ribosomal subunit ( | YPL250C	SGD-annotated RP	annotated as 'cytosllic ribosomal protein' by SGD AND manually defined to be part of the ribosome
YAL061W	YAL061W … iESR cluster BDH2 biological process unknown "oxidoreductase activity, acti | Putative medium-chain alcohol dehydrogenase with similarity to BDH1; transcription induced by constitutively active PDR1 and PDR3; BDH2 is an essential geneYAL062W	iESR cluster	Gasch et al. 2000 iESR cluster
YBL049W	YBL049W iESR cluster MOH1 biological process unknown molecular function unknown cellular component unknown | YBL050W	iESR cluster	Gasch et al. 2000 iESR cluster
YBL064C	YBL064C iESR cluster PRX1 regulation of cell redox homeo thioredoxin peroxidase activity mitochondrion | YBL065W	iESR cluster	Gasch et al. 2000 iESR cluster
YBL075C	YBL075C iESR cluster SSA3 response to stress* ATPase activity cytosol | YBL076C	iESR cluster	Gasch et al. 2000 iESR cluster
YBL078C	YBL078C iESR cluster ATG8 protein-vacuolar targeting* microtubule binding autophagic vacuole* | YBL079W	iESR cluster	Gasch et al. 2000 iESR cluster
YBR006W	YBR006W iESR cluster UGA2 response to oxidative stress* succinate-semialdehyde dehydrogenascytoplasm | YBR007C	iESR cluster	Gasch et al. 2000 iESR cluster
YBR026C	YBR026C iESR cluster ETR1 aerobic respiration* enoyl-[acyl-carrier protein] reductmitochondrion | YBR027C	iESR cluster	Gasch et al. 2000 iESR cluster
YBR052C	YBR052C … iESR cluster RFS1 biological process unknown molecular function unknown | Protein of unknown function; member of a flavodoxin-like fold protein family that includes Pst2p and Ycp4p; green fluorescent protein (GFP)-fusion protein localizes to the cytoplasm in a punctate patternYBR053C	iESR cluster	Gasch et al. 2000 iESR cluster
YBR053C	YBR053C iESR cluster YBR053C biological process unknown molecular function unknown cellular component unknown | YBR054W	iESR cluster	Gasch et al. 2000 iESR cluster
YBR056W	YBR056W iESR cluster YBR056W biological process unknown molecular function unknown cytoplasm | YBR056W-A	iESR cluster	Gasch et al. 2000 iESR cluster
YBR072W	YBR072W iESR cluster HSP26 response to stress* unfolded protein binding cytoplasm* | YBR073W	iESR cluster	Gasch et al. 2000 iESR cluster
YBR126C	YBR126C iESR cluster TPS1 response to stress* "alpha,alpha-trehalose-phosphate syn"cytoplasm* | YBR127C	iESR cluster	Gasch et al. 2000 iESR cluster
YBR139W	YBR139W iESR cluster YBR139W biological process unknown carboxypeptidase C activity vacuole (sensu Fungi) | YBR140C	iESR cluster	Gasch et al. 2000 iESR cluster
YBR149W	YBR149W iESR cluster ARA1 carbohydrate metabolism aldo-keto reductase activity* cytosol | YBR150C	iESR cluster	Gasch et al. 2000 iESR cluster
YBR169C	YBR169C iESR cluster SSE2 protein folding molecular function unknown cytoplasm | YBR170C	iESR cluster	Gasch et al. 2000 iESR cluster
YBR183W	YBR183W iESR cluster YPC1 ceramide metabolism ceramidase activity endoplasmic reticulum | YBR184W	iESR cluster	Gasch et al. 2000 iESR cluster
YBR204C	YBR204C iESR cluster YBR204C biological process unknown serine hydrolase activity lipid particle | YBR205W	iESR cluster	Gasch et al. 2000 iESR cluster
YBR230C	YBR230C … iESR cluster OM14 biological process unknown molecular function unknown | Integral mitochondrial outer membrane protein; abundance is decreased in cells grown in glucose relative to other carbon sources; appears to contain 3 alpha-helical transmembrane segments; ORF encodes a 97-basepair intronYBR230W-A	iESR cluster	Gasch et al. 2000 iESR cluster
YBR269C	YBR269C iESR cluster FMP21 biological process unknown molecular function unknown mitochondrion | YBR270C	iESR cluster	Gasch et al. 2000 iESR cluster
YBR285W	YBR285W iESR cluster YBR285W biological process unknown molecular function unknown cellular component unknown | YBR286W	iESR cluster	Gasch et al. 2000 iESR cluster
YBR287W	YBR287W iESR cluster ZSP1 biological process unknown molecular function unknown endoplasmic reticulum | YBR288C	iESR cluster	Gasch et al. 2000 iESR cluster
YCL035C	YCL035C iESR cluster GRX1 response to oxidative stress* thiol-disulfide exchange intermediacytoplasm* | YCL036W	iESR cluster	Gasch et al. 2000 iESR cluster
YCL040W	YCL040W iESR cluster GLK1 carbohydrate metabolism* glucokinase activity cytosol | YCL041C	iESR cluster	Gasch et al. 2000 iESR cluster
YCL042W	YCL042W iESR cluster YCL042W biological process unknown molecular function unknown cytoplasm | YCL043C	iESR cluster	Gasch et al. 2000 iESR cluster
YCR004C	YCR004C iESR cluster YCP4 biological process unknown electron transporter activity cytoplasm* | YCR005C	iESR cluster	Gasch et al. 2000 iESR cluster
YCR061W	YCR061W iESR cluster YCR061W biological process unknown molecular function unknown cytoplasm | YCR063W	iESR cluster	Gasch et al. 2000 iESR cluster
YCR091W	YCR091W iESR cluster KIN82 protein amino acid phosphoryla protein kinase activity cellular component unknown | YCR092C	iESR cluster	Gasch et al. 2000 iESR cluster
YDL021W	YDL021W iESR cluster GPM2 biological process unknown molecular function unknown* cytoplasm* | YDL022W	iESR cluster	Gasch et al. 2000 iESR cluster
YDL022W	YDL022W iESR cluster GPD1 intracellular accumulation of glycerol-3-phosphate dehydrogenase cytosol* | YDL023C	iESR cluster	Gasch et al. 2000 iESR cluster
YDL023C	YDL023C iESR cluster | YDL024C	iESR cluster	Gasch et al. 2000 iESR cluster
YDL027C	YDL027C iESR cluster YDL027C biological process unknown molecular function unknown mitochondrion | YDL028C	iESR cluster	Gasch et al. 2000 iESR cluster
YDL110C	YDL110C … iESR cluster TMA17 biological process unknown molecular function unknown | Protein of unknown function that associates with ribosomes; heterozygous deletion demonstrated increases in chromosome instability in a rad9 deletion background; protein abundance is decreased upon intracellular iron depletionYDL111C	iESR cluster	Gasch et al. 2000 iESR cluster
YDL124W	YDL124W iESR cluster YDL124W metabolism alpha-keto amide reductase activitycytoplasm* | YDL125C	iESR cluster	Gasch et al. 2000 iESR cluster
YDL199C	YDL199C iESR cluster YDL199C biological process unknown molecular function unknown cellular component unknown | YDL200C	iESR cluster	Gasch et al. 2000 iESR cluster
YDL204W	YDL204W iESR cluster RTN2 biological process unknown molecular function unknown endoplasmic reticulum | YDL205C	iESR cluster	Gasch et al. 2000 iESR cluster
YDL222C	YDL222C iESR cluster FMP45 cell wall organization and bio molecular function unknown mitochondrion* | YDL223C	iESR cluster	Gasch et al. 2000 iESR cluster
YDR001C	YDR001C iESR cluster NTH1 response to stress* "alpha,alpha-trehalase activity" cytoplasm* | YDR002W	iESR cluster	Gasch et al. 2000 iESR cluster
YDR003W	YDR003W iESR cluster RCR2 biological process unknown molecular function unknown cytoplasm* | YDR003W-A	iESR cluster	Gasch et al. 2000 iESR cluster
YDR032C	YDR032C iESR cluster PST2 biological process unknown molecular function unknown cytoplasm* | YDR033W	iESR cluster	Gasch et al. 2000 iESR cluster
YDR059C	YDR059C iESR cluster UBC5 endocytosis* ubiquitin conjugating enzyme activiproteasome complex (sensu Eukaryota | YDR060W	iESR cluster	Gasch et al. 2000 iESR cluster
YDR070C	YDR070C iESR cluster FMP16 biological process unknown molecular function unknown mitochondrion | YDR071C	iESR cluster	Gasch et al. 2000 iESR cluster
YDR074W	YDR074W iESR cluster TPS2 response to stress* trehalose-phosphatase activity mitochondrion* | YDR075W	iESR cluster	Gasch et al. 2000 iESR cluster
YDR085C	YDR085C iESR cluster AFR1 signal transduction during con receptor signaling protein activitymating projection base | YDR086C	iESR cluster	Gasch et al. 2000 iESR cluster
YDR096W	YDR096W iESR cluster GIS1 spore wall assembly (sensu Fun transcription factor activity nucleus* | YDR097C	iESR cluster	Gasch et al. 2000 iESR cluster
YDR169C	YDR169C iESR cluster STB3 biological process unknown molecular function unknown cytoplasm | YDR169C-A	iESR cluster	Gasch et al. 2000 iESR cluster
YDR171W	YDR171W iESR cluster HSP42 response to stress* unfolded protein binding cytoplasm* | YDR172W	iESR cluster	Gasch et al. 2000 iESR cluster
YDR204W	YDR204W iESR cluster COQ4 ubiquinone metabolism molecular function unknown mitochondrial inner membrane | YDR205W	iESR cluster	Gasch et al. 2000 iESR cluster
YDR254W	YDR254W iESR cluster CHL4 chromosome segregation DNA binding outer kinetochore of condensed nucl | YDR255C	iESR cluster	Gasch et al. 2000 iESR cluster
YDR255C	YDR255C iESR cluster RMD5 negative regulation of glucone molecular function unknown cytosol | YDR256C	iESR cluster	Gasch et al. 2000 iESR cluster
YDR258C	YDR258C iESR cluster HSP78 response to stress* ATPase activity* mitochondrial matrix | YDR259C	iESR cluster	Gasch et al. 2000 iESR cluster
YDR272W	YDR272W iESR cluster GLO2 carbohydrate metabolism hydroxyacylglutathione hydrolase accytoplasm | YDR273W	iESR cluster	Gasch et al. 2000 iESR cluster
YDR286C	YDR286C iESR cluster YDR286C biological process unknown molecular function unknown cellular component unknown | YDR287W	iESR cluster	Gasch et al. 2000 iESR cluster
YDR287W	YDR287W … iESR cluster INM2 inositol phosphate dephosphory inositol-1(or 4)-monophosphata | Inositol monophosphatase, involved in biosynthesis of inositol; enzymatic activity requires magnesium ions and is inhibited by lithium and sodium ions; inm1 inm2 double mutant lacks inositol auxotrophyYDR288W	iESR cluster	Gasch et al. 2000 iESR cluster
YDR350C	YDR350C … iESR cluster ATP22 protein complex assembly molecular function unknown mitochondrial inner membrane | Mitochondrial inner membrane protein required for assembly of the F0 sector of mitochondrial F1F0 ATP synthase, which is a large, evolutionarily conserved enzyme complex required for ATP synthesisYDR351W	iESR cluster	Gasch et al. 2000 iESR cluster
YDR358W	YDR358W iESR cluster GGA1 Golgi to vacuole transport molecular function unknown Golgi trans face | YDR359C	iESR cluster	Gasch et al. 2000 iESR cluster
YDR368W	YDR368W iESR cluster YPR1 arabinose catabolism* oxidoreductase activity* cytoplasm* | YDR369C	iESR cluster	Gasch et al. 2000 iESR cluster
YDR380W	YDR380W iESR cluster ARO10 leucine catabolism* pyruvate decarboxylase activity* cytoplasm | YDR381C-A	iESR cluster	Gasch et al. 2000 iESR cluster
YDR453C	YDR453C iESR cluster TSA2 regulation of cell redox homeo thioredoxin peroxidase activity nucleus | YDR454C	iESR cluster	Gasch et al. 2000 iESR cluster
YDR512C	YDR512C iESR cluster EMI1 sporulation (sensu Fungi) molecular function unknown cellular component unknown | YDR513W	iESR cluster	Gasch et al. 2000 iESR cluster
YDR513W	YDR513W … iESR cluster GRX2 (TTR1) mRNA-nucleus export* DNA binding* nucleus* | Cytoplasmic glutaredoxin, thioltransferase, glutathione-dependent disulfide oxidoreductase involved in maintaining redox state of target proteins, also exhibits glutathione peroxidase activity, expression induced in response to stressYDR514C	iESR cluster	Gasch et al. 2000 iESR cluster
YDR516C	YDR516C iESR cluster EMI2 sporulation (sensu Fungi) molecular function unknown cytoplasm | YDR517W	iESR cluster	Gasch et al. 2000 iESR cluster
YDR533C	YDR533C iESR cluster HSP31 biological process unknown unfolded protein binding* soluble fraction | YDR534C	iESR cluster	Gasch et al. 2000 iESR cluster
YEL005C	YEL005C iESR cluster VAB2 biological process unknown protein binding cytoplasm | YEL006W	iESR cluster	Gasch et al. 2000 iESR cluster
YEL011W	YEL011W iESR cluster GLC3 glycogen metabolism "1,4-alpha-glucan branching enzyme a"cytoplasm | YEL012W	iESR cluster	Gasch et al. 2000 iESR cluster
YEL012W	YEL012W iESR cluster UBC8 protein monoubiquitination* ubiquitin conjugating enzyme activicytoplasm | YEL013W	iESR cluster	Gasch et al. 2000 iESR cluster
YEL039C	YEL039C iESR cluster CYC7 electron transport electron carrier activity mitochondrial intermembrane space | YEL040W	iESR cluster	Gasch et al. 2000 iESR cluster
YEL060C	YEL060C iESR cluster PRB1 sporulation* serine-type endopeptidase activity vacuole (sensu Fungi)* | YEL061C	iESR cluster	Gasch et al. 2000 iESR cluster
YER035W	YER035W iESR cluster EDC2 deadenylylation-dependent deca RNA binding cytoplasm* | YER036C	iESR cluster	Gasch et al. 2000 iESR cluster
YER037W	YER037W iESR cluster PHM8 biological process unknown molecular function unknown cytoplasm* | YER038C	iESR cluster	Gasch et al. 2000 iESR cluster
YER038C	YER038C iESR cluster KRE29 biological process unknown molecular function unknown cytoplasm* | YER039C	iESR cluster	Gasch et al. 2000 iESR cluster
YER053C	YER053C iESR cluster PIC2 phosphate transport inorganic phosphate transporter actmitochondrion | YER053C-A	iESR cluster	Gasch et al. 2000 iESR cluster
YER079W	YER079W iESR cluster YER079W biological process unknown molecular function unknown cytoplasm* | YER080W	iESR cluster	Gasch et al. 2000 iESR cluster
YER103W	YER103W iESR cluster SSA4 response to stress* unfolded protein binding cytoplasm* | YER104W	iESR cluster	Gasch et al. 2000 iESR cluster
YER119C	YER119C iESR cluster AVT6 amino acid transport amino acid transporter activity vacuole | YER119C-A	iESR cluster	Gasch et al. 2000 iESR cluster
YER141W	YER141W iESR cluster COX15 cytochrome c oxidase complex a "oxidoreductase activity, acting on"mitochondrial inner membrane | YER142C	iESR cluster	Gasch et al. 2000 iESR cluster
YER142C	YER142C iESR cluster MAG1 DNA dealkylation alkylbase DNA N-glycosylase activitnucleus | YER143W	iESR cluster	Gasch et al. 2000 iESR cluster
YER150W	YER150W iESR cluster SPI1 biological process unknown molecular function unknown cell wall (sensu Fungi) | YER151C	iESR cluster	Gasch et al. 2000 iESR cluster
YER158C	YER158C iESR cluster YER158C biological process unknown molecular function unknown cellular component unknown | YER159C	iESR cluster	Gasch et al. 2000 iESR cluster
YFL014W	YFL014W iESR cluster HSP12 response to oxidative stress* molecular function unknown cytoplasm* | YFL015C	iESR cluster	Gasch et al. 2000 iESR cluster
YFL044C	YFL044C … iESR cluster OTU1 (YOD1) | Deubiquitylation enzyme that binds to the chaperone-ATPase Cdc48p; may contribute to regulation of protein degradation by deubiquitylating substrates that have been ubiquitylated by Ufd2p; member of the Ovarian Tumor (OTU) familyYFL045C	iESR cluster	Gasch et al. 2000 iESR cluster
YFR053C	YFR053C iESR cluster HXK1 glucose metabolism* hexokinase activity cytosol | YFR054C	iESR cluster	Gasch et al. 2000 iESR cluster
YGL006W	YGL006W iESR cluster PMC1 calcium ion homeostasis* calcium-transporting ATPase activitvacuolar membrane (sensu Fungi) | YGL006W-A	iESR cluster	Gasch et al. 2000 iESR cluster
YGL010W	YGL010W iESR cluster YGL010W biological process unknown molecular function unknown endoplasmic reticulum | YGL011C	iESR cluster	Gasch et al. 2000 iESR cluster
YGL037C	YGL037C iESR cluster PNC1 chromatin silencing at telomer nicotinamidase activity cytoplasm* | YGL038C	iESR cluster	Gasch et al. 2000 iESR cluster
YGL059W	YGL059W … iESR cluster PKP2 biological process unknown protein kinase activity | Mitochondrial protein kinase that negatively regulates activity of the pyruvate dehydrogenase complex by phosphorylating the ser-133 residue of the Pda1p subunit; acts in concert with kinase Pkp1p and phosphatases Ptc5p and Ptc6pYGL060W	iESR cluster	Gasch et al. 2000 iESR cluster
YGL087C	YGL087C iESR cluster MMS2 ubiquitin-dependent protein ca ubiquitin conjugating enzyme activicytoplasm* | YGL088W	iESR cluster	Gasch et al. 2000 iESR cluster
YGL096W	YGL096W iESR cluster TOS8 G1/S-specific transcription in transcription factor activity nucleus | YGL097W	iESR cluster	Gasch et al. 2000 iESR cluster
YGL104C	YGL104C iESR cluster VPS73 protein-vacuolar targeting molecular function unknown mitochondrion | YGL105W	iESR cluster	Gasch et al. 2000 iESR cluster
YGL121C	YGL121C iESR cluster GPG1 signal transduction signal transducer activity cellular component unknown | YGL122C	iESR cluster	Gasch et al. 2000 iESR cluster
YGL156W	YGL156W iESR cluster AMS1 carbohydrate metabolism alpha-mannosidase activity vacuolar membrane | YGL157W	iESR cluster	Gasch et al. 2000 iESR cluster
YGL180W	YGL180W iESR cluster ATG1 autophagy protein serine/threonine kinase actcytosol | YGL181W	iESR cluster	Gasch et al. 2000 iESR cluster
YGL208W	YGL208W iESR cluster SIP2 protein amino acid phosphoryla AMP-activated protein kinase activicytoplasm* | YGL209W	iESR cluster	Gasch et al. 2000 iESR cluster
YGL248W	YGL248W iESR cluster PDE1 cAMP-mediated signaling cAMP-specific phosphodiesterase actcellular component unknown | YGL249W	iESR cluster	Gasch et al. 2000 iESR cluster
YGR008C	YGR008C iESR cluster STF2 ATP synthesis coupled proton t molecular function unknown proton-transporting ATP synthase co | YGR009C	iESR cluster	Gasch et al. 2000 iESR cluster
YGR019W	YGR019W iESR cluster UGA1 nitrogen utilization 4-aminobutyrate transaminase activiintracellular | YGR020C	iESR cluster	Gasch et al. 2000 iESR cluster
YGR023W	YGR023W iESR cluster MTL1 cell wall organization and bio molecular function unknown integral to plasma membrane | YGR024C	iESR cluster	Gasch et al. 2000 iESR cluster
YGR043C	YGR043C … iESR cluster NQM1 biological process unknown transaldolase activity | Transaldolase of unknown function; transcription is repressed by Mot1p and induced by alpha-factor and during diauxic shiftYGR044C	iESR cluster	Gasch et al. 2000 iESR cluster
YGR088W	YGR088W iESR cluster CTT1 response to stress catalase activity cytoplasm | YGR089W	iESR cluster	Gasch et al. 2000 iESR cluster
YGR127W	YGR127W iESR cluster YGR127W biological process unknown molecular function unknown cellular component unknown | YGR128C	iESR cluster	Gasch et al. 2000 iESR cluster
YGR149W	YGR149W iESR cluster YGR149W biological process unknown molecular function unknown integral to membrane | YGR150C	iESR cluster	Gasch et al. 2000 iESR cluster
YGR161C	YGR161C iESR cluster RTS3 protein amino acid dephosphory protein phosphatase type 2A activitcytoplasm* | YGR161W-C	iESR cluster	Gasch et al. 2000 iESR cluster
YGR194C	YGR194C iESR cluster XKS1 xylulose catabolism xylulokinase activity cytoplasm | YGR195W	iESR cluster	Gasch et al. 2000 iESR cluster
YGR201C	YGR201C iESR cluster YGR201C biological process unknown molecular function unknown cellular component unknown | YGR202C	iESR cluster	Gasch et al. 2000 iESR cluster
YGR209C	YGR209C iESR cluster TRX2 response to oxidative stress* thiol-disulfide exchange intermediacytosol* | YGR210C	iESR cluster	Gasch et al. 2000 iESR cluster
YGR237C	YGR237C iESR cluster YGR237C biological process unknown molecular function unknown cytoplasm | YGR238C	iESR cluster	Gasch et al. 2000 iESR cluster
YGR248W	YGR248W iESR cluster SOL4 biological process unknown 6-phosphogluconolactonase activity cytoplasm* | YGR249W	iESR cluster	Gasch et al. 2000 iESR cluster
YGR250C	YGR250C iESR cluster YGR250C biological process unknown RNA binding cytoplasm | YGR251W	iESR cluster	Gasch et al. 2000 iESR cluster
YGR256W	YGR256W iESR cluster GND2 glucose metabolism phosphogluconate dehydrogenase (deccytosol | YGR257C	iESR cluster	Gasch et al. 2000 iESR cluster
YHL021C	YHL021C … iESR cluster AIM17 biological process unknown molecular function unknown mitochondrion | Putative protein of unknown function; the authentic, non-tagged protein is detected in highly purified mitochondria in high-throughput studies; null mutant displays reduced frequency of mitochondrial genome lossYHL022C	iESR cluster	Gasch et al. 2000 iESR cluster
YHR087W	YHR087W … iESR cluster RTC3 RNA metabolism molecular function unknown | Protein of unknown function involved in RNA metabolism; has structural similarity to SBDS, the human protein mutated in Shwachman-Diamond Syndrome (the yeast SBDS ortholog = SDO1); null mutation suppresses cdc13-1 temperature sensitivityYHR088W	iESR cluster	Gasch et al. 2000 iESR cluster
YHR096C	YHR096C iESR cluster HXT5 hexose transport glucose transporter activity* plasma membrane | YHR097C	iESR cluster	Gasch et al. 2000 iESR cluster
YHR097C	YHR097C iESR cluster YHR097C biological process unknown molecular function unknown cytoplasm* | YHR098C	iESR cluster	Gasch et al. 2000 iESR cluster
YHR104W	YHR104W iESR cluster GRE3 response to stress* aldo-keto reductase activity* cytoplasm* | YHR105W	iESR cluster	Gasch et al. 2000 iESR cluster
YHR112C	YHR112C iESR cluster YHR112C sulfur metabolism cystathionine beta-lyase activity cytoplasm | YHR113W	iESR cluster	Gasch et al. 2000 iESR cluster
YHR137W	YHR137W iESR cluster ARO9 aromatic amino acid family met aromatic-amino-acid transaminase accytoplasm* | YHR138C	iESR cluster	Gasch et al. 2000 iESR cluster
YHR138C	YHR138C iESR cluster YHR138C vacuole fusion, non-autophagic endopeptidase inhibitor activity cellular component unknown | YHR139C	iESR cluster	Gasch et al. 2000 iESR cluster
YHR171W	YHR171W iESR cluster ATG7 protein-vacuolar targeting* ubiquitin-like conjugating enzyme acytoplasm* | YHR172W	iESR cluster	Gasch et al. 2000 iESR cluster
YIL045W	YIL045W iESR cluster PIG2 biological process unknown protein phosphatase regulator activcytoplasm | YIL046W	iESR cluster	Gasch et al. 2000 iESR cluster
YIL097W	YIL097W iESR cluster FYV10 negative regulation of glucone molecular function unknown cytoplasm* | YIL098C	iESR cluster	Gasch et al. 2000 iESR cluster
YIL099W	YIL099W iESR cluster SGA1 sporulation (sensu Fungi)* "glucan 1,4-alpha-glucosidase activi"vacuole (sensu Fungi) | YIL100C-A	iESR cluster	Gasch et al. 2000 iESR cluster
YIL101C	YIL101C iESR cluster XBP1 response to stress transcription factor activity nucleus | YIL102C	iESR cluster	Gasch et al. 2000 iESR cluster
YIL107C	YIL107C iESR cluster PFK26 fructose 2,6-bisphosphate meta 6-phosphofructo-2-kinase activity cytoplasm | YIL108W	iESR cluster	Gasch et al. 2000 iESR cluster
YIL113W	YIL113W iESR cluster SDP1 MAPKKK cascade during cell wal MAP kinase phosphatase activity cytoplasm* | YIL114C	iESR cluster	Gasch et al. 2000 iESR cluster
YIL120W	YIL120W iESR cluster QDR1 multidrug transport multidrug transporter activity* plasma membrane* | YIL121W	iESR cluster	Gasch et al. 2000 iESR cluster
YIL124W	YIL124W iESR cluster AYR1 phosphatidic acid biosynthesis acylglycerone-phosphate reductase acytoplasm* | YIL125W	iESR cluster	Gasch et al. 2000 iESR cluster
YIL136W	YIL136W iESR cluster OM45 biological process unknown molecular function unknown mitochondrial outer membrane | YIL137C	iESR cluster	Gasch et al. 2000 iESR cluster
YIR037W	YIR037W iESR cluster HYR1 response to oxidative stress thiol peroxidase activity* intracellular | YIR038C	iESR cluster	Gasch et al. 2000 iESR cluster
YIR038C	YIR038C iESR cluster GTT1 glutathione metabolism glutathione transferase activity mitochondrion* | YIR039C	iESR cluster	Gasch et al. 2000 iESR cluster
YIR039C	YIR039C iESR cluster YPS6 biological process unknown aspartic-type endopeptidase activitcell wall (sensu Fungi) | YIR040C	iESR cluster	Gasch et al. 2000 iESR cluster
YJL015C	YJL015C iESR cluster | YJL016W	iESR cluster	Gasch et al. 2000 iESR cluster
YJL048C	YJL048C iESR cluster UBX6 ubiquitin-dependent protein ca molecular function unknown nucleus | YJL049W	iESR cluster	Gasch et al. 2000 iESR cluster
YJL057C	YJL057C … iESR cluster IKS1 biological process unknown molecular function unknown | Putative serine/threonine kinase; expression is induced during mild heat stress; deletion mutants are hypersensitive to copper sulphate and resistant to sorbate; interacts with an N-terminal fragment of Sst2pYJL058C	iESR cluster	Gasch et al. 2000 iESR cluster
YJL066C	YJL066C iESR cluster MPM1 biological process unknown molecular function unknown mitochondrion* | YJL067W	iESR cluster	Gasch et al. 2000 iESR cluster
YJL068C	YJL068C iESR cluster YJL068C formaldehyde catabolism carboxylesterase activity cytosol | YJL069C	iESR cluster	Gasch et al. 2000 iESR cluster
YJL103C	YJL103C … iESR cluster GSM1 oxidative phosphorylation molecular function unknown | Putative zinc cluster protein of unknown function; proposed to be involved in the regulation of energy metabolism, based on patterns of expression and sequence analysisYJL104W	iESR cluster	Gasch et al. 2000 iESR cluster
YJL132W	YJL132W iESR cluster YJL132W biological process unknown molecular function unknown membrane fraction | YJL133C-A	iESR cluster	Gasch et al. 2000 iESR cluster
YJL141C	YJL141C iESR cluster YAK1 protein amino acid phosphoryla protein kinase activity cytoplasm* | YJL142C	iESR cluster	Gasch et al. 2000 iESR cluster
YJL142C	YJL142C … iESR cluster IRC9 | Dubious open reading frame unlikely to encode a protein, based on available experimental and comparative sequence data; partially overlaps verified gene YJL141C; null mutant displays increased levels of spontaneous Rad52p fociYJL143W	iESR cluster	Gasch et al. 2000 iESR cluster
YJL144W	YJL144W iESR cluster YJL144W response to dessication molecular function unknown cytoplasm | YJL145W	iESR cluster	Gasch et al. 2000 iESR cluster
YJL155C	YJL155C iESR cluster FBP26 glucose metabolism "fructose-2,6-bisphosphate 2-phospha"cytosol | YJL156C	iESR cluster	Gasch et al. 2000 iESR cluster
YJL161W	YJL161W iESR cluster FMP33 biological process unknown molecular function unknown mitochondrion | YJL162C	iESR cluster	Gasch et al. 2000 iESR cluster
YJL163C	YJL163C iESR cluster YJL163C biological process unknown molecular function unknown cellular component unknown | YJL164C	iESR cluster	Gasch et al. 2000 iESR cluster
YJL164C	YJL164C iESR cluster TPK1 protein amino acid phosphoryla protein serine/threonine kinase actcytoplasm* | YJL165C	iESR cluster	Gasch et al. 2000 iESR cluster
YJR008W	YJR008W iESR cluster YJR008W biological process unknown molecular function unknown cytoplasm* | YJR009C	iESR cluster	Gasch et al. 2000 iESR cluster
YJR025C	YJR025C iESR cluster BNA1 NAD biosynthesis "3-hydroxyanthranilate 3,4-dioxygena"cytoplasm | YJR030C	iESR cluster	Gasch et al. 2000 iESR cluster
YJR059W	YJR059W iESR cluster PTK2 G1/S transition of mitotic cel protein kinase activity cytoplasm* | YJR060W	iESR cluster	Gasch et al. 2000 iESR cluster
YJR066W	YJR066W iESR cluster TOR1 meiosis* protein binding* plasma membrane* | YJR067C	iESR cluster	Gasch et al. 2000 iESR cluster
YJR096W	YJR096W iESR cluster YJR096W arabinose catabolism* aldo-keto reductase activity* cytoplasm* | YJR097W	iESR cluster	Gasch et al. 2000 iESR cluster
YJR104C	YJR104C iESR cluster SOD1 zinc ion homeostasis* "copper, zinc superoxide dismutase a"cytosol* | YJR105W	iESR cluster	Gasch et al. 2000 iESR cluster
YKL026C	YKL026C iESR cluster GPX1 response to oxidative stress glutathione peroxidase activity cellular component unknown | YKL027W	iESR cluster	Gasch et al. 2000 iESR cluster
YKL035W	YKL035W iESR cluster UGP1 protein amino acid glycosylati UTP-glucose-1-phosphate uridylyltracytoplasm | YKL036C	iESR cluster	Gasch et al. 2000 iESR cluster
YKL065C	YKL065C iESR cluster YET1 biological process unknown molecular function unknown endoplasmic reticulum | YKL066W	iESR cluster	Gasch et al. 2000 iESR cluster
YKL067W	YKL067W iESR cluster YNK1 purine nucleotide biosynthesis nucleoside-diphosphate kinase activcytosol* | YKL068W	iESR cluster	Gasch et al. 2000 iESR cluster
YKL091C	YKL091C iESR cluster YKL091C biological process unknown molecular function unknown nucleus | YKL092C	iESR cluster	Gasch et al. 2000 iESR cluster
YKL093W	YKL093W iESR cluster MBR1 aerobic respiration molecular function unknown cellular component unknown | YKL094W	iESR cluster	Gasch et al. 2000 iESR cluster
YKL100C	YKL100C iESR cluster YKL100C biological process unknown molecular function unknown cellular component unknown | YKL101W	iESR cluster	Gasch et al. 2000 iESR cluster
YKL103C	YKL103C iESR cluster LAP4 vacuolar protein catabolism aminopeptidase I activity vacuole (sensu Fungi) | YKL104C	iESR cluster	Gasch et al. 2000 iESR cluster
YKL121W	YKL121W … iESR cluster DGR2 biological process unknown molecular function unknown | Protein of unknown function; null mutant is resistant to 2-deoxy-D-glucose and displays abnormally elongated budsYKL122C	iESR cluster	Gasch et al. 2000 iESR cluster
YKL124W	YKL124W iESR cluster SSH4 biological process unknown molecular function unknown cellular component unknown | YKL125W	iESR cluster	Gasch et al. 2000 iESR cluster
YKL133C	YKL133C iESR cluster YKL133C biological process unknown molecular function unknown cellular component unknown | YKL134C	iESR cluster	Gasch et al. 2000 iESR cluster
YKL142W	YKL142W iESR cluster MRP8 protein biosynthesis structural constituent of ribosome mitochondrial ribosome | YKL143W	iESR cluster	Gasch et al. 2000 iESR cluster
YKL150W	YKL150W iESR cluster MCR1 response to oxidative stress* cytochrome-b5 reductase activity mitochondrial outer membrane* | YKL151C	iESR cluster	Gasch et al. 2000 iESR cluster
YKL151C	YKL151C iESR cluster YKL151C biological process unknown molecular function unknown cytoplasm | YKL152C	iESR cluster	Gasch et al. 2000 iESR cluster
YKL188C	YKL188C iESR cluster PXA2 fatty acid transport "ATPase activity, coupled to transme"integral to peroxisomal membrane | YKL189W	iESR cluster	Gasch et al. 2000 iESR cluster
YKL193C	YKL193C iESR cluster SDS22 chromosome segregation* enzyme regulator activity* cytoplasm* | YKL194C	iESR cluster	Gasch et al. 2000 iESR cluster
YKR009C	YKR009C iESR cluster FOX2 fatty acid beta-oxidation 3-hydroxyacyl-CoA dehydrogenase actperoxisomal matrix | YKR010C	iESR cluster	Gasch et al. 2000 iESR cluster
YKR011C	YKR011C iESR cluster YKR011C biological process unknown molecular function unknown nucleus | YKR012C	iESR cluster	Gasch et al. 2000 iESR cluster
YKR049C	YKR049C iESR cluster FMP46 biological process unknown molecular function unknown mitochondrion | YKR050W	iESR cluster	Gasch et al. 2000 iESR cluster
YKR058W	YKR058W iESR cluster GLG1 glycogen biosynthesis glycogenin glucosyltransferase acticellular component unknown | YKR059W	iESR cluster	Gasch et al. 2000 iESR cluster
YKR066C	YKR066C iESR cluster CCP1 response to oxidative stress cytochrome-c peroxidase activity mitochondrion* | YKR067W	iESR cluster	Gasch et al. 2000 iESR cluster
YKR067W	YKR067W iESR cluster GPT2 phospholipid biosynthesis glycerol-3-phosphate O-acyltransfercytoplasm* | YKR068C	iESR cluster	Gasch et al. 2000 iESR cluster
YKR076W	YKR076W iESR cluster ECM4 cell wall organization and bio molecular function unknown cytoplasm | YKR077W	iESR cluster	Gasch et al. 2000 iESR cluster
YLL019C	YLL019C iESR cluster KNS1 protein amino acid phosphoryla protein serine/threonine kinase actcellular component unknown | YLL020C	iESR cluster	Gasch et al. 2000 iESR cluster
YLL020C	YLL020C iESR cluster | YLL021W	iESR cluster	Gasch et al. 2000 iESR cluster
YLL026W	YLL026W iESR cluster HSP104 response to stress* chaperone binding* cytoplasm* | YLL027W	iESR cluster	Gasch et al. 2000 iESR cluster
YLL039C	YLL039C iESR cluster UBI4 response to stress* protein tag* cytoplasm | YLL040C	iESR cluster	Gasch et al. 2000 iESR cluster
YLR001C	YLR001C iESR cluster YLR001C biological process unknown molecular function unknown mitochondrion* | YLR002C	iESR cluster	Gasch et al. 2000 iESR cluster
YLR080W	YLR080W iESR cluster EMP46 ER to Golgi transport molecular function unknown Golgi membrane* | YLR081W	iESR cluster	Gasch et al. 2000 iESR cluster
YLR142W	YLR142W iESR cluster PUT1 glutamate biosynthesis* proline dehydrogenase activity mitochondrion | YLR143W	iESR cluster	Gasch et al. 2000 iESR cluster
YLR149C	YLR149C iESR cluster YLR149C biological process unknown molecular function unknown cellular component unknown | YLR149C-A	iESR cluster	Gasch et al. 2000 iESR cluster
YLR152C	YLR152C iESR cluster YLR152C biological process unknown molecular function unknown cellular component unknown | YLR153C	iESR cluster	Gasch et al. 2000 iESR cluster
YLR178C	YLR178C iESR cluster TFS1 regulation of proteolysis and lipid binding* soluble fraction | YLR179C	iESR cluster	Gasch et al. 2000 iESR cluster
YLR250W	YLR250W iESR cluster SSP120 protein secretion molecular function unknown cytoplasm | YLR251W	iESR cluster	Gasch et al. 2000 iESR cluster
YLR251W	YLR251W iESR cluster SYM1 ethanol metabolism molecular function unknown mitochondrial inner membrane | YLR252W	iESR cluster	Gasch et al. 2000 iESR cluster
YLR252W	YLR252W iESR cluster | YLR253W	iESR cluster	Gasch et al. 2000 iESR cluster
YLR258W	YLR258W iESR cluster GSY2 glycogen metabolism glycogen (starch) synthase activitycytoplasm | YLR259C	iESR cluster	Gasch et al. 2000 iESR cluster
YLR267W	YLR267W iESR cluster BOP2 biological process unknown molecular function unknown cellular component unknown | YLR268W	iESR cluster	Gasch et al. 2000 iESR cluster
YLR270W	YLR270W iESR cluster DCS1 deadenylylation-dependent deca "hydrolase activity, acting on acid"cytoplasm* | YLR271W	iESR cluster	Gasch et al. 2000 iESR cluster
YLR290C	YLR290C iESR cluster YLR290C biological process unknown molecular function unknown mitochondrion | YLR291C	iESR cluster	Gasch et al. 2000 iESR cluster
YLR299W	YLR299W iESR cluster ECM38 glutathione catabolism protein-glutamine gamma-glutamyltraintracellular | YLR300W	iESR cluster	Gasch et al. 2000 iESR cluster
YLR312C	YLR312C iESR cluster YLR312C biological process unknown molecular function unknown cellular component unknown | YLR312W-A	iESR cluster	Gasch et al. 2000 iESR cluster
YLR327C	YLR327C … iESR cluster TMA10 (RBF9) biological process unknown molecular function unknown nucleus | Protein of unknown function that associates with ribosomesYLR328W	iESR cluster	Gasch et al. 2000 iESR cluster
YLR345W	YLR345W iESR cluster YLR345W biological process unknown molecular function unknown cytoplasm | YLR346C	iESR cluster	Gasch et al. 2000 iESR cluster
YLR356W	YLR356W iESR cluster YLR356W biological process unknown molecular function unknown mitochondrion | YLR357W	iESR cluster	Gasch et al. 2000 iESR cluster
YLR370C	YLR370C iESR cluster ARC18 actin filament organization* structural constituent of cytoskeleArp2/3 protein complex | YLR371W	iESR cluster	Gasch et al. 2000 iESR cluster
YML004C	YML004C iESR cluster GLO1 glutathione metabolism lactoylglutathione lyase activity cytoplasm* | YML005W	iESR cluster	Gasch et al. 2000 iESR cluster
YML042W	YML042W iESR cluster CAT2 carnitine metabolism carnitine O-acetyltransferase activmitochondrion* | YML043C	iESR cluster	Gasch et al. 2000 iESR cluster
YML100W	YML100W iESR cluster TSL1 response to stress* enzyme regulator activity "alpha,alpha-trehalose-phosphate syn" | YML100W-A	iESR cluster	Gasch et al. 2000 iESR cluster
YML110C	YML110C iESR cluster COQ5 aerobic respiration* "2-hexaprenyl-6-methoxy-1,4-benzoqui"mitochondrion | YML111W	iESR cluster	Gasch et al. 2000 iESR cluster
YML128C	YML128C iESR cluster MSC1 meiotic recombination molecular function unknown mitochondrion* | YML129C	iESR cluster	Gasch et al. 2000 iESR cluster
YML131W	YML131W iESR cluster YML131W biological process unknown molecular function unknown cytoplasm | YML132W	iESR cluster	Gasch et al. 2000 iESR cluster
YMR041C	YMR041C … iESR cluster ARA2 biological process unknown molecular function unknown | NAD-dependent arabinose dehydrogenase, involved in biosynthesis of dehydro-D-arabinono-1,4-lactone; similar to plant L-galactose dehydrogenaseYMR042W	iESR cluster	Gasch et al. 2000 iESR cluster
YMR053C	YMR053C iESR cluster STB2 histone deacetylation transcriptional repressor activity nucleus* | YMR054W	iESR cluster	Gasch et al. 2000 iESR cluster
YMR081C	YMR081C iESR cluster ISF1 aerobic respiration molecular function unknown cellular component unknown | YMR082C	iESR cluster	Gasch et al. 2000 iESR cluster
YMR090W	YMR090W iESR cluster YMR090W biological process unknown molecular function unknown cytoplasm | YMR091C	iESR cluster	Gasch et al. 2000 iESR cluster
YMR105C	YMR105C iESR cluster PGM2 glucose 1-phosphate utilizatio phosphoglucomutase activity cytosol | YMR105W-A	iESR cluster	Gasch et al. 2000 iESR cluster
YMR110C	YMR110C … iESR cluster HFD1 biological process unknown molecular function unknown | Putative fatty aldehyde dehydrogenase, located in the mitochondrial outer membrane and also in lipid particles; has similarity to human fatty aldehyde dehydrogenase (FALDH) which is implicated in Sjogren-Larsson syndromeYMR111C	iESR cluster	Gasch et al. 2000 iESR cluster
YMR136W	YMR136W iESR cluster GAT2 transcription transcription factor activity nucleus | YMR137C	iESR cluster	Gasch et al. 2000 iESR cluster
YMR139W	YMR139W iESR cluster RIM11 protein amino acid phosphoryla protein serine/threonine kinase actcytoplasm | YMR140W	iESR cluster	Gasch et al. 2000 iESR cluster
YMR155W	YMR155W iESR cluster YMR155W biological process unknown molecular function unknown cellular component unknown | YMR156C	iESR cluster	Gasch et al. 2000 iESR cluster
YMR169C	YMR169C iESR cluster ALD3 response to stress* aldehyde dehydrogenase activity cytoplasm | YMR170C	iESR cluster	Gasch et al. 2000 iESR cluster
YMR170C	YMR170C iESR cluster ALD2 aldehyde metabolism* aldehyde dehydrogenase activity cytoplasm | YMR171C	iESR cluster	Gasch et al. 2000 iESR cluster
YMR173W	YMR173W iESR cluster DDR48 DNA repair ATPase activity* cytoplasm | YMR173W-A	iESR cluster	Gasch et al. 2000 iESR cluster
YMR173W-A	YMR173W-A iESR cluster | YMR174C	iESR cluster	Gasch et al. 2000 iESR cluster
YMR174C	YMR174C iESR cluster PAI3 vacuolar protein catabolism endopeptidase inhibitor activity cytoplasm | YMR175W	iESR cluster	Gasch et al. 2000 iESR cluster
YMR181C	YMR181C iESR cluster YMR181C biological process unknown molecular function unknown cellular component unknown | YMR182C	iESR cluster	Gasch et al. 2000 iESR cluster
YMR196W	YMR196W iESR cluster YMR196W biological process unknown molecular function unknown cytoplasm | YMR197C	iESR cluster	Gasch et al. 2000 iESR cluster
YMR197C	YMR197C iESR cluster VTI1 vesicle fusion* v-SNARE activity integral to Golgi membrane | YMR198W	iESR cluster	Gasch et al. 2000 iESR cluster
YMR250W	YMR250W iESR cluster GAD1 response to oxidative stress* glutamate decarboxylase activity cytoplasm | YMR251W	iESR cluster	Gasch et al. 2000 iESR cluster
YMR251W	YMR251W iESR cluster GTO3 biological process unknown molecular function unknown cellular component unknown | YMR251W-A	iESR cluster	Gasch et al. 2000 iESR cluster
YMR251W-A	YMR251W-A iESR cluster HOR7 response to stress molecular function unknown endoplasmic reticulum* | YMR252C	iESR cluster	Gasch et al. 2000 iESR cluster
YMR253C	YMR253C iESR cluster YMR253C biological process unknown molecular function unknown cytoplasm | YMR254C	iESR cluster	Gasch et al. 2000 iESR cluster
YMR271C	YMR271C iESR cluster URA10 pyrimidine base biosynthesis orotate phosphoribosyltransferase acytoplasm | YMR272C	iESR cluster	Gasch et al. 2000 iESR cluster
YMR291W	YMR291W iESR cluster YMR291W biological process unknown protein kinase activity cytoplasm* | YMR292W	iESR cluster	Gasch et al. 2000 iESR cluster
YMR297W	YMR297W iESR cluster PRC1 vacuolar protein catabolism carboxypeptidase C activity cytoplasm* | YMR298W	iESR cluster	Gasch et al. 2000 iESR cluster
YMR302C	YMR302C … iESR cluster YME2 rRNA processing* exonuclease activity mitochondrial inner membrane | Integral inner mitochondrial membrane protein with a role in maintaining mitochondrial nucleoid structure and number; mutants exhibit an increased rate of mitochondrial DNA escape; shows some sequence similarity to exonucleasesYMR303C	iESR cluster	Gasch et al. 2000 iESR cluster
YMR304W	YMR304W iESR cluster UBP15 protein deubiquitination ubiquitin-specific protease activitcytoplasm | YMR305C	iESR cluster	Gasch et al. 2000 iESR cluster
YMR315W	YMR315W iESR cluster YMR315W biological process unknown molecular function unknown cytoplasm* | YMR315W-A	iESR cluster	Gasch et al. 2000 iESR cluster
YNL009W	YNL009W iESR cluster IDP3 fatty acid beta-oxidation* isocitrate dehydrogenase (NADP+) accytoplasm* | YNL010W	iESR cluster	Gasch et al. 2000 iESR cluster
YNL015W	YNL015W iESR cluster PBI2 vacuole fusion, non-autophagic endopeptidase inhibitor activity cytoplasm* | YNL016W	iESR cluster	Gasch et al. 2000 iESR cluster
YNL055C	YNL055C iESR cluster POR1 aerobic respiration* voltage-gated ion-selective channelmitochondrial outer membrane | YNL056W	iESR cluster	Gasch et al. 2000 iESR cluster
YNL115C	YNL115C iESR cluster YNL115C biological process unknown molecular function unknown vacuole (sensu Fungi) | YNL116W	iESR cluster	Gasch et al. 2000 iESR cluster
YNL134C	YNL134C iESR cluster YNL134C biological process unknown alcohol dehydrogenase (NADP+) activcytoplasm* | YNL135C	iESR cluster	Gasch et al. 2000 iESR cluster
YNL160W	YNL160W iESR cluster YGP1 response to stress* molecular function unknown cell wall (sensu Fungi) | YNL161W	iESR cluster	Gasch et al. 2000 iESR cluster
YNL183C	YNL183C iESR cluster NPR1 regulation of nitrogen utiliza kinase activity cytoplasm | YNL184C	iESR cluster	Gasch et al. 2000 iESR cluster
YNL194C	YNL194C iESR cluster YNL194C biological process unknown molecular function unknown cytoplasm* | YNL195C	iESR cluster	Gasch et al. 2000 iESR cluster
YNL195C	YNL195C iESR cluster YNL195C biological process unknown molecular function unknown mitochondrion | YNL196C	iESR cluster	Gasch et al. 2000 iESR cluster
YNL200C	YNL200C iESR cluster YNL200C biological process unknown molecular function unknown cytoplasm* | YNL201C	iESR cluster	Gasch et al. 2000 iESR cluster
YNL208W	YNL208W iESR cluster YNL208W biological process unknown molecular function unknown mitochondrion | YNL209W	iESR cluster	Gasch et al. 2000 iESR cluster
YNL241C	YNL241C iESR cluster ZWF1 pentose-phosphate shunt glucose-6-phosphate 1-dehydrogenasecytoplasm | YNL242W	iESR cluster	Gasch et al. 2000 iESR cluster
YNL274C	YNL274C … iESR cluster GOR1 metabolism "oxidoreductase activity, acti | Glyoxylate reductase; null mutation results in increased biomass after diauxic shift; the authentic, non-tagged protein is detected in highly purified mitochondria in high-throughput studiesYNL275W	iESR cluster	Gasch et al. 2000 iESR cluster
YNL305C	YNL305C iESR cluster YNL305C biological process unknown molecular function unknown vacuole (sensu Fungi) | YNL306W	iESR cluster	Gasch et al. 2000 iESR cluster
YNR001C	YNR001C iESR cluster CIT1 tricarboxylic acid cycle* citrate (Si)-synthase activity mitochondrion* | YNR001W-A	iESR cluster	Gasch et al. 2000 iESR cluster
YNR002C	YNR002C … iESR cluster ATO2 transport* transporter activity mitochondrion* | Putative transmembrane protein involved in export of ammonia, a starvation signal that promotes cell death in aging colonies; phosphorylated in mitochondria; member of the TC 9.B.33 YaaH family; homolog of Ady2p and Y. lipolytica Gpr1pYNR003C	iESR cluster	Gasch et al. 2000 iESR cluster
YOL048C	YOL048C … iESR cluster RRT8 biological process unknown molecular function unknown | Putative protein of unknown function; identified in a screen for mutants with increased levels of rDNA transcription; green fluorescent protein (GFP)-fusion protein localizes to lipid particlesYOL049W	iESR cluster	Gasch et al. 2000 iESR cluster
YOL082W	YOL082W iESR cluster ATG19 protein-vacuolar targeting protein binding cytoplasm* | YOL083W	iESR cluster	Gasch et al. 2000 iESR cluster
YOL083W	YOL083W iESR cluster YOL083W biological process unknown molecular function unknown cellular component unknown | YOL084W	iESR cluster	Gasch et al. 2000 iESR cluster
YOL084W	YOL084W iESR cluster PHM7 biological process unknown molecular function unknown vacuole (sensu Fungi) | YOL085C	iESR cluster	Gasch et al. 2000 iESR cluster
YOL150C	YOL150C iESR cluster | YOL151W	iESR cluster	Gasch et al. 2000 iESR cluster
YOL151W	YOL151W iESR cluster GRE2 response to stress oxidoreductase activity* cytoplasm* | YOL152W	iESR cluster	Gasch et al. 2000 iESR cluster
YOL153C	YOL153C	iESR cluster	Gasch et al. 2000 iESR cluster
YOR052C	YOR052C iESR cluster YOR052C biological process unknown molecular function unknown nucleus | YOR053W	iESR cluster	Gasch et al. 2000 iESR cluster
YOR152C	YOR152C iESR cluster YOR152C biological process unknown molecular function unknown membrane fraction | YOR153W	iESR cluster	Gasch et al. 2000 iESR cluster
YOR161C	YOR161C iESR cluster PNS1 biological process unknown molecular function unknown* integral to plasma membrane | YOR161C-C	iESR cluster	Gasch et al. 2000 iESR cluster
YOR173W	YOR173W iESR cluster DCS2 biological process unknown molecular function unknown cytoplasm | YOR174W	iESR cluster	Gasch et al. 2000 iESR cluster
YOR185C	YOR185C iESR cluster GSP2 nuclear organization and bioge GTPase activity nucleus | YOR186W	iESR cluster	Gasch et al. 2000 iESR cluster
YOR220W	YOR220W … iESR cluster RCN2 biological process unknown molecular function unknown | Protein of unknown function; green fluorescent protein (GFP)-fusion protein localizes to the cytoplasm and is induced in response to the DNA-damaging agent MMS; phosphorylated in response to alpha factorYOR221C	iESR cluster	Gasch et al. 2000 iESR cluster
YOR285W	YOR285W iESR cluster YOR285W biological process unknown molecular function unknown mitochondrion* | YOR286W	iESR cluster	Gasch et al. 2000 iESR cluster
YOR289W	YOR289W iESR cluster YOR289W biological process unknown molecular function unknown cytoplasm* | YOR290C	iESR cluster	Gasch et al. 2000 iESR cluster
YOR317W	YOR317W iESR cluster FAA1 lipid metabolism* long-chain-fatty-acid-CoA ligase acmitochondrion* | YOR318C	iESR cluster	Gasch et al. 2000 iESR cluster
YOR374W	YOR374W iESR cluster ALD4 ethanol metabolism aldehyde dehydrogenase (NAD) activimitochondrion* | YOR375C	iESR cluster	Gasch et al. 2000 iESR cluster
YPL004C	YPL004C iESR cluster LSP1 response to heat protein kinase inhibitor activity cytoplasm* | YPL005W	iESR cluster	Gasch et al. 2000 iESR cluster
YPL054W	YPL054W iESR cluster LEE1 biological process unknown molecular function unknown cellular component unknown | YPL055C	iESR cluster	Gasch et al. 2000 iESR cluster
YPL087W	YPL087W iESR cluster YDC1 response to heat* ceramidase activity endoplasmic reticulum | YPL088W	iESR cluster	Gasch et al. 2000 iESR cluster
YPL152W	YPL152W iESR cluster RRD2 response to osmotic stress* protein phosphatase type 2A regulatcytosol* | YPL152W-A	iESR cluster	Gasch et al. 2000 iESR cluster
YPL154C	YPL154C iESR cluster PEP4 sporulation* endopeptidase activity* mitochondrion* | YPL155C	iESR cluster	Gasch et al. 2000 iESR cluster
YPL165C	YPL165C iESR cluster SET6 biological process unknown molecular function unknown cellular component unknown | YPL166W	iESR cluster	Gasch et al. 2000 iESR cluster
YPL166W	YPL166W … iESR cluster ATG29 biological process unknown molecular function unknown | Autophagy-specific protein that is required for recruitment of other ATG proteins to the pre-autophagosomal structure (PAS); interacts with Atg17p and localizas to the PAS in a manner interdependent with Atg17p and Cis1p; not conservedYPL167C	iESR cluster	Gasch et al. 2000 iESR cluster
YPL186C	YPL186C iESR cluster UIP4 biological process unknown molecular function unknown endoplasmic reticulum* | YPL187W	iESR cluster	Gasch et al. 2000 iESR cluster
YPL196W	YPL196W iESR cluster OXR1 response to oxidative stress molecular function unknown mitochondrion | YPL197C	iESR cluster	Gasch et al. 2000 iESR cluster
YPL203W	YPL203W iESR cluster TPK2 protein amino acid phosphoryla protein serine/threonine kinase actcytoplasm* | YPL204W	iESR cluster	Gasch et al. 2000 iESR cluster
YPL230W	YPL230W … iESR cluster USV1 biological process unknown molecular function unknown | Putative transcription factor containing a C2H2 zinc finger; mutation affects transcriptional regulation of genes involved in growth on non-fermentable carbon sources, response to salt stress and cell wall biosynthesisYPL231W	iESR cluster	Gasch et al. 2000 iESR cluster
YPR026W	YPR026W iESR cluster ATH1 response to stress* "alpha,alpha-trehalase activity" vacuole (sensu Fungi) | YPR027C	iESR cluster	Gasch et al. 2000 iESR cluster
YPR067W	YPR067W iESR cluster ISA2 iron ion transport molecular function unknown mitochondrial intermembrane space | YPR068C	iESR cluster	Gasch et al. 2000 iESR cluster
YPR098C	YPR098C iESR cluster YPR098C biological process unknown molecular function unknown mitochondrion | YPR099C	iESR cluster	Gasch et al. 2000 iESR cluster
YPR149W	YPR149W iESR cluster NCE102 protein secretion molecular function unknown cytoplasm* | YPR150W	iESR cluster	Gasch et al. 2000 iESR cluster
YPR150W	YPR150W iESR cluster | YPR151C	iESR cluster	Gasch et al. 2000 iESR cluster
YPR151C	YPR151C iESR cluster SUE1 protein catabolism molecular function unknown mitochondrial membrane | YPR152C	iESR cluster	Gasch et al. 2000 iESR cluster
YPR184W	YPR184W iESR cluster GDB1 glycogen catabolism 4-alpha-glucanotransferase activitycytoplasm* | YPR185W	iESR cluster	Gasch et al. 2000 iESR cluster
YAL003W	YAL003W PAC cluster EFB1 translational elongation translation elongation factor activribosome* | YAL004W	RiBi (originally called PAC) cluster	Gasch et al. 2000 RiBi (PAC) cluster
YAL025C	YAL025C PAC cluster MAK16 ribosomal large subunit biogen molecular function unknown nucleolus | YAL026C	RiBi (originally called PAC) cluster	Gasch et al. 2000 RiBi (PAC) cluster
YAL035W	YAL035W PAC cluster FUN12 translational initiation GTPase activity* mitochondrion* | YAL036C	RiBi (originally called PAC) cluster	Gasch et al. 2000 RiBi (PAC) cluster
YAL036C	YAL036C PAC cluster RBG1 biological process unknown GTP binding cytoplasm | YAL037C-A	RiBi (originally called PAC) cluster	Gasch et al. 2000 RiBi (PAC) cluster
YAL038W	YAL038W PAC cluster CDC19 glycolysis* pyruvate kinase activity cytosol | YAL039C	RiBi (originally called PAC) cluster	Gasch et al. 2000 RiBi (PAC) cluster
YAL059W	YAL059W PAC cluster ECM1 cell wall organization and bio molecular function unknown nucleus* | YAL060W	RiBi (originally called PAC) cluster	Gasch et al. 2000 RiBi (PAC) cluster
YBL024W	YBL024W PAC cluster NCL1 tRNA methylation tRNA (cytosine-5-)-methyltransferasnucleus | YBL025W	RiBi (originally called PAC) cluster	Gasch et al. 2000 RiBi (PAC) cluster
YBL028C	YBL028C PAC cluster YBL028C biological process unknown molecular function unknown nucleus* | YBL029C-A	RiBi (originally called PAC) cluster	Gasch et al. 2000 RiBi (PAC) cluster
YBL035C	YBL035C PAC cluster POL12 DNA replication initiation* alpha DNA polymerase activity nucleus* | YBL036C	RiBi (originally called PAC) cluster	Gasch et al. 2000 RiBi (PAC) cluster
YBL039C	YBL039C PAC cluster URA7 phospholipid biosynthesis* CTP synthase activity cytosol | YBL039W-B	RiBi (originally called PAC) cluster	Gasch et al. 2000 RiBi (PAC) cluster
YBL054W	YBL054W … PAC cluster TOD6 biological process unknown molecular function unknown | Protein involved in rRNA and ribosome biogenesis; binds polymerase A and C motif; subunit of the RPD3L histone deacetylase complex; similar to Dot6p; contains chromatin specific SANT domainYBL055C	RiBi (originally called PAC) cluster	Gasch et al. 2000 RiBi (PAC) cluster
YBL068W	YBL068W PAC cluster PRS4 histidine biosynthesis* ribose-phosphate diphosphokinase accytoplasm | YBL069W	RiBi (originally called PAC) cluster	Gasch et al. 2000 RiBi (PAC) cluster
YBL077W	YBL077W PAC cluster | YBL078C	RiBi (originally called PAC) cluster	Gasch et al. 2000 RiBi (PAC) cluster
YBR025C	YBR025C … PAC cluster OLA1 biological process unknown molecular function unknown | P-loop ATPase with similarity to human OLA1 and bacterial YchF; identified as specifically interacting with the proteasome; protein levels are induced by hydrogen peroxideYBR026C	RiBi (originally called PAC) cluster	Gasch et al. 2000 RiBi (PAC) cluster
YBR030W	YBR030W … PAC cluster RKM3 phospholipid metabolism molecular function unknown | Ribosomal lysine methyltransferase specific for monomethylation of Rpl42ap and Rpl42bp (lysine 40); nuclear SET domain containing proteinYBR031W	RiBi (originally called PAC) cluster	Gasch et al. 2000 RiBi (PAC) cluster
YBR034C	YBR034C PAC cluster HMT1 mRNA-nucleus export* protein-arginine N-methyltransferasnucleus | YBR035C	RiBi (originally called PAC) cluster	Gasch et al. 2000 RiBi (PAC) cluster
YBR061C	YBR061C PAC cluster TRM7 protein biosynthesis* tRNA methyltransferase activity cytoplasm | YBR062C	RiBi (originally called PAC) cluster	Gasch et al. 2000 RiBi (PAC) cluster
YBR079C	YBR079C PAC cluster RPG1 translational initiation translation initiation factor activcytoplasm* | YBR080C	RiBi (originally called PAC) cluster	Gasch et al. 2000 RiBi (PAC) cluster
YBR084W	YBR084W PAC cluster MIS1 nucleobase, nucleoside, nucleo formate-tetrahydrofolate ligase actmitochondrion | YBR085C-A	RiBi (originally called PAC) cluster	Gasch et al. 2000 RiBi (PAC) cluster
YBR106W	YBR106W PAC cluster PHO88 phosphate transport phosphate transporter activity mitochondrion* | YBR107C	RiBi (originally called PAC) cluster	Gasch et al. 2000 RiBi (PAC) cluster
YBR118W	YBR118W PAC cluster TEF2 translational elongation translation elongation factor activribosome* | YBR119W	RiBi (originally called PAC) cluster	Gasch et al. 2000 RiBi (PAC) cluster
YBR121C	YBR121C PAC cluster GRS1 glycyl-tRNA aminoacylation* glycine-tRNA ligase activity cytoplasm* | YBR122C	RiBi (originally called PAC) cluster	Gasch et al. 2000 RiBi (PAC) cluster
YBR142W	YBR142W PAC cluster MAK5 rRNA processing* ATP-dependent RNA helicase activitynucleolus | YBR143C	RiBi (originally called PAC) cluster	Gasch et al. 2000 RiBi (PAC) cluster
YBR143C	YBR143C PAC cluster SUP45 cytokinesis* translation release factor activitycytosol* | YBR144C	RiBi (originally called PAC) cluster	Gasch et al. 2000 RiBi (PAC) cluster
YBR154C	YBR154C PAC cluster RPB5 transcription from RNA polymer DNA-directed RNA polymerase activitDNA-directed RNA polymerase III com | YBR155W	RiBi (originally called PAC) cluster	Gasch et al. 2000 RiBi (PAC) cluster
YBR155W	YBR155W PAC cluster CNS1 protein folding unfolded protein binding cytoplasm | YBR156C	RiBi (originally called PAC) cluster	Gasch et al. 2000 RiBi (PAC) cluster
YBR238C	YBR238C PAC cluster YBR238C biological process unknown molecular function unknown cytoplasm* | YBR239C	RiBi (originally called PAC) cluster	Gasch et al. 2000 RiBi (PAC) cluster
YBR246W	YBR246W … PAC cluster RRT2 biological process unknown molecular function unknown | Putative protein of unknown function; non-essential gene identified in a screen for mutants with increased levels of rDNA transcription; null mutants display a weak carboxypeptidase Y missorting/secretion phenotypeYBR247C	RiBi (originally called PAC) cluster	Gasch et al. 2000 RiBi (PAC) cluster
YBR247C	YBR247C PAC cluster ENP1 rRNA processing* snoRNA binding nucleus* | YBR248C	RiBi (originally called PAC) cluster	Gasch et al. 2000 RiBi (PAC) cluster
YBR249C	YBR249C PAC cluster ARO4 aromatic amino acid family bio 3-deoxy-7-phosphoheptulonate synthacytoplasm* | YBR250W	RiBi (originally called PAC) cluster	Gasch et al. 2000 RiBi (PAC) cluster
YBR252W	YBR252W PAC cluster DUT1 pyrimidine deoxyribonucleoside dUTP diphosphatase activity cytoplasm* | YBR253W	RiBi (originally called PAC) cluster	Gasch et al. 2000 RiBi (PAC) cluster
YBR267W	YBR267W PAC cluster REI1 budding cell bud growth* molecular function unknown cytoplasm | YBR268W	RiBi (originally called PAC) cluster	Gasch et al. 2000 RiBi (PAC) cluster
YBR283C	YBR283C PAC cluster SSH1 cotranslational protein-membra protein transporter activity endoplasmic reticulum membrane* | YBR284W	RiBi (originally called PAC) cluster	Gasch et al. 2000 RiBi (PAC) cluster
YCL031C	YCL031C PAC cluster RRP7 35S primary transcript process molecular function unknown nucleus* | YCL032W	RiBi (originally called PAC) cluster	Gasch et al. 2000 RiBi (PAC) cluster
YCL037C	YCL037C PAC cluster SRO9 protein biosynthesis RNA binding polysome | YCL038C	RiBi (originally called PAC) cluster	Gasch et al. 2000 RiBi (PAC) cluster
YCL045C	YCL045C … PAC cluster EMC1 biological process unknown molecular function unknown | Member of a transmembrane complex required for efficient folding of proteins in the ER; null mutant displays induction of the unfolded protein response; interacts with Gal80pYCL046W	RiBi (originally called PAC) cluster	Gasch et al. 2000 RiBi (PAC) cluster
YCL054W	YCL054W PAC cluster SPB1 processing of 27S pre-rRNA S-adenosylmethionine-dependent methnucleus* | YCL055W	RiBi (originally called PAC) cluster	Gasch et al. 2000 RiBi (PAC) cluster
YCL059C	YCL059C PAC cluster KRR1 rRNA processing* molecular function unknown nucleolus* | YCL061C	RiBi (originally called PAC) cluster	Gasch et al. 2000 RiBi (PAC) cluster
YCR016W	YCR016W PAC cluster YCR016W biological process unknown molecular function unknown nucleus* | YCR017C	RiBi (originally called PAC) cluster	Gasch et al. 2000 RiBi (PAC) cluster
YCR034W	YCR034W PAC cluster FEN1 vesicle-mediated transport* fatty acid elongase activity endoplasmic reticulum* | YCR035C	RiBi (originally called PAC) cluster	Gasch et al. 2000 RiBi (PAC) cluster
YCR035C	YCR035C PAC cluster RRP43 35S primary transcript process 3'-5'-exoribonuclease activity nuclear exosome (RNase complex)* | YCR036W	RiBi (originally called PAC) cluster	Gasch et al. 2000 RiBi (PAC) cluster
YCR053W	YCR053W PAC cluster THR4 endocytosis* threonine synthase activity cytoplasm* | YCR054C	RiBi (originally called PAC) cluster	Gasch et al. 2000 RiBi (PAC) cluster
YCR057C	YCR057C PAC cluster PWP2 35S primary transcript process snoRNA binding cytoplasm* | YCR059C	RiBi (originally called PAC) cluster	Gasch et al. 2000 RiBi (PAC) cluster
YCR072C	YCR072C … PAC cluster RSA4 biological process unknown molecular function unknown | WD-repeat protein involved in ribosome biogenesis; may interact with ribosomes; required for maturation and efficient intra-nuclear transport or pre-60S ribosomal subunits, localizes to the nucleolusYCR073C	RiBi (originally called PAC) cluster	Gasch et al. 2000 RiBi (PAC) cluster
YDL031W	YDL031W PAC cluster DBP10 35S primary transcript process ATP-dependent RNA helicase activitynucleolus | YDL032W	RiBi (originally called PAC) cluster	Gasch et al. 2000 RiBi (PAC) cluster
YDL051W	YDL051W PAC cluster LHP1 tRNA processing RNA binding nucleus* | YDL052C	RiBi (originally called PAC) cluster	Gasch et al. 2000 RiBi (PAC) cluster
YDL060W	YDL060W PAC cluster TSR1 rRNA processing* ribonucleoprotein binding cytoplasm* | YDL061C	RiBi (originally called PAC) cluster	Gasch et al. 2000 RiBi (PAC) cluster
YDL063C	YDL063C PAC cluster YDL063C biological process unknown molecular function unknown cytoplasm* | YDL064W	RiBi (originally called PAC) cluster	Gasch et al. 2000 RiBi (PAC) cluster
YDL084W	YDL084W PAC cluster SUB2 mRNA-nucleus export* protein binding* nucleus* | YDL085C-A	RiBi (originally called PAC) cluster	Gasch et al. 2000 RiBi (PAC) cluster
YDL111C	YDL111C PAC cluster RRP42 35S primary transcript process 3'-5'-exoribonuclease activity nuclear exosome (RNase complex)* | YDL112W	RiBi (originally called PAC) cluster	Gasch et al. 2000 RiBi (PAC) cluster
YDL143W	YDL143W PAC cluster CCT4 protein folding* unfolded protein binding cytoplasm* | YDL144C	RiBi (originally called PAC) cluster	Gasch et al. 2000 RiBi (PAC) cluster
YDL150W	YDL150W PAC cluster RPC53 transcription from RNA polymer DNA-directed RNA polymerase activitDNA-directed RNA polymerase III com | YDL151C	RiBi (originally called PAC) cluster	Gasch et al. 2000 RiBi (PAC) cluster
YDL153C	YDL153C PAC cluster SAS10 processing of 20S pre-rRNA* snoRNA binding nucleus* | YDL154W	RiBi (originally called PAC) cluster	Gasch et al. 2000 RiBi (PAC) cluster
YDL167C	YDL167C PAC cluster NRP1 biological process unknown molecular function unknown cytoplasm | YDL168W	RiBi (originally called PAC) cluster	Gasch et al. 2000 RiBi (PAC) cluster
YDL201W	YDL201W PAC cluster TRM8 tRNA methylation protein binding* nucleus | YDL202W	RiBi (originally called PAC) cluster	Gasch et al. 2000 RiBi (PAC) cluster
YDR023W	YDR023W PAC cluster SES1 seryl-tRNA aminoacylation serine-tRNA ligase activity cytoplasm | YDR024W	RiBi (originally called PAC) cluster	Gasch et al. 2000 RiBi (PAC) cluster
YDR037W	YDR037W PAC cluster KRS1 lysyl-tRNA aminoacylation lysine-tRNA ligase activity cytoplasm | YDR038C	RiBi (originally called PAC) cluster	Gasch et al. 2000 RiBi (PAC) cluster
YDR083W	YDR083W PAC cluster RRP8 rRNA processing methyltransferase activity nucleolus | YDR084C	RiBi (originally called PAC) cluster	Gasch et al. 2000 RiBi (PAC) cluster
YDR087C	YDR087C PAC cluster RRP1 rRNA processing molecular function unknown nucleus* | YDR088C	RiBi (originally called PAC) cluster	Gasch et al. 2000 RiBi (PAC) cluster
YDR091C	YDR091C PAC cluster RLI1 translational initiation* ATPase activity* cytoplasm* | YDR092W	RiBi (originally called PAC) cluster	Gasch et al. 2000 RiBi (PAC) cluster
YDR097C	YDR097C PAC cluster MSH6 mismatch repair DNA binding* nucleus | YDR098C	RiBi (originally called PAC) cluster	Gasch et al. 2000 RiBi (PAC) cluster
YDR101C	YDR101C PAC cluster ARX1 ribosomal large subunit biogen molecular function unknown cytoplasm* | YDR102C	RiBi (originally called PAC) cluster	Gasch et al. 2000 RiBi (PAC) cluster
YDR120C	YDR120C PAC cluster TRM1 tRNA methylation tRNA (guanine-N2-)-methyltransferasmitochondrion* | YDR121W	RiBi (originally called PAC) cluster	Gasch et al. 2000 RiBi (PAC) cluster
YDR152W	YDR152W PAC cluster GIR2 biological process unknown molecular function unknown cytoplasm | YDR153C	RiBi (originally called PAC) cluster	Gasch et al. 2000 RiBi (PAC) cluster
YDR161W	YDR161W PAC cluster YDR161W biological process unknown molecular function unknown cytoplasm* | YDR162C	RiBi (originally called PAC) cluster	Gasch et al. 2000 RiBi (PAC) cluster
YDR165W	YDR165W PAC cluster TRM82 tRNA methylation protein binding* nucleus | YDR166C	RiBi (originally called PAC) cluster	Gasch et al. 2000 RiBi (PAC) cluster
YDR172W	YDR172W PAC cluster SUP35 mRNA catabolism, deadenylylati translation release factor activitycytosol* | YDR173C	RiBi (originally called PAC) cluster	Gasch et al. 2000 RiBi (PAC) cluster
YDR184C	YDR184C PAC cluster ATC1 response to stress* molecular function unknown nucleus | YDR185C	RiBi (originally called PAC) cluster	Gasch et al. 2000 RiBi (PAC) cluster
YDR190C	YDR190C PAC cluster RVB1 regulation of transcription fr ATPase activity nucleus* | YDR191W	RiBi (originally called PAC) cluster	Gasch et al. 2000 RiBi (PAC) cluster
YDR211W	YDR211W PAC cluster GCD6 translational initiation translation initiation factor activribosome* | YDR212W	RiBi (originally called PAC) cluster	Gasch et al. 2000 RiBi (PAC) cluster
YDR233C	YDR233C PAC cluster RTN1 biological process unknown molecular function unknown mitochondrion* | YDR234W	RiBi (originally called PAC) cluster	Gasch et al. 2000 RiBi (PAC) cluster
YDR280W	YDR280W PAC cluster RRP45 35S primary transcript process 3'-5'-exoribonuclease activity nuclear exosome (RNase complex)* | YDR281C	RiBi (originally called PAC) cluster	Gasch et al. 2000 RiBi (PAC) cluster
YDR300C	YDR300C PAC cluster PRO1 proline biosynthesis glutamate 5-kinase activity cytoplasm | YDR301W	RiBi (originally called PAC) cluster	Gasch et al. 2000 RiBi (PAC) cluster
YDR312W	YDR312W PAC cluster SSF2 ribosomal large subunit assemb rRNA binding nucleolus | YDR313C	RiBi (originally called PAC) cluster	Gasch et al. 2000 RiBi (PAC) cluster
YDR321W	YDR321W PAC cluster ASP1 asparagine catabolism asparaginase activity cytosol* | YDR322C-A	RiBi (originally called PAC) cluster	Gasch et al. 2000 RiBi (PAC) cluster
YDR324C	YDR324C PAC cluster UTP4 processing of 20S pre-rRNA snoRNA binding small nucleolar ribonucleoprotein c | YDR325W	RiBi (originally called PAC) cluster	Gasch et al. 2000 RiBi (PAC) cluster
YDR339C	YDR339C … PAC cluster FCF1 biological process unknown molecular function unknown | Putative PINc domain nuclease required for early cleavages of 35S pre-rRNA and maturation of 18S rRNA; component of the SSU (small subunit) processome involved in 40S ribosomal subunit biogenesis; copurifies with Faf1pYDR340W	RiBi (originally called PAC) cluster	Gasch et al. 2000 RiBi (PAC) cluster
YDR341C	YDR341C PAC cluster YDR341C protein biosynthesis arginine-tRNA ligase activity cytoplasm* | YDR342C	RiBi (originally called PAC) cluster	Gasch et al. 2000 RiBi (PAC) cluster
YDR346C	YDR346C PAC cluster SVF1 biological process unknown molecular function unknown cytoplasm* | YDR347W	RiBi (originally called PAC) cluster	Gasch et al. 2000 RiBi (PAC) cluster
YDR361C	YDR361C PAC cluster BCP1 biological process unknown molecular function unknown cytoplasm* | YDR362C	RiBi (originally called PAC) cluster	Gasch et al. 2000 RiBi (PAC) cluster
YDR365C	YDR365C PAC cluster ESF1 rRNA processing RNA binding nucleus* | YDR366C	RiBi (originally called PAC) cluster	Gasch et al. 2000 RiBi (PAC) cluster
YDR385W	YDR385W PAC cluster EFT2 translational elongation translation elongation factor activribosome | YDR386W	RiBi (originally called PAC) cluster	Gasch et al. 2000 RiBi (PAC) cluster
YDR398W	YDR398W PAC cluster UTP5 processing of 20S pre-rRNA snoRNA binding small nucleolar ribonucleoprotein c | YDR399W	RiBi (originally called PAC) cluster	Gasch et al. 2000 RiBi (PAC) cluster
YDR412W	YDR412W … PAC cluster RRP17 rRNA processing molecular function unknown | Component of the pre-60S pre-ribosomal particle; required for cell viability under standard (aerobic) conditions but not under anaerobic conditionsYDR413C	RiBi (originally called PAC) cluster	Gasch et al. 2000 RiBi (PAC) cluster
YDR413C	YDR413C PAC cluster | YDR414C	RiBi (originally called PAC) cluster	Gasch et al. 2000 RiBi (PAC) cluster
YDR429C	YDR429C PAC cluster TIF35 translational initiation translation initiation factor activeukaryotic translation initiation f | YDR430C	RiBi (originally called PAC) cluster	Gasch et al. 2000 RiBi (PAC) cluster
YDR440W	YDR440W PAC cluster DOT1 chromatin silencing at telomer protein-lysine N-methyltransferase nucleus | YDR441C	RiBi (originally called PAC) cluster	Gasch et al. 2000 RiBi (PAC) cluster
YDR449C	YDR449C PAC cluster UTP6 processing of 20S pre-rRNA snoRNA binding small nucleolar ribonucleoprotein c | YDR450W	RiBi (originally called PAC) cluster	Gasch et al. 2000 RiBi (PAC) cluster
YDR465C	YDR465C PAC cluster RMT2 peptidyl-arginine methylation protein-arginine N-methyltransferascytoplasm* | YDR466W	RiBi (originally called PAC) cluster	Gasch et al. 2000 RiBi (PAC) cluster
YDR496C	YDR496C PAC cluster PUF6 regulation of transcription, m specific transcriptional repressor nucleus* | YDR497C	RiBi (originally called PAC) cluster	Gasch et al. 2000 RiBi (PAC) cluster
YEL040W	YEL040W PAC cluster UTR2 cell wall organization and bio molecular function unknown cell wall (sensu Fungi)* | YEL041W	RiBi (originally called PAC) cluster	Gasch et al. 2000 RiBi (PAC) cluster
YEL042W	YEL042W PAC cluster GDA1 protein amino acid glycosylati guanosine-diphosphatase activity* Golgi apparatus | YEL043W	RiBi (originally called PAC) cluster	Gasch et al. 2000 RiBi (PAC) cluster
YER006W	YER006W PAC cluster NUG1 rRNA processing GTPase activity nucleus* | YER007C-A	RiBi (originally called PAC) cluster	Gasch et al. 2000 RiBi (PAC) cluster
YER009W	YER009W PAC cluster NTF2 protein-nucleus import* Ran GTPase binding nuclear membrane | YER010C	RiBi (originally called PAC) cluster	Gasch et al. 2000 RiBi (PAC) cluster
YER036C	YER036C PAC cluster ARB1 biological process unknown "ATPase activity, coupled to transme"cytoplasm | YER037W	RiBi (originally called PAC) cluster	Gasch et al. 2000 RiBi (PAC) cluster
YER043C	YER043C PAC cluster SAH1 methionine metabolism* adenosylhomocysteinase activity cytoplasm | YER044C	RiBi (originally called PAC) cluster	Gasch et al. 2000 RiBi (PAC) cluster
YER049W	YER049W … PAC cluster TPA1 biological process unknown molecular function unknown | Protein of unknown function; interacts with Sup45p (eRF1), Sup35p (eRF3) and Pab1p; has a role in translation termination efficiency, mRNA poly(A) tail length and mRNA stabilityYER050C	RiBi (originally called PAC) cluster	Gasch et al. 2000 RiBi (PAC) cluster
YER070W	YER070W PAC cluster RNR1 DNA replication ribonucleoside-diphosphate reductascytoplasm* | YER071C	RiBi (originally called PAC) cluster	Gasch et al. 2000 RiBi (PAC) cluster
YER082C	YER082C PAC cluster UTP7 rRNA processing snoRNA binding small nucleolar ribonucleoprotein c | YER083C	RiBi (originally called PAC) cluster	Gasch et al. 2000 RiBi (PAC) cluster
YER110C	YER110C PAC cluster KAP123 protein-nucleus import protein carrier activity cytoplasm* | YER111C	RiBi (originally called PAC) cluster	Gasch et al. 2000 RiBi (PAC) cluster
YER118C	YER118C PAC cluster SHO1 pseudohyphal growth* osmosensor activity plasma membrane* | YER119C	RiBi (originally called PAC) cluster	Gasch et al. 2000 RiBi (PAC) cluster
YER126C	YER126C PAC cluster NSA2 ribosomal large subunit biogen molecular function unknown nucleus | YER127W	RiBi (originally called PAC) cluster	Gasch et al. 2000 RiBi (PAC) cluster
YER127W	YER127W PAC cluster LCP5 rRNA modification* RNA binding small nucleolar ribonucleoprotein c | YER128W	RiBi (originally called PAC) cluster	Gasch et al. 2000 RiBi (PAC) cluster
YER165W	YER165W PAC cluster PAB1 regulation of translational in poly(A) binding cytoplasm* | YER166W	RiBi (originally called PAC) cluster	Gasch et al. 2000 RiBi (PAC) cluster
YFL002C	YFL002C PAC cluster SPB4 35S primary transcript process ATP-dependent RNA helicase activitynucleolus | YFL003C	RiBi (originally called PAC) cluster	Gasch et al. 2000 RiBi (PAC) cluster
YFL022C	YFL022C PAC cluster FRS2 phenylalanyl-tRNA aminoacylati phenylalanine-tRNA ligase activity cytoplasm* | YFL023W	RiBi (originally called PAC) cluster	Gasch et al. 2000 RiBi (PAC) cluster
YFL023W	YFL023W PAC cluster BUD27 bud site selection molecular function unknown cytoplasm | YFL024C	RiBi (originally called PAC) cluster	Gasch et al. 2000 RiBi (PAC) cluster
YFL045C	YFL045C PAC cluster SEC53 protein-ER targeting phosphomannomutase activity cytosol | YFL046W	RiBi (originally called PAC) cluster	Gasch et al. 2000 RiBi (PAC) cluster
YFR001W	YFR001W PAC cluster LOC1 ribosomal large subunit biogen mRNA binding nucleus | YFR002W	RiBi (originally called PAC) cluster	Gasch et al. 2000 RiBi (PAC) cluster
YGL008C	YGL008C PAC cluster PMA1 regulation of pH* "hydrogen-exporting ATPase activity,"plasma membrane* | YGL009C	RiBi (originally called PAC) cluster	Gasch et al. 2000 RiBi (PAC) cluster
YGL029W	YGL029W PAC cluster CGR1 rRNA processing* molecular function unknown nucleolus | YGL030W	RiBi (originally called PAC) cluster	Gasch et al. 2000 RiBi (PAC) cluster
YGL070C	YGL070C PAC cluster RPB9 transcription from RNA polymer DNA-directed RNA polymerase activit"DNA-directed RNA polymerase II, cor" | YGL071W	RiBi (originally called PAC) cluster	Gasch et al. 2000 RiBi (PAC) cluster
YGL078C	YGL078C PAC cluster DBP3 35S primary transcript process ATP-dependent RNA helicase activitynucleolus | YGL079W	RiBi (originally called PAC) cluster	Gasch et al. 2000 RiBi (PAC) cluster
YGL097W	YGL097W PAC cluster SRM1 rRNA-nucleus export* signal transducer activity nucleus | YGL098W	RiBi (originally called PAC) cluster	Gasch et al. 2000 RiBi (PAC) cluster
YGL099W	YGL099W PAC cluster LSG1 sporulation (sensu Fungi)* GTPase activity cytoplasm | YGL100W	RiBi (originally called PAC) cluster	Gasch et al. 2000 RiBi (PAC) cluster
YGL111W	YGL111W PAC cluster NSA1 ribosomal large subunit biogen molecular function unknown nucleus* | YGL112C	RiBi (originally called PAC) cluster	Gasch et al. 2000 RiBi (PAC) cluster
YGL120C	YGL120C PAC cluster PRP43 U2-type spliceosome dissembly "RNA splicing factor activity, trans"mitochondrion* | YGL121C	RiBi (originally called PAC) cluster	Gasch et al. 2000 RiBi (PAC) cluster
YGL148W	YGL148W PAC cluster ARO2 aromatic amino acid family bio chorismate synthase activity* cytoplasm | YGL149W	RiBi (originally called PAC) cluster	Gasch et al. 2000 RiBi (PAC) cluster
YGL169W	YGL169W PAC cluster SUA5 aerobic respiration molecular function unknown cytoplasm | YGL170C	RiBi (originally called PAC) cluster	Gasch et al. 2000 RiBi (PAC) cluster
YGL171W	YGL171W PAC cluster ROK1 35S primary transcript process ATPase activity* nucleolus | YGL172W	RiBi (originally called PAC) cluster	Gasch et al. 2000 RiBi (PAC) cluster
YGL213C	YGL213C PAC cluster SKI8 protein complex assembly* translation repressor activity cytoplasm* | YGL214W	RiBi (originally called PAC) cluster	Gasch et al. 2000 RiBi (PAC) cluster
YGL225W	YGL225W PAC cluster VRG4 N-linked glycosylation* nucleotide-sugar transporter activimitochondrion* | YGL226C-A	RiBi (originally called PAC) cluster	Gasch et al. 2000 RiBi (PAC) cluster
YGR054W	YGR054W PAC cluster YGR054W translational initiation translation initiation factor activcytosolic small ribosomal subunit ( | YGR055W	RiBi (originally called PAC) cluster	Gasch et al. 2000 RiBi (PAC) cluster
YGR078C	YGR078C PAC cluster PAC10 tubulin folding tubulin binding cytoplasm* | YGR079W	RiBi (originally called PAC) cluster	Gasch et al. 2000 RiBi (PAC) cluster
YGR081C	YGR081C PAC cluster SLX9 DNA metabolism molecular function unknown nucleus* | YGR082W	RiBi (originally called PAC) cluster	Gasch et al. 2000 RiBi (PAC) cluster
YGR083C	YGR083C PAC cluster GCD2 translational initiation translation initiation factor activribosome* | YGR084C	RiBi (originally called PAC) cluster	Gasch et al. 2000 RiBi (PAC) cluster
YGR094W	YGR094W PAC cluster VAS1 valyl-tRNA aminoacylation valine-tRNA ligase activity cytoplasm* | YGR095C	RiBi (originally called PAC) cluster	Gasch et al. 2000 RiBi (PAC) cluster
YGR103W	YGR103W PAC cluster NOP7 processing of 20S pre-rRNA* molecular function unknown nucleus* | YGR104C	RiBi (originally called PAC) cluster	Gasch et al. 2000 RiBi (PAC) cluster
YGR123C	YGR123C PAC cluster PPT1 protein amino acid phosphoryla protein serine/threonine phosphatascytoplasm* | YGR124W	RiBi (originally called PAC) cluster	Gasch et al. 2000 RiBi (PAC) cluster
YGR124W	YGR124W PAC cluster ASN2 asparagine biosynthesis asparagine synthase (glutamine-hydrcytoplasm | YGR125W	RiBi (originally called PAC) cluster	Gasch et al. 2000 RiBi (PAC) cluster
YGR128C	YGR128C PAC cluster UTP8 processing of 20S pre-rRNA snoRNA binding small nucleolar ribonucleoprotein c | YGR129W	RiBi (originally called PAC) cluster	Gasch et al. 2000 RiBi (PAC) cluster
YGR145W	YGR145W PAC cluster ENP2 rRNA processing molecular function unknown nucleolus | YGR146C	RiBi (originally called PAC) cluster	Gasch et al. 2000 RiBi (PAC) cluster
YGR152C	YGR152C PAC cluster RSR1 bipolar bud site selection* GTPase activity* plasma membrane* | YGR153W	RiBi (originally called PAC) cluster	Gasch et al. 2000 RiBi (PAC) cluster
YGR158C	YGR158C PAC cluster MTR3 35S primary transcript process 3'-5'-exoribonuclease activity nuclear exosome (RNase complex)* | YGR159C	RiBi (originally called PAC) cluster	Gasch et al. 2000 RiBi (PAC) cluster
YGR160W	YGR160W PAC cluster | YGR161C	RiBi (originally called PAC) cluster	Gasch et al. 2000 RiBi (PAC) cluster
YGR162W	YGR162W PAC cluster TIF4631 translational initiation translation initiation factor activmitochondrion* | YGR163W	RiBi (originally called PAC) cluster	Gasch et al. 2000 RiBi (PAC) cluster
YGR173W	YGR173W PAC cluster RBG2 biological process unknown GTP binding cytoplasm | YGR174C	RiBi (originally called PAC) cluster	Gasch et al. 2000 RiBi (PAC) cluster
YGR185C	YGR185C PAC cluster TYS1 tyrosyl-tRNA aminoacylation tyrosine-tRNA ligase activity cytoplasm* | YGR186W	RiBi (originally called PAC) cluster	Gasch et al. 2000 RiBi (PAC) cluster
YGR187C	YGR187C PAC cluster HGH1 biological process unknown molecular function unknown cytoplasm | YGR188C	RiBi (originally called PAC) cluster	Gasch et al. 2000 RiBi (PAC) cluster
YGR195W	YGR195W PAC cluster SKI6 35S primary transcript process 3'-5'-exoribonuclease activity nuclear exosome (RNase complex)* | YGR196C	RiBi (originally called PAC) cluster	Gasch et al. 2000 RiBi (PAC) cluster
YGR200C	YGR200C PAC cluster ELP2 regulation of transcription fr RNA polymerase II transcription elotranscription elongation factor com | YGR201C	RiBi (originally called PAC) cluster	Gasch et al. 2000 RiBi (PAC) cluster
YGR228W	YGR228W PAC cluster | YGR229C	RiBi (originally called PAC) cluster	Gasch et al. 2000 RiBi (PAC) cluster
YGR229C	YGR229C PAC cluster SMI1 cell wall organization and bio molecular function unknown nucleus* | YGR230W	RiBi (originally called PAC) cluster	Gasch et al. 2000 RiBi (PAC) cluster
YGR245C	YGR245C PAC cluster SDA1 actin cytoskeleton organizatio molecular function unknown nucleus | YGR246C	RiBi (originally called PAC) cluster	Gasch et al. 2000 RiBi (PAC) cluster
YGR251W	YGR251W PAC cluster YGR251W processing of 20S pre-rRNA molecular function unknown nucleus* | YGR252W	RiBi (originally called PAC) cluster	Gasch et al. 2000 RiBi (PAC) cluster
YGR264C	YGR264C PAC cluster MES1 methionyl-tRNA aminoacylation methionine-tRNA ligase activity cytoplasm* | YGR265W	RiBi (originally called PAC) cluster	Gasch et al. 2000 RiBi (PAC) cluster
YGR265W	YGR265W PAC cluster | YGR266W	RiBi (originally called PAC) cluster	Gasch et al. 2000 RiBi (PAC) cluster
YGR280C	YGR280C PAC cluster PXR1 35S primary transcript process RNA binding nucleolus | YGR281W	RiBi (originally called PAC) cluster	Gasch et al. 2000 RiBi (PAC) cluster
YGR283C	YGR283C PAC cluster YGR283C biological process unknown molecular function unknown nucleolus | YGR284C	RiBi (originally called PAC) cluster	Gasch et al. 2000 RiBi (PAC) cluster
YGR285C	YGR285C PAC cluster ZUO1 protein folding unfolded protein binding cytoplasm* | YGR286C	RiBi (originally called PAC) cluster	Gasch et al. 2000 RiBi (PAC) cluster
YHL011C	YHL011C PAC cluster PRS3 histidine biosynthesis* ribose-phosphate diphosphokinase accytoplasm | YHL012W	RiBi (originally called PAC) cluster	Gasch et al. 2000 RiBi (PAC) cluster
YHL013C	YHL013C … PAC cluster OTU2 biological process unknown molecular function unknown | Protein of unknown function that may interact with ribosomes, based on co-purification experiments; member of the ovarian tumor-like (OTU) superfamily of predicted cysteine proteases; shows cytoplasmic localizationYHL014C	RiBi (originally called PAC) cluster	Gasch et al. 2000 RiBi (PAC) cluster
YHL039W	YHL039W PAC cluster YHL039W biological process unknown molecular function unknown cytoplasm | YHL040C	RiBi (originally called PAC) cluster	Gasch et al. 2000 RiBi (PAC) cluster
YHR013C	YHR013C PAC cluster ARD1 protein amino acid acetylation peptide alpha-N-acetyltransferase acytoplasm* | YHR014W	RiBi (originally called PAC) cluster	Gasch et al. 2000 RiBi (PAC) cluster
YHR019C	YHR019C PAC cluster DED81 asparaginyl-tRNA aminoacylatio ATP binding* cytoplasm | YHR020W	RiBi (originally called PAC) cluster	Gasch et al. 2000 RiBi (PAC) cluster
YHR020W	YHR020W PAC cluster YHR020W tRNA aminoacylation for protei proline-tRNA ligase activity cellular component unknown | YHR021C	RiBi (originally called PAC) cluster	Gasch et al. 2000 RiBi (PAC) cluster
YHR025W	YHR025W PAC cluster THR1 methionine metabolism* homoserine kinase activity cellular component unknown | YHR026W	RiBi (originally called PAC) cluster	Gasch et al. 2000 RiBi (PAC) cluster
YHR026W	YHR026W PAC cluster PPA1 vacuolar acidification hydrogen-transporting ATPase activiintegral to membrane* | YHR027C	RiBi (originally called PAC) cluster	Gasch et al. 2000 RiBi (PAC) cluster
YHR042W	YHR042W PAC cluster NCP1 ergosterol biosynthesis electron transporter activity mitochondrion* | YHR043C	RiBi (originally called PAC) cluster	Gasch et al. 2000 RiBi (PAC) cluster
YHR052W	YHR052W PAC cluster CIC1 ribosomal large subunit biogen "protein binding, bridging" nucleolus* | YHR052W-A	RiBi (originally called PAC) cluster	Gasch et al. 2000 RiBi (PAC) cluster
YHR064C	YHR064C PAC cluster SSZ1 protein biosynthesis unfolded protein binding cytoplasm | YHR065C	RiBi (originally called PAC) cluster	Gasch et al. 2000 RiBi (PAC) cluster
YHR065C	YHR065C PAC cluster RRP3 35S primary transcript process ATP-dependent RNA helicase activitynucleolus | YHR066W	RiBi (originally called PAC) cluster	Gasch et al. 2000 RiBi (PAC) cluster
YHR066W	YHR066W PAC cluster SSF1 ribosomal large subunit assemb rRNA binding nucleolus | YHR067W	RiBi (originally called PAC) cluster	Gasch et al. 2000 RiBi (PAC) cluster
YHR068W	YHR068W PAC cluster DYS1 hypusine biosynthesis from pep "transferase activity, transferring"cytoplasm | YHR069C	RiBi (originally called PAC) cluster	Gasch et al. 2000 RiBi (PAC) cluster
YHR088W	YHR088W PAC cluster RPF1 ribosomal large subunit assemb rRNA primary transcript binding nucleolus | YHR089C	RiBi (originally called PAC) cluster	Gasch et al. 2000 RiBi (PAC) cluster
YHR089C	YHR089C PAC cluster GAR1 rRNA modification* RNA binding nucleolus* | YHR090C	RiBi (originally called PAC) cluster	Gasch et al. 2000 RiBi (PAC) cluster
YHR133C	YHR133C PAC cluster NSG1 biological process unknown molecular function unknown cellular component unknown | YHR134W	RiBi (originally called PAC) cluster	Gasch et al. 2000 RiBi (PAC) cluster
YHR143W-A	YHR143W-A PAC cluster RPC10 transcription from RNA polymer DNA-directed RNA polymerase activitDNA-directed RNA polymerase III com | YHR144C	RiBi (originally called PAC) cluster	Gasch et al. 2000 RiBi (PAC) cluster
YHR144C	YHR144C PAC cluster DCD1 pyrimidine nucleotide metaboli dCMP deaminase activity cytoplasm | YHR145C	RiBi (originally called PAC) cluster	Gasch et al. 2000 RiBi (PAC) cluster
YHR148W	YHR148W PAC cluster IMP3 rRNA modification* snoRNA binding small nucleolar ribonucleoprotein c | YHR149C	RiBi (originally called PAC) cluster	Gasch et al. 2000 RiBi (PAC) cluster
YHR169W	YHR169W PAC cluster DBP8 35S primary transcript process ATP-dependent RNA helicase activitynucleolus | YHR170W	RiBi (originally called PAC) cluster	Gasch et al. 2000 RiBi (PAC) cluster
YHR170W	YHR170W PAC cluster NMD3 ribosomal large subunit assemb protein binding* cytosol* | YHR171W	RiBi (originally called PAC) cluster	Gasch et al. 2000 RiBi (PAC) cluster
YHR193C	YHR193C PAC cluster EGD2 nascent polypeptide associatio unfolded protein binding nascent polypeptide-associated comp | YHR193C-A	RiBi (originally called PAC) cluster	Gasch et al. 2000 RiBi (PAC) cluster
YHR196W	YHR196W PAC cluster UTP9 processing of 20S pre-rRNA snoRNA binding nucleus* | YHR197W	RiBi (originally called PAC) cluster	Gasch et al. 2000 RiBi (PAC) cluster
YHR197W	YHR197W PAC cluster RIX1 35S primary transcript process molecular function unknown nucleus* | YHR198C	RiBi (originally called PAC) cluster	Gasch et al. 2000 RiBi (PAC) cluster
YHR216W	YHR216W PAC cluster IMD2 GTP biosynthesis IMP dehydrogenase activity cytoplasm | YHR217C	RiBi (originally called PAC) cluster	Gasch et al. 2000 RiBi (PAC) cluster
YIL019W	YIL019W PAC cluster FAF1 processing of 20S pre-rRNA molecular function unknown cytoplasm* | YIL020C	RiBi (originally called PAC) cluster	Gasch et al. 2000 RiBi (PAC) cluster
YIL020C	YIL020C PAC cluster HIS6 histidine biosynthesis 1-(5-phosphoribosyl)-5-[(5-phosphorintracellular | YIL020C-A	RiBi (originally called PAC) cluster	Gasch et al. 2000 RiBi (PAC) cluster
YIL021W	YIL021W PAC cluster RPB3 transcription from RNA polymer DNA-directed RNA polymerase activit"DNA-directed RNA polymerase II, cor" | YIL022W	RiBi (originally called PAC) cluster	Gasch et al. 2000 RiBi (PAC) cluster
YIL078W	YIL078W PAC cluster THS1 protein biosynthesis threonine-tRNA ligase activity cytoplasm* | YIL079C	RiBi (originally called PAC) cluster	Gasch et al. 2000 RiBi (PAC) cluster
YIL079C	YIL079C PAC cluster AIR1 mRNA-nucleus export* molecular function unknown nucleus* | YIL082W	RiBi (originally called PAC) cluster	Gasch et al. 2000 RiBi (PAC) cluster
YIL096C	YIL096C PAC cluster YIL096C biological process unknown molecular function unknown nucleus* | YIL097W	RiBi (originally called PAC) cluster	Gasch et al. 2000 RiBi (PAC) cluster
YIL104C	YIL104C PAC cluster SHQ1 snoRNA metabolism molecular function unknown nucleoplasm | YIL105C	RiBi (originally called PAC) cluster	Gasch et al. 2000 RiBi (PAC) cluster
YIL110W	YIL110W … PAC cluster MNI1 biological process unknown S-adenosylmethionine-dependent | Putative S-adenosylmethionine-dependent methyltransferase of the seven beta-strand family; deletion mutant exhibits a weak vacuolar protein sorting defect, enhanced resistance to caspofungin, and is synthetically lethal with MEN mutantsYIL111W	RiBi (originally called PAC) cluster	Gasch et al. 2000 RiBi (PAC) cluster
YIL127C	YIL127C … PAC cluster RRT14 biological process unknown molecular function unknown | Putative protein of unknown function; identified in a screen for mutants with decreased levels of rDNA transcription; green fluorescent protein (GFP)-fusion protein localizes to the nucleolus; predicted to be involved in ribosome biogenesisYIL128W	RiBi (originally called PAC) cluster	Gasch et al. 2000 RiBi (PAC) cluster
YIR012W	YIR012W PAC cluster SQT1 ribosomal large subunit assemb molecular function unknown cytoplasm* | YIR013C	RiBi (originally called PAC) cluster	Gasch et al. 2000 RiBi (PAC) cluster
YIR026C	YIR026C PAC cluster YVH1 sporulation (sensu Fungi)* protein tyrosine phosphatase activicytoplasm | YIR027C	RiBi (originally called PAC) cluster	Gasch et al. 2000 RiBi (PAC) cluster
YJL002C	YJL002C PAC cluster OST1 N-linked glycosylation* dolichyl-diphosphooligosaccharide-poligosaccharyl transferase complex* | YJL003W	RiBi (originally called PAC) cluster	Gasch et al. 2000 RiBi (PAC) cluster
YJL014W	YJL014W PAC cluster CCT3 protein folding* unfolded protein binding cytoplasm* | YJL015C	RiBi (originally called PAC) cluster	Gasch et al. 2000 RiBi (PAC) cluster
YJL033W	YJL033W PAC cluster HCA4 35S primary transcript process ATP-dependent RNA helicase activitynucleolus | YJL034W	RiBi (originally called PAC) cluster	Gasch et al. 2000 RiBi (PAC) cluster
YJL050W	YJL050W PAC cluster MTR4 35S primary transcript process ATP-dependent RNA helicase activitynucleus* | YJL051W	RiBi (originally called PAC) cluster	Gasch et al. 2000 RiBi (PAC) cluster
YJL069C	YJL069C PAC cluster UTP18 35S primary transcript process molecular function unknown nucleolus* | YJL070C	RiBi (originally called PAC) cluster	Gasch et al. 2000 RiBi (PAC) cluster
YJL080C	YJL080C PAC cluster SCP160 chromosome segregation* RNA binding endoplasmic reticulum membrane* | YJL081C	RiBi (originally called PAC) cluster	Gasch et al. 2000 RiBi (PAC) cluster
YJL109C	YJL109C PAC cluster UTP10 processing of 20S pre-rRNA snoRNA binding mitochondrion* | YJL110C	RiBi (originally called PAC) cluster	Gasch et al. 2000 RiBi (PAC) cluster
YJL122W	YJL122W … PAC cluster ALB1 biological process unknown molecular function unknown | Shuttling pre-60S factor; involved in the biogenesis of ribosomal large subunit; interacts directly with Arx1p; responsible for Tif6p recycling defects in absence of Rei1pYJL123C	RiBi (originally called PAC) cluster	Gasch et al. 2000 RiBi (PAC) cluster
YJL125C	YJL125C PAC cluster GCD14 tRNA methylation tRNA methyltransferase activity nucleus | YJL126W	RiBi (originally called PAC) cluster	Gasch et al. 2000 RiBi (PAC) cluster
YJL148W	YJL148W PAC cluster RPA34 transcription from RNA polymer DNA-directed RNA polymerase activitnucleus* | YJL149W	RiBi (originally called PAC) cluster	Gasch et al. 2000 RiBi (PAC) cluster
YJL183W	YJL183W PAC cluster MNN11 protein amino acid glycosylati "alpha-1,6-mannosyltransferase activ"mannosyltransferase complex | YJL184W	RiBi (originally called PAC) cluster	Gasch et al. 2000 RiBi (PAC) cluster
YJL188C	YJL188C … PAC cluster BUD19 | Dubious open reading frame, unlikely to encode a protein; not conserved in closely related Saccharomyces species; 88% of ORF overlaps the verified gene RPL39; diploid mutant displays a weak budding pattern phenotype in a systematic assayYJL189W	RiBi (originally called PAC) cluster	Gasch et al. 2000 RiBi (PAC) cluster
YJL198W	YJL198W PAC cluster PHO90 phosphate transport phosphate transporter activity membrane | YJL199C	RiBi (originally called PAC) cluster	Gasch et al. 2000 RiBi (PAC) cluster
YJL208C	YJL208C PAC cluster NUC1 DNA recombination* ribonuclease activity* mitochondrial inner membrane | YJL209W	RiBi (originally called PAC) cluster	Gasch et al. 2000 RiBi (PAC) cluster
YJR002W	YJR002W PAC cluster MPP10 rRNA modification* molecular function unknown nucleus* | YJR003C	RiBi (originally called PAC) cluster	Gasch et al. 2000 RiBi (PAC) cluster
YJR003C	YJR003C PAC cluster YJR003C biological process unknown molecular function unknown mitochondrion | YJR004C	RiBi (originally called PAC) cluster	Gasch et al. 2000 RiBi (PAC) cluster
YJR007W	YJR007W PAC cluster SUI2 translational initiation translation initiation factor activcytoplasm* | YJR008W	RiBi (originally called PAC) cluster	Gasch et al. 2000 RiBi (PAC) cluster
YJR014W	YJR014W … PAC cluster TMA22 biological process unknown RNA binding cytoplasm | Protein of unknown function; associates with ribosomes and has a putative RNA binding domain; interacts with Tma20p; similar to human GRAP and human DRP1, which interacts with human Tma20p homolog MCT-1YJR015W	RiBi (originally called PAC) cluster	Gasch et al. 2000 RiBi (PAC) cluster
YJR041C	YJR041C PAC cluster URB2 ribosome biogenesis* molecular function unknown nucleolus | YJR042W	RiBi (originally called PAC) cluster	Gasch et al. 2000 RiBi (PAC) cluster
YJR043C	YJR043C PAC cluster POL32 nucleotide-excision repair* delta DNA polymerase activity nucleus* | YJR044C	RiBi (originally called PAC) cluster	Gasch et al. 2000 RiBi (PAC) cluster
YJR063W	YJR063W PAC cluster RPA12 transcription from RNA polymer DNA-directed RNA polymerase activitDNA-directed RNA polymerase I compl | YJR064W	RiBi (originally called PAC) cluster	Gasch et al. 2000 RiBi (PAC) cluster
YJR064W	YJR064W PAC cluster CCT5 protein folding* unfolded protein binding cytoplasm* | YJR065C	RiBi (originally called PAC) cluster	Gasch et al. 2000 RiBi (PAC) cluster
YJR070C	YJR070C PAC cluster LIA1 microtubule cytoskeleton organ protein binding cytoplasm* | YJR071W	RiBi (originally called PAC) cluster	Gasch et al. 2000 RiBi (PAC) cluster
YJR071W	YJR071W PAC cluster | YJR072C	RiBi (originally called PAC) cluster	Gasch et al. 2000 RiBi (PAC) cluster
YJR124C	YJR124C PAC cluster YJR124C biological process unknown molecular function unknown cellular component unknown | YJR125C	RiBi (originally called PAC) cluster	Gasch et al. 2000 RiBi (PAC) cluster
YJR143C	YJR143C PAC cluster PMT4 O-linked glycosylation dolichyl-phosphate-mannose-protein endoplasmic reticulum | YJR144W	RiBi (originally called PAC) cluster	Gasch et al. 2000 RiBi (PAC) cluster
YKL009W	YKL009W PAC cluster MRT4 rRNA processing* molecular function unknown nucleus* | YKL010C	RiBi (originally called PAC) cluster	Gasch et al. 2000 RiBi (PAC) cluster
YKL021C	YKL021C PAC cluster MAK11 ribosomal large subunit biogen molecular function unknown membrane fraction | YKL022C	RiBi (originally called PAC) cluster	Gasch et al. 2000 RiBi (PAC) cluster
YKL078W	YKL078W PAC cluster DHR2 ribosome biogenesis RNA helicase activity nucleolus | YKL079W	RiBi (originally called PAC) cluster	Gasch et al. 2000 RiBi (PAC) cluster
YKL080W	YKL080W PAC cluster VMA5 vacuolar acidification hydrogen-transporting ATPase activivacuolar membrane (sensu Fungi)* | YKL081W	RiBi (originally called PAC) cluster	Gasch et al. 2000 RiBi (PAC) cluster
YKL082C	YKL082C PAC cluster RRP14 establishment of cell polarity molecular function unknown nucleolus | YKL083W	RiBi (originally called PAC) cluster	Gasch et al. 2000 RiBi (PAC) cluster
YKL099C	YKL099C PAC cluster UTP11 processing of 20S pre-rRNA snoRNA binding small nucleolar ribonucleoprotein c | YKL100C	RiBi (originally called PAC) cluster	Gasch et al. 2000 RiBi (PAC) cluster
YKL110C	YKL110C PAC cluster KTI12 carbon utilization enzyme regulator activity "DNA-directed RNA polymerase II, hol" | YKL111C	RiBi (originally called PAC) cluster	Gasch et al. 2000 RiBi (PAC) cluster
YKL122C	YKL122C PAC cluster SRP21 protein-ER targeting* signal sequence binding nucleus* | YKL123W	RiBi (originally called PAC) cluster	Gasch et al. 2000 RiBi (PAC) cluster
YKL143W	YKL143W PAC cluster LTV1 response to osmotic stress* molecular function unknown cytoplasm | YKL144C	RiBi (originally called PAC) cluster	Gasch et al. 2000 RiBi (PAC) cluster
YKL144C	YKL144C PAC cluster RPC25 transcription from RNA polymer DNA-directed RNA polymerase activitDNA-directed RNA polymerase III com | YKL145W	RiBi (originally called PAC) cluster	Gasch et al. 2000 RiBi (PAC) cluster
YKL154W	YKL154W PAC cluster SRP102 protein-ER targeting* GTPase activity* integral to endoplasmic reticulum m | YKL155C	RiBi (originally called PAC) cluster	Gasch et al. 2000 RiBi (PAC) cluster
YKL172W	YKL172W PAC cluster EBP2 rRNA processing molecular function unknown nucleolus | YKL173W	RiBi (originally called PAC) cluster	Gasch et al. 2000 RiBi (PAC) cluster
YKL181W	YKL181W PAC cluster PRS1 histidine biosynthesis* ribose-phosphate diphosphokinase accytoplasm | YKL182W	RiBi (originally called PAC) cluster	Gasch et al. 2000 RiBi (PAC) cluster
YKL205W	YKL205W PAC cluster LOS1 tRNA-nucleus export* Ran GTPase binding* mitochondrion* | YKL206C	RiBi (originally called PAC) cluster	Gasch et al. 2000 RiBi (PAC) cluster
YKR024C	YKR024C PAC cluster DBP7 35S primary transcript process ATP-dependent RNA helicase activitynucleolus | YKR025W	RiBi (originally called PAC) cluster	Gasch et al. 2000 RiBi (PAC) cluster
YKR025W	YKR025W PAC cluster RPC37 transcription from RNA polymer DNA-directed RNA polymerase activitDNA-directed RNA polymerase III com | YKR026C	RiBi (originally called PAC) cluster	Gasch et al. 2000 RiBi (PAC) cluster
YKR026C	YKR026C PAC cluster GCN3 translational initiation translation initiation factor activeukaryotic translation initiation f | YKR027W	RiBi (originally called PAC) cluster	Gasch et al. 2000 RiBi (PAC) cluster
YKR043C	YKR043C PAC cluster YKR043C biological process unknown molecular function unknown cytoplasm* | YKR044W	RiBi (originally called PAC) cluster	Gasch et al. 2000 RiBi (PAC) cluster
YKR056W	YKR056W PAC cluster TRM2 tRNA modification tRNA methyltransferase activity cellular component unknown | YKR057W	RiBi (originally called PAC) cluster	Gasch et al. 2000 RiBi (PAC) cluster
YKR060W	YKR060W PAC cluster UTP30 35S primary transcript process snoRNA binding nucleus* | YKR061W	RiBi (originally called PAC) cluster	Gasch et al. 2000 RiBi (PAC) cluster
YKR079C	YKR079C PAC cluster TRZ1 removal of tRNA 3'-trailer seq purine nucleotide binding* cytoplasm* | YKR080W	RiBi (originally called PAC) cluster	Gasch et al. 2000 RiBi (PAC) cluster
YKR081C	YKR081C PAC cluster RPF2 ribosomal large subunit assemb rRNA binding* nucleolus | YKR082W	RiBi (originally called PAC) cluster	Gasch et al. 2000 RiBi (PAC) cluster
YKR092C	YKR092C PAC cluster SRP40 nucleocytoplasmic transport unfolded protein binding nucleolus | YKR093W	RiBi (originally called PAC) cluster	Gasch et al. 2000 RiBi (PAC) cluster
YLL008W	YLL008W PAC cluster DRS1 35S primary transcript process ATP-dependent RNA helicase activitynucleolus | YLL009C	RiBi (originally called PAC) cluster	Gasch et al. 2000 RiBi (PAC) cluster
YLL011W	YLL011W PAC cluster SOF1 rRNA modification* snoRNA binding small nucleolar ribonucleoprotein c | YLL012W	RiBi (originally called PAC) cluster	Gasch et al. 2000 RiBi (PAC) cluster
YLL034C	YLL034C PAC cluster RIX7 ribosomal large subunit-nucleu ATPase activity* nucleus* | YLL035W	RiBi (originally called PAC) cluster	Gasch et al. 2000 RiBi (PAC) cluster
YLL035W	YLL035W PAC cluster GRC3 rRNA processing molecular function unknown cellular component unknown | YLL036C	RiBi (originally called PAC) cluster	Gasch et al. 2000 RiBi (PAC) cluster
YLL036C	YLL036C PAC cluster PRP19 nuclear mRNA splicing, via spl "RNA splicing factor activity, trans"cytoplasm* | YLL037W	RiBi (originally called PAC) cluster	Gasch et al. 2000 RiBi (PAC) cluster
YLL038C	YLL038C PAC cluster ENT4 endocytosis* clathrin binding actin cortical patch | YLL039C	RiBi (originally called PAC) cluster	Gasch et al. 2000 RiBi (PAC) cluster
YLR002C	YLR002C PAC cluster NOC3 rRNA processing* protein binding* nucleus* | YLR003C	RiBi (originally called PAC) cluster	Gasch et al. 2000 RiBi (PAC) cluster
YLR003C	YLR003C … PAC cluster CMS1 regulation of DNA replication molecular function unknown | Subunit of U3-containing 90S preribosome processome complex involved in production of 18S rRNA and assembly of small ribosomal subunit; overexpression rescues supressor mutant of mcm10; null mutant is viableYLR004C	RiBi (originally called PAC) cluster	Gasch et al. 2000 RiBi (PAC) cluster
YLR017W	YLR017W PAC cluster MEU1 glutamate biosynthesis* S-methyl-5-thioadenosine phosphorylcytoplasm | YLR018C	RiBi (originally called PAC) cluster	Gasch et al. 2000 RiBi (PAC) cluster
YLR044C	YLR044C PAC cluster PDC1 pyruvate metabolism* pyruvate decarboxylase activity cytoplasm* | YLR045C	RiBi (originally called PAC) cluster	Gasch et al. 2000 RiBi (PAC) cluster
YLR051C	YLR051C … PAC cluster FCF2 biological process unknown molecular function unknown | Essential nucleolar protein involved in the early steps of 35S rRNA processing; interacts with Faf1p; member of a transcriptionally co-regulated set of genes called the RRB regulonYLR052W	RiBi (originally called PAC) cluster	Gasch et al. 2000 RiBi (PAC) cluster
YLR060W	YLR060W PAC cluster FRS1 phenylalanyl-tRNA aminoacylati phenylalanine-tRNA ligase activity cytoplasm* | YLR061W	RiBi (originally called PAC) cluster	Gasch et al. 2000 RiBi (PAC) cluster
YLR063W	YLR063W PAC cluster YLR063W biological process unknown molecular function unknown cytoplasm | YLR064W	RiBi (originally called PAC) cluster	Gasch et al. 2000 RiBi (PAC) cluster
YLR065C	YLR065C PAC cluster YLR065C biological process unknown molecular function unknown cellular component unknown | YLR066W	RiBi (originally called PAC) cluster	Gasch et al. 2000 RiBi (PAC) cluster
YLR073C	YLR073C … PAC cluster RFU1 biological process unknown molecular function unknown | Protein that inhibits Doa4p deubiquitinating activity; contributes to ubiquitin homeostasis by regulating the conversion of free ubiquitin chains to ubiquitin monomers by Doa4p; GFP-fusion protein localizes to endosomesYLR074C	RiBi (originally called PAC) cluster	Gasch et al. 2000 RiBi (PAC) cluster
YLR074C	YLR074C PAC cluster BUD20 bud site selection molecular function unknown nucleus | YLR075W	RiBi (originally called PAC) cluster	Gasch et al. 2000 RiBi (PAC) cluster
YLR076C	YLR076C PAC cluster | YLR077W	RiBi (originally called PAC) cluster	Gasch et al. 2000 RiBi (PAC) cluster
YLR083C	YLR083C PAC cluster EMP70 transport transporter activity membrane fraction* | YLR084C	RiBi (originally called PAC) cluster	Gasch et al. 2000 RiBi (PAC) cluster
YLR129W	YLR129W PAC cluster DIP2 processing of 20S pre-rRNA snoRNA binding small nucleolar ribonucleoprotein c | YLR130C	RiBi (originally called PAC) cluster	Gasch et al. 2000 RiBi (PAC) cluster
YLR134W	YLR134W PAC cluster PDC5 pyruvate metabolism* pyruvate decarboxylase activity cytoplasm* | YLR135W	RiBi (originally called PAC) cluster	Gasch et al. 2000 RiBi (PAC) cluster
YLR146C	YLR146C PAC cluster SPE4 pantothenate biosynthesis* spermine synthase activity cytoplasm | YLR147C	RiBi (originally called PAC) cluster	Gasch et al. 2000 RiBi (PAC) cluster
YLR150W	YLR150W PAC cluster STM1 telomere maintenance* DNA binding* cytoplasm* | YLR151C	RiBi (originally called PAC) cluster	Gasch et al. 2000 RiBi (PAC) cluster
YLR172C	YLR172C PAC cluster DPH5 peptidyl-diphthamide biosynthe diphthine synthase activity cytoplasm | YLR173W	RiBi (originally called PAC) cluster	Gasch et al. 2000 RiBi (PAC) cluster
YLR175W	YLR175W PAC cluster CBF5 rRNA modification* pseudouridylate synthase activity small nucleolar ribonucleoprotein c | YLR176C	RiBi (originally called PAC) cluster	Gasch et al. 2000 RiBi (PAC) cluster
YLR183C	YLR183C PAC cluster TOS4 G1/S-specific transcription in transcription factor activity cytoplasm* | YLR184W	RiBi (originally called PAC) cluster	Gasch et al. 2000 RiBi (PAC) cluster
YLR186W	YLR186W PAC cluster EMG1 35S primary transcript process snoRNA binding cytoplasm* | YLR187W	RiBi (originally called PAC) cluster	Gasch et al. 2000 RiBi (PAC) cluster
YLR196W	YLR196W PAC cluster PWP1 rRNA processing molecular function unknown cytoplasm* | YLR197W	RiBi (originally called PAC) cluster	Gasch et al. 2000 RiBi (PAC) cluster
YLR197W	YLR197W … PAC cluster NOP56 (SIK1) RNA catabolism exoribonuclease II activity mitochondrion* | Essential evolutionarily-conserved nucleolar protein component of the box C/D snoRNP complexes that direct 2'-O-methylation of pre-rRNA during its maturation; overexpression causes spindle orientation defectsYLR198C	RiBi (originally called PAC) cluster	Gasch et al. 2000 RiBi (PAC) cluster
YLR198C	YLR198C PAC cluster | YLR199C	RiBi (originally called PAC) cluster	Gasch et al. 2000 RiBi (PAC) cluster
YLR221C	YLR221C PAC cluster RSA3 ribosomal large subunit assemb molecular function unknown nucleolus* | YLR222C	RiBi (originally called PAC) cluster	Gasch et al. 2000 RiBi (PAC) cluster
YLR222C	YLR222C PAC cluster UTP13 processing of 20S pre-rRNA snoRNA binding small nucleolar ribonucleoprotein c | YLR223C	RiBi (originally called PAC) cluster	Gasch et al. 2000 RiBi (PAC) cluster
YLR243W	YLR243W PAC cluster YLR243W biological process unknown signal sequence binding cellular component unknown | YLR244C	RiBi (originally called PAC) cluster	Gasch et al. 2000 RiBi (PAC) cluster
YLR249W	YLR249W PAC cluster YEF3 translational elongation translation elongation factor activribosome | YLR250W	RiBi (originally called PAC) cluster	Gasch et al. 2000 RiBi (PAC) cluster
YLR276C	YLR276C PAC cluster DBP9 35S primary transcript process ATP-dependent RNA helicase activitynucleolus | YLR277C	RiBi (originally called PAC) cluster	Gasch et al. 2000 RiBi (PAC) cluster
YLR291C	YLR291C PAC cluster GCD7 translational initiation translation initiation factor activmitochondrion* | YLR292C	RiBi (originally called PAC) cluster	Gasch et al. 2000 RiBi (PAC) cluster
YLR293C	YLR293C PAC cluster GSP1 rRNA processing* GTPase activity cytoplasm* | YLR295C	RiBi (originally called PAC) cluster	Gasch et al. 2000 RiBi (PAC) cluster
YLR336C	YLR336C PAC cluster SGD1 osmoregulation molecular function unknown nucleus* | YLR337C	RiBi (originally called PAC) cluster	Gasch et al. 2000 RiBi (PAC) cluster
YLR372W	YLR372W PAC cluster SUR4 sphingolipid biosynthesis* fatty acid elongase activity endoplasmic reticulum* | YLR373C	RiBi (originally called PAC) cluster	Gasch et al. 2000 RiBi (PAC) cluster
YLR397C	YLR397C PAC cluster AFG2 response to drug ATPase activity intracellular | YLR398C	RiBi (originally called PAC) cluster	Gasch et al. 2000 RiBi (PAC) cluster
YLR400W	YLR400W PAC cluster | YLR401C	RiBi (originally called PAC) cluster	Gasch et al. 2000 RiBi (PAC) cluster
YLR401C	YLR401C PAC cluster DUS3 tRNA modification tRNA dihydrouridine synthase activicytoplasm* | YLR402W	RiBi (originally called PAC) cluster	Gasch et al. 2000 RiBi (PAC) cluster
YLR405W	YLR405W PAC cluster DUS4 tRNA modification tRNA dihydrouridine synthase activicellular component unknown | YLR406C	RiBi (originally called PAC) cluster	Gasch et al. 2000 RiBi (PAC) cluster
YLR409C	YLR409C PAC cluster UTP21 35S primary transcript process snoRNA binding nucleus* | YLR410W	RiBi (originally called PAC) cluster	Gasch et al. 2000 RiBi (PAC) cluster
YLR412W	YLR412W … PAC cluster BER1 biological process unknown molecular function unknown | Protein involved in microtubule-related processes, N-acetylation; GFP-fusion protein localizes to the cytoplasm and is induced in response to the DNA-damaging agent MMS; YLR412W is not an essential gene; similar to Arabidopsis SRR1 geneYLR413W	RiBi (originally called PAC) cluster	Gasch et al. 2000 RiBi (PAC) cluster
YLR413W	YLR413W PAC cluster YLR413W biological process unknown molecular function unknown cellular component unknown | YLR414C	RiBi (originally called PAC) cluster	Gasch et al. 2000 RiBi (PAC) cluster
YLR432W	YLR432W PAC cluster IMD3 GTP biosynthesis IMP dehydrogenase activity cytoplasm | YLR433C	RiBi (originally called PAC) cluster	Gasch et al. 2000 RiBi (PAC) cluster
YLR433C	YLR433C PAC cluster CNA1 cell wall organization and bio calcium-dependent protein serine/thcytoplasm* | YLR434C	RiBi (originally called PAC) cluster	Gasch et al. 2000 RiBi (PAC) cluster
YLR435W	YLR435W PAC cluster TSR2 processing of 20S pre-rRNA molecular function unknown cytoplasm* | YLR436C	RiBi (originally called PAC) cluster	Gasch et al. 2000 RiBi (PAC) cluster
YLR447C	YLR447C PAC cluster VMA6 vacuolar acidification* hydrogen-transporting ATPase activivacuolar membrane* | YLR448W	RiBi (originally called PAC) cluster	Gasch et al. 2000 RiBi (PAC) cluster
YLR449W	YLR449W PAC cluster FPR4 biological process unknown peptidyl-prolyl cis-trans isomerasenucleus | YLR450W	RiBi (originally called PAC) cluster	Gasch et al. 2000 RiBi (PAC) cluster
YML018C	YML018C PAC cluster YML018C biological process unknown molecular function unknown vacuolar membrane (sensu Fungi) | YML019W	RiBi (originally called PAC) cluster	Gasch et al. 2000 RiBi (PAC) cluster
YML043C	YML043C PAC cluster RRN11 transcription from RNA polymer RNA polymerase I transcription factRNA polymerase I transcription fact | YML046W	RiBi (originally called PAC) cluster	Gasch et al. 2000 RiBi (PAC) cluster
YML056C	YML056C PAC cluster IMD4 biological process unknown IMP dehydrogenase activity cytoplasm | YML057W	RiBi (originally called PAC) cluster	Gasch et al. 2000 RiBi (PAC) cluster
YML060W	YML060W PAC cluster OGG1 DNA repair* purine-specific oxidized base lesiomitochondrion | YML061C	RiBi (originally called PAC) cluster	Gasch et al. 2000 RiBi (PAC) cluster
YML080W	YML080W PAC cluster DUS1 tRNA modification tRNA dihydrouridine synthase activinucleus | YML081C-A	RiBi (originally called PAC) cluster	Gasch et al. 2000 RiBi (PAC) cluster
YML082W	YML082W PAC cluster YML082W sulfur metabolism carbon-sulfur lyase activity cytoplasm* | YML083C	RiBi (originally called PAC) cluster	Gasch et al. 2000 RiBi (PAC) cluster
YML093W	YML093W PAC cluster UTP14 processing of 20S pre-rRNA snoRNA binding small nucleolar ribonucleoprotein c | YML094W	RiBi (originally called PAC) cluster	Gasch et al. 2000 RiBi (PAC) cluster
YML106W	YML106W PAC cluster URA5 pyrimidine base biosynthesis orotate phosphoribosyltransferase acytoplasm* | YML107C	RiBi (originally called PAC) cluster	Gasch et al. 2000 RiBi (PAC) cluster
YMR014W	YMR014W PAC cluster BUD22 bud site selection molecular function unknown nucleus | YMR015C	RiBi (originally called PAC) cluster	Gasch et al. 2000 RiBi (PAC) cluster
YMR049C	YMR049C PAC cluster ERB1 rRNA processing molecular function unknown nucleus* | YMR052C-A	RiBi (originally called PAC) cluster	Gasch et al. 2000 RiBi (PAC) cluster
YMR079W	YMR079W PAC cluster SEC14 sporulation (sensu Fungi)* phosphatidylinositol transporter accytosol | YMR080C	RiBi (originally called PAC) cluster	Gasch et al. 2000 RiBi (PAC) cluster
YMR093W	YMR093W PAC cluster UTP15 processing of 20S pre-rRNA snoRNA binding small nucleolar ribonucleoprotein c | YMR094W	RiBi (originally called PAC) cluster	Gasch et al. 2000 RiBi (PAC) cluster
YMR128W	YMR128W PAC cluster ECM16 processing of 20S pre-rRNA* RNA helicase activity mitochondrion* | YMR129W	RiBi (originally called PAC) cluster	Gasch et al. 2000 RiBi (PAC) cluster
YMR131C	YMR131C PAC cluster RRB1 ribosome biogenesis molecular function unknown nucleolus | YMR132C	RiBi (originally called PAC) cluster	Gasch et al. 2000 RiBi (PAC) cluster
YMR212C	YMR212C PAC cluster EFR3 cellular morphogenesis molecular function unknown mitochondrion | YMR213W	RiBi (originally called PAC) cluster	Gasch et al. 2000 RiBi (PAC) cluster
YMR215W	YMR215W PAC cluster GAS3 biological process unknown "1,3-beta-glucanosyltransferase acti"cell wall (sensu Fungi) | YMR216C	RiBi (originally called PAC) cluster	Gasch et al. 2000 RiBi (PAC) cluster
YMR217W	YMR217W PAC cluster GUA1 GMP metabolism GMP synthase (glutamine-hydrolyzingcellular component unknown | YMR218C	RiBi (originally called PAC) cluster	Gasch et al. 2000 RiBi (PAC) cluster
YMR229C	YMR229C PAC cluster RRP5 rRNA processing* RNA binding* nucleolus* | YMR230W	RiBi (originally called PAC) cluster	Gasch et al. 2000 RiBi (PAC) cluster
YMR234W	YMR234W PAC cluster RNH1 cell wall organization and bio ribonuclease H activity intracellular | YMR235C	RiBi (originally called PAC) cluster	Gasch et al. 2000 RiBi (PAC) cluster
YMR235C	YMR235C PAC cluster RNA1 rRNA-nucleus export* Ran GTPase activator activity nucleus* | YMR236W	RiBi (originally called PAC) cluster	Gasch et al. 2000 RiBi (PAC) cluster
YMR239C	YMR239C PAC cluster RNT1 35S primary transcript process ribonuclease III activity nucleolus | YMR240C	RiBi (originally called PAC) cluster	Gasch et al. 2000 RiBi (PAC) cluster
YMR243C	YMR243C PAC cluster ZRC1 zinc ion homeostasis* "di-, tri-valent inorganic cation tr"vacuole (sensu Fungi) | YMR244C-A	RiBi (originally called PAC) cluster	Gasch et al. 2000 RiBi (PAC) cluster
YMR269W	YMR269W … PAC cluster TMA23 biological process unknown molecular function unknown | Nucleolar protein of unknown function implicated in ribosome biogenesis; TMA23 may be a fungal-specific gene as no homologs have been yet identified in higher eukaryotesYMR270C	RiBi (originally called PAC) cluster	Gasch et al. 2000 RiBi (PAC) cluster
YMR277W	YMR277W PAC cluster FCP1 transcription* phosphoprotein phosphatase activitynucleus | YMR278W	RiBi (originally called PAC) cluster	Gasch et al. 2000 RiBi (PAC) cluster
YMR290C	YMR290C PAC cluster HAS1 rRNA processing RNA binding* nucleolus* | YMR290W-A	RiBi (originally called PAC) cluster	Gasch et al. 2000 RiBi (PAC) cluster
YMR307W	YMR307W PAC cluster GAS1 cell wall organization and bio "1,3-beta-glucanosyltransferase acti"mitochondrion* | YMR308C	RiBi (originally called PAC) cluster	Gasch et al. 2000 RiBi (PAC) cluster
YMR308C	YMR308C PAC cluster PSE1 mRNA-nucleus export protein carrier activity cytoplasm* | YMR309C	RiBi (originally called PAC) cluster	Gasch et al. 2000 RiBi (PAC) cluster
YMR309C	YMR309C PAC cluster NIP1 translational initiation translation initiation factor activcytoplasm* | YMR310C	RiBi (originally called PAC) cluster	Gasch et al. 2000 RiBi (PAC) cluster
YMR310C	YMR310C PAC cluster YMR310C biological process unknown molecular function unknown nucleus | YMR311C	RiBi (originally called PAC) cluster	Gasch et al. 2000 RiBi (PAC) cluster
YMR321C	YMR321C PAC cluster YMR321C biological process unknown molecular function unknown cellular component unknown | YMR322C	RiBi (originally called PAC) cluster	Gasch et al. 2000 RiBi (PAC) cluster
YNL001W	YNL001W PAC cluster DOM34 protein biosynthesis* molecular function unknown cytoplasm | YNL002C	RiBi (originally called PAC) cluster	Gasch et al. 2000 RiBi (PAC) cluster
YNL010W	YNL010W PAC cluster YNL010W biological process unknown molecular function unknown cytoplasm* | YNL011C	RiBi (originally called PAC) cluster	Gasch et al. 2000 RiBi (PAC) cluster
YNL022C	YNL022C PAC cluster YNL022C biological process unknown molecular function unknown nucleus | YNL023C	RiBi (originally called PAC) cluster	Gasch et al. 2000 RiBi (PAC) cluster
YNL061W	YNL061W PAC cluster NOP2 rRNA processing S-adenosylmethionine-dependent methnucleolus | YNL062C	RiBi (originally called PAC) cluster	Gasch et al. 2000 RiBi (PAC) cluster
YNL062C	YNL062C PAC cluster GCD10 translational initiation* tRNA methyltransferase activity nucleus | YNL063W	RiBi (originally called PAC) cluster	Gasch et al. 2000 RiBi (PAC) cluster
YNL066W	YNL066W PAC cluster SUN4 mitochondrion organization and glucosidase activity cell wall (sensu Fungi)* | YNL067W	RiBi (originally called PAC) cluster	Gasch et al. 2000 RiBi (PAC) cluster
YNL075W	YNL075W PAC cluster IMP4 rRNA modification* rRNA primary transcript binding small nucleolar ribonucleoprotein c | YNL076W	RiBi (originally called PAC) cluster	Gasch et al. 2000 RiBi (PAC) cluster
YNL102W	YNL102W PAC cluster POL1 DNA replication initiation* alpha DNA polymerase activity alpha DNA polymerase:primase comple | YNL103W	RiBi (originally called PAC) cluster	Gasch et al. 2000 RiBi (PAC) cluster
YNL110C	YNL110C PAC cluster NOP15 ribosomal large subunit biogen molecular function unknown nucleus* | YNL111C	RiBi (originally called PAC) cluster	Gasch et al. 2000 RiBi (PAC) cluster
YNL113W	YNL113W PAC cluster RPC19 transcription from RNA polymer DNA-directed RNA polymerase activitDNA-directed RNA polymerase III com | YNL114C	RiBi (originally called PAC) cluster	Gasch et al. 2000 RiBi (PAC) cluster
YNL114C	YNL114C PAC cluster | YNL115C	RiBi (originally called PAC) cluster	Gasch et al. 2000 RiBi (PAC) cluster
YNL124W	YNL124W PAC cluster NAF1 transport* RNA binding* nucleoplasm | YNL125C	RiBi (originally called PAC) cluster	Gasch et al. 2000 RiBi (PAC) cluster
YNL132W	YNL132W PAC cluster KRE33 biological process unknown molecular function unknown nucleolus | YNL133C	RiBi (originally called PAC) cluster	Gasch et al. 2000 RiBi (PAC) cluster
YNL141W	YNL141W PAC cluster AAH1 adenine catabolism adenine deaminase activity cytoplasm* | YNL142W	RiBi (originally called PAC) cluster	Gasch et al. 2000 RiBi (PAC) cluster
YNL151C	YNL151C PAC cluster RPC31 transcription from RNA polymer DNA-directed RNA polymerase activitDNA-directed RNA polymerase III com | YNL152W	RiBi (originally called PAC) cluster	Gasch et al. 2000 RiBi (PAC) cluster
YNL153C	YNL153C PAC cluster GIM3 tubulin folding tubulin binding cytoplasm* | YNL154C	RiBi (originally called PAC) cluster	Gasch et al. 2000 RiBi (PAC) cluster
YNL163C	YNL163C PAC cluster RIA1 ribosomal large subunit biogen GTPase activity cytoplasm | YNL164C	RiBi (originally called PAC) cluster	Gasch et al. 2000 RiBi (PAC) cluster
YNL175C	YNL175C PAC cluster NOP13 biological process unknown RNA binding nucleolus* | YNL176C	RiBi (originally called PAC) cluster	Gasch et al. 2000 RiBi (PAC) cluster
YNL182C	YNL182C PAC cluster IPI3 35S primary transcript process molecular function unknown nucleus* | YNL183C	RiBi (originally called PAC) cluster	Gasch et al. 2000 RiBi (PAC) cluster
YNL186W	YNL186W PAC cluster UBP10 chromatin silencing at telomer ubiquitin-specific protease activitnucleus | YNL187W	RiBi (originally called PAC) cluster	Gasch et al. 2000 RiBi (PAC) cluster
YNL227C	YNL227C PAC cluster JJJ1 endocytosis molecular function unknown cytoplasm* | YNL228W	RiBi (originally called PAC) cluster	Gasch et al. 2000 RiBi (PAC) cluster
YNL247W	YNL247W PAC cluster YNL247W cysteine metabolism* cysteine-tRNA ligase activity cytoplasm | YNL248C	RiBi (originally called PAC) cluster	Gasch et al. 2000 RiBi (PAC) cluster
YNL248C	YNL248C PAC cluster RPA49 transcription from RNA polymer DNA-directed RNA polymerase activitDNA-directed RNA polymerase I compl | YNL249C	RiBi (originally called PAC) cluster	Gasch et al. 2000 RiBi (PAC) cluster
YNL255C	YNL255C PAC cluster GIS2 intracellular signaling cascad transcription factor activity cytoplasm | YNL256W	RiBi (originally called PAC) cluster	Gasch et al. 2000 RiBi (PAC) cluster
YNL256W	YNL256W PAC cluster FOL1 folic acid and derivative bios 2-amino-4-hydroxy-6-hydroxymethyldicytoplasm* | YNL257C	RiBi (originally called PAC) cluster	Gasch et al. 2000 RiBi (PAC) cluster
YNL292W	YNL292W PAC cluster PUS4 tRNA modification pseudouridylate synthase activity nucleus* | YNL293W	RiBi (originally called PAC) cluster	Gasch et al. 2000 RiBi (PAC) cluster
YNL299W	YNL299W PAC cluster TRF5 sister chromatid cohesion* DNA-directed DNA polymerase activitnucleus | YNL300W	RiBi (originally called PAC) cluster	Gasch et al. 2000 RiBi (PAC) cluster
YNL303W	YNL303W PAC cluster | YNL304W	RiBi (originally called PAC) cluster	Gasch et al. 2000 RiBi (PAC) cluster
YNL308C	YNL308C PAC cluster KRI1 ribosome biogenesis molecular function unknown nucleolus | YNL309W	RiBi (originally called PAC) cluster	Gasch et al. 2000 RiBi (PAC) cluster
YNL313C	YNL313C PAC cluster YNL313C karyogamy molecular function unknown cytoplasm* | YNL314W	RiBi (originally called PAC) cluster	Gasch et al. 2000 RiBi (PAC) cluster
YNR003C	YNR003C PAC cluster RPC34 transcription from RNA polymer DNA-directed RNA polymerase activitcytoplasm* | YNR004W	RiBi (originally called PAC) cluster	Gasch et al. 2000 RiBi (PAC) cluster
YNR009W	YNR009W … PAC cluster NRM1 biological process unknown molecular function unknown | Transcriptional co-repressor of MBF (MCB binding factor)-regulated gene expression; Nrm1p associates stably with promoters via MBF to repress transcription upon exit from G1 phaseYNR010W	RiBi (originally called PAC) cluster	Gasch et al. 2000 RiBi (PAC) cluster
YNR024W	YNR024W … PAC cluster MPP6 biological process unknown molecular function unknown | Nuclear exosome-associated RNA binding protein; involved in surveillance of pre-rRNAs and pre-mRNAs, and the degradation of cryptic non-coding RNAs (ncRNA); copurifies with ribosomesYNR025C	RiBi (originally called PAC) cluster	Gasch et al. 2000 RiBi (PAC) cluster
YNR043W	YNR043W PAC cluster MVD1 ergosterol biosynthesis* diphosphomevalonate decarboxylase acytosol | YNR044W	RiBi (originally called PAC) cluster	Gasch et al. 2000 RiBi (PAC) cluster
YNR053C	YNR053C PAC cluster NOG2 ribosome assembly* GTPase activity nucleus* | YNR054C	RiBi (originally called PAC) cluster	Gasch et al. 2000 RiBi (PAC) cluster
YNR054C	YNR054C PAC cluster ESF2 biological process unknown transcription regulator activity cytoplasm* | YNR055C	RiBi (originally called PAC) cluster	Gasch et al. 2000 RiBi (PAC) cluster
YOL022C	YOL022C PAC cluster YOL022C biological process unknown molecular function unknown cytoplasm | YOL023W	RiBi (originally called PAC) cluster	Gasch et al. 2000 RiBi (PAC) cluster
YOL041C	YOL041C PAC cluster NOP12 rRNA metabolism RNA binding nucleolus | YOL042W	RiBi (originally called PAC) cluster	Gasch et al. 2000 RiBi (PAC) cluster
YOL077C	YOL077C PAC cluster BRX1 ribosomal large subunit assemb rRNA primary transcript binding* nucleolus | YOL077W-A	RiBi (originally called PAC) cluster	Gasch et al. 2000 RiBi (PAC) cluster
YOL097C	YOL097C PAC cluster WRS1 tryptophanyl-tRNA aminoacylati tryptophan-tRNA ligase activity cytoplasm | YOL097W-A	RiBi (originally called PAC) cluster	Gasch et al. 2000 RiBi (PAC) cluster
YOL124C	YOL124C PAC cluster TRM11 tRNA methylation RNA binding* cytoplasm | YOL125W	RiBi (originally called PAC) cluster	Gasch et al. 2000 RiBi (PAC) cluster
YOR001W	YOR001W PAC cluster RRP6 35S primary transcript process 3'-5'-exoribonuclease activity nuclear exosome (RNase complex) | YOR002W	RiBi (originally called PAC) cluster	Gasch et al. 2000 RiBi (PAC) cluster
YOR004W	YOR004W … PAC cluster UTP23 rRNA processing* molecular function unknown | Essential nucleolar protein that is a component of the SSU (small subunit) processome involved in 40S ribosomal subunit biogenesis; has homology to PINc domain protein Fcf1p, although the PINc domain of Utp23p is not required for functionYOR005C	RiBi (originally called PAC) cluster	Gasch et al. 2000 RiBi (PAC) cluster
YOR021C	YOR021C PAC cluster YOR021C biological process unknown molecular function unknown cellular component unknown | YOR022C	RiBi (originally called PAC) cluster	Gasch et al. 2000 RiBi (PAC) cluster
YOR095C	YOR095C PAC cluster RKI1 pentose-phosphate shunt ribose-5-phosphate isomerase activicytoplasm* | YOR096W	RiBi (originally called PAC) cluster	Gasch et al. 2000 RiBi (PAC) cluster
YOR145C	YOR145C PAC cluster PNO1 rRNA processing* unfolded protein binding nucleus* | YOR146W	RiBi (originally called PAC) cluster	Gasch et al. 2000 RiBi (PAC) cluster
YOR168W	YOR168W PAC cluster GLN4 glutaminyl-tRNA aminoacylation glutamine-tRNA ligase activity cytoplasm | YOR169C	RiBi (originally called PAC) cluster	Gasch et al. 2000 RiBi (PAC) cluster
YOR169C	YOR169C PAC cluster | YOR170W	RiBi (originally called PAC) cluster	Gasch et al. 2000 RiBi (PAC) cluster
YOR188W	YOR188W PAC cluster MSB1 establishment of cell polarity molecular function unknown mitochondrion* | YOR189W	RiBi (originally called PAC) cluster	Gasch et al. 2000 RiBi (PAC) cluster
YOR206W	YOR206W PAC cluster NOC2 ribosome assembly* molecular function unknown nucleus* | YOR207C	RiBi (originally called PAC) cluster	Gasch et al. 2000 RiBi (PAC) cluster
YOR209C	YOR209C PAC cluster NPT1 chromatin silencing at telomer nicotinate phosphoribosyltransferasnucleus | YOR210W	RiBi (originally called PAC) cluster	Gasch et al. 2000 RiBi (PAC) cluster
YOR210W	YOR210W PAC cluster RPB10 transcription from RNA polymer DNA-directed RNA polymerase activitDNA-directed RNA polymerase III com | YOR211C	RiBi (originally called PAC) cluster	Gasch et al. 2000 RiBi (PAC) cluster
YOR217W	YOR217W PAC cluster RFC1 DNA repair* purine nucleotide binding DNA replication factor C complex | YOR218C	RiBi (originally called PAC) cluster	Gasch et al. 2000 RiBi (PAC) cluster
YOR224C	YOR224C PAC cluster RPB8 transcription from RNA polymer DNA-directed RNA polymerase activitDNA-directed RNA polymerase III com | YOR225W	RiBi (originally called PAC) cluster	Gasch et al. 2000 RiBi (PAC) cluster
YOR233W	YOR233W PAC cluster KIN4 biological process unknown protein kinase activity cytoplasm | YOR234C	RiBi (originally called PAC) cluster	Gasch et al. 2000 RiBi (PAC) cluster
YOR243C	YOR243C PAC cluster PUS7 tRNA modification* pseudouridine synthase activity nucleus | YOR244W	RiBi (originally called PAC) cluster	Gasch et al. 2000 RiBi (PAC) cluster
YOR252W	YOR252W … PAC cluster TMA16 biological process unknown molecular function unknown nucleus | Protein of unknown function that associates with ribosomesYOR253W	RiBi (originally called PAC) cluster	Gasch et al. 2000 RiBi (PAC) cluster
YOR253W	YOR253W PAC cluster NAT5 protein amino acid acetylation peptide alpha-N-acetyltransferase acytoplasm* | YOR254C	RiBi (originally called PAC) cluster	Gasch et al. 2000 RiBi (PAC) cluster
YOR260W	YOR260W PAC cluster GCD1 translational initiation translation initiation factor activribosome* | YOR261C	RiBi (originally called PAC) cluster	Gasch et al. 2000 RiBi (PAC) cluster
YOR271C	YOR271C … PAC cluster FSF1 biological process unknown molecular function unknown | Putative protein, predicted to be an alpha-isopropylmalate carrier; belongs to the sideroblastic-associated protein family; non-tagged protein is detected in purified mitochondria; likely to play a role in iron homeostasisYOR272W	RiBi (originally called PAC) cluster	Gasch et al. 2000 RiBi (PAC) cluster
YOR272W	YOR272W PAC cluster YTM1 ribosomal large subunit biogen molecular function unknown nucleus* | YOR273C	RiBi (originally called PAC) cluster	Gasch et al. 2000 RiBi (PAC) cluster
YOR276W	YOR276W PAC cluster CAF20 negative regulation of transla translation regulator activity mRNA cap complex | YOR277C	RiBi (originally called PAC) cluster	Gasch et al. 2000 RiBi (PAC) cluster
YOR277C	YOR277C PAC cluster | YOR278W	RiBi (originally called PAC) cluster	Gasch et al. 2000 RiBi (PAC) cluster
YOR287C	YOR287C PAC cluster YOR287C processing of 20S pre-rRNA molecular function unknown cellular component unknown | YOR288C	RiBi (originally called PAC) cluster	Gasch et al. 2000 RiBi (PAC) cluster
YOR294W	YOR294W PAC cluster RRS1 rRNA processing* molecular function unknown nucleus | YOR295W	RiBi (originally called PAC) cluster	Gasch et al. 2000 RiBi (PAC) cluster
YOR309C	YOR309C PAC cluster | YOR310C	RiBi (originally called PAC) cluster	Gasch et al. 2000 RiBi (PAC) cluster
YOR310C	YOR310C PAC cluster NOP58 rRNA modification* molecular function unknown small nucleolar ribonucleoprotein c | YOR311C	RiBi (originally called PAC) cluster	Gasch et al. 2000 RiBi (PAC) cluster
YOR361C	YOR361C PAC cluster PRT1 translational initiation translation initiation factor activcytoplasm* | YOR362C	RiBi (originally called PAC) cluster	Gasch et al. 2000 RiBi (PAC) cluster
YPL037C	YPL037C PAC cluster EGD1 nascent polypeptide associatio unfolded protein binding cytosolic ribosome (sensu Eukaryota | YPL038W	RiBi (originally called PAC) cluster	Gasch et al. 2000 RiBi (PAC) cluster
YPL043W	YPL043W PAC cluster NOP4 rRNA processing RNA binding nucleolus | YPL044C	RiBi (originally called PAC) cluster	Gasch et al. 2000 RiBi (PAC) cluster
YPL086C	YPL086C PAC cluster ELP3 regulation of transcription fr RNA polymerase II transcription elotranscription elongation factor com | YPL087W	RiBi (originally called PAC) cluster	Gasch et al. 2000 RiBi (PAC) cluster
YPL146C	YPL146C PAC cluster NOP53 ribosome biogenesis* protein binding nucleus* | YPL147W	RiBi (originally called PAC) cluster	Gasch et al. 2000 RiBi (PAC) cluster
YPL160W	YPL160W PAC cluster CDC60 leucyl-tRNA aminoacylation leucine-tRNA ligase activity cytoplasm | YPL161C	RiBi (originally called PAC) cluster	Gasch et al. 2000 RiBi (PAC) cluster
YPL183C	YPL183C … PAC cluster RTT10 biological process unknown molecular function unknown | Cytoplasmic protein with a role in regulation of Ty1 transpositionYPL183W-A	RiBi (originally called PAC) cluster	Gasch et al. 2000 RiBi (PAC) cluster
YPL207W	YPL207W … PAC cluster TYW1 biological process unknown molecular function unknown | Protein required for the synthesis of wybutosine, a modified guanosine found at the 3'-position adjacent to the anticodon of phenylalanine tRNA which supports reading frame maintenance by stabilizing codon-anticodon interactionsYPL208W	RiBi (originally called PAC) cluster	Gasch et al. 2000 RiBi (PAC) cluster
YPL211W	YPL211W PAC cluster NIP7 rRNA processing* molecular function unknown nucleolus* | YPL212C	RiBi (originally called PAC) cluster	Gasch et al. 2000 RiBi (PAC) cluster
YPL212C	YPL212C PAC cluster PUS1 tRNA modification pseudouridylate synthase activity nucleus | YPL213W	RiBi (originally called PAC) cluster	Gasch et al. 2000 RiBi (PAC) cluster
YPL217C	YPL217C PAC cluster BMS1 rRNA processing* GTP binding cytoplasm* | YPL218W	RiBi (originally called PAC) cluster	Gasch et al. 2000 RiBi (PAC) cluster
YPL226W	YPL226W PAC cluster NEW1 biological process unknown ATPase activity* cytoplasm* | YPL227C	RiBi (originally called PAC) cluster	Gasch et al. 2000 RiBi (PAC) cluster
YPL235W	YPL235W PAC cluster RVB2 regulation of transcription fr ATPase activity nucleus* | YPL236C	RiBi (originally called PAC) cluster	Gasch et al. 2000 RiBi (PAC) cluster
YPL237W	YPL237W PAC cluster SUI3 translational initiation translation initiation factor activribosome* | YPL238C	RiBi (originally called PAC) cluster	Gasch et al. 2000 RiBi (PAC) cluster
YPL238C	YPL238C PAC cluster | YPL239W	RiBi (originally called PAC) cluster	Gasch et al. 2000 RiBi (PAC) cluster
YPL245W	YPL245W PAC cluster YPL245W biological process unknown molecular function unknown cytoplasm* | YPL246C	RiBi (originally called PAC) cluster	Gasch et al. 2000 RiBi (PAC) cluster
YPL263C	YPL263C PAC cluster KEL3 biological process unknown molecular function unknown cytoplasm | YPL264C	RiBi (originally called PAC) cluster	Gasch et al. 2000 RiBi (PAC) cluster
YPL266W	YPL266W PAC cluster DIM1 rRNA modification* "rRNA (adenine-N6,N6-)-dimethyltrans"nucleolus | YPL267W	RiBi (originally called PAC) cluster	Gasch et al. 2000 RiBi (PAC) cluster
YPL273W	YPL273W PAC cluster SAM4 sulfur amino acid metabolism homocysteine S-methyltransferase accytoplasm* | YPL274W	RiBi (originally called PAC) cluster	Gasch et al. 2000 RiBi (PAC) cluster
YPR010C	YPR010C PAC cluster RPA135 transcription from RNA polymer DNA-directed RNA polymerase activitDNA-directed RNA polymerase I compl | YPR011C	RiBi (originally called PAC) cluster	Gasch et al. 2000 RiBi (PAC) cluster
YPR016C	YPR016C PAC cluster TIF6 ribosomal large subunit biogen molecular function unknown cytoplasm* | YPR016W-A	RiBi (originally called PAC) cluster	Gasch et al. 2000 RiBi (PAC) cluster
YPR033C	YPR033C PAC cluster HTS1 histidyl-tRNA aminoacylation histidine-tRNA ligase activity cytoplasm* | YPR034W	RiBi (originally called PAC) cluster	Gasch et al. 2000 RiBi (PAC) cluster
YPR034W	YPR034W PAC cluster ARP7 chromatin remodeling general RNA polymerase II transcripnucleus* | YPR035W	RiBi (originally called PAC) cluster	Gasch et al. 2000 RiBi (PAC) cluster
YPR041W	YPR041W PAC cluster TIF5 regulation of translational in translation initiation factor activcytosolic small ribosomal subunit ( | YPR042C	RiBi (originally called PAC) cluster	Gasch et al. 2000 RiBi (PAC) cluster
YPR060C	YPR060C PAC cluster ARO7 aromatic amino acid family bio chorismate mutase activity cytoplasm* | YPR061C	RiBi (originally called PAC) cluster	Gasch et al. 2000 RiBi (PAC) cluster
YPR074C	YPR074C PAC cluster TKL1 pentose-phosphate shunt transketolase activity cytoplasm | YPR074W-A	RiBi (originally called PAC) cluster	Gasch et al. 2000 RiBi (PAC) cluster
YPR080W	YPR080W PAC cluster TEF1 translational elongation translation elongation factor activribosome* | YPR081C	RiBi (originally called PAC) cluster	Gasch et al. 2000 RiBi (PAC) cluster
YPR110C	YPR110C PAC cluster RPC40 transcription from RNA polymer DNA-directed RNA polymerase activitDNA-directed RNA polymerase III com | YPR111W	RiBi (originally called PAC) cluster	Gasch et al. 2000 RiBi (PAC) cluster
YPR112C	YPR112C PAC cluster MRD1 35S primary transcript process snoRNA binding* nucleolus | YPR113W	RiBi (originally called PAC) cluster	Gasch et al. 2000 RiBi (PAC) cluster
YPR118W	YPR118W … PAC cluster MRI1 methionine salvage ribose isomerase activity | 5'-methylthioribose-1-phosphate isomerase; catalyzes the isomerization of 5-methylthioribose-1-phosphate to 5-methylthioribulose-1-phosphate in the methionine salvage pathwayYPR119W	RiBi (originally called PAC) cluster	Gasch et al. 2000 RiBi (PAC) cluster
YPR137W	YPR137W PAC cluster RRP9 rRNA modification* snoRNA binding small nucleolar ribonucleoprotein c | YPR138C	RiBi (originally called PAC) cluster	Gasch et al. 2000 RiBi (PAC) cluster
YPR143W	YPR143W PAC cluster RRP15 processing of 27S pre-rRNA molecular function unknown nucleus* | YPR144C	RiBi (originally called PAC) cluster	Gasch et al. 2000 RiBi (PAC) cluster
YPR144C	YPR144C PAC cluster NOC4 processing of 20S pre-rRNA* snoRNA binding nucleus* | YPR145W	RiBi (originally called PAC) cluster	Gasch et al. 2000 RiBi (PAC) cluster
YPR145W	YPR145W PAC cluster ASN1 asparagine biosynthesis asparagine synthase (glutamine-hydrcytoplasm | YPR146C	RiBi (originally called PAC) cluster	Gasch et al. 2000 RiBi (PAC) cluster
YPR163C	YPR163C PAC cluster TIF3 translational initiation translation initiation factor activribosome | YPR164W	RiBi (originally called PAC) cluster	Gasch et al. 2000 RiBi (PAC) cluster
YPR169W	YPR169W PAC cluster JIP5 protein monoubiquitination molecular function unknown nucleus* | YPR170C	RiBi (originally called PAC) cluster	Gasch et al. 2000 RiBi (PAC) cluster
YPR187W	YPR187W PAC cluster RPO26 transcription from RNA polymer DNA-directed RNA polymerase activitDNA-directed RNA polymerase III com | YPR188C	RiBi (originally called PAC) cluster	Gasch et al. 2000 RiBi (PAC) cluster
YPR190C	YPR190C PAC cluster RPC82 transcription from RNA polymer DNA-directed RNA polymerase activitDNA-directed RNA polymerase III com | YPR191W	RiBi (originally called PAC) cluster	Gasch et al. 2000 RiBi (PAC) cluster
