# Supplementary material for: Single-cell RNA sequencing reveals intrinsic and extrinsic regulatory heterogeneity in yeast responding to stress
Source: PLoS Biol. 2017 Dec 14;15(12):e2004050. doi: 10.1371/journal.pbio.2004050 (PMC5746276; doi:10.1371/journal.pbio.2004050)
Supplement: S10 Table — Counts from unstressed and stressed cells are recorded for different transcripts on different tabs of the file. PPT1 and RLP7 were measured in the same cells; SES1 was measured alone in a different set of cells. FISH, fluorescence in situ hybridization. (XLSX) [file pbio.2004050.s010.xlsx]

## Sheet: PPT1-RLP7
Series A (Unstressed) - REP1	Cell	C2 transcripts - PPT1	C3 transcripts - RLP7			SeriesB (Stressed) - Rep 1	C2 transcripts - PPT1	C3 transcripts - RLP7
Unstressed - Cell #1	1	5	2			Stressed - Rep 1 - Cell #1
Unstressed - Cell #2	2	5	11			Stressed - Rep 1 - Cell #2
Unstressed - Cell #3	1		7			Stressed - Rep 1 - Cell #3
Unstressed - Cell #4	2	3	15			Stressed - Rep 1 - Cell #4
Unstressed - Cell #5	3		8			Stressed - Rep 1 - Cell #5
Unstressed - Cell #6	4	3	13			Stressed - Rep 1 - Cell #6
Unstressed - Cell #7	5	2	11			Stressed - Rep 1 - Cell #7
Unstressed - Cell #8	6	1				Stressed - Rep 1 - Cell #8
Unstressed - Cell #9	7	3	1			Stressed - Rep 1 - Cell #9
Unstressed - Cell #10	8	7	6			Stressed - Rep 1 - Cell #10
Unstressed - Cell #11	9	1	5			Stressed - Rep 1 - Cell #11
Unstressed - Cell #12	10	1	4			Stressed - Rep 1 - Cell #12
Unstressed - Cell #13	11	1	5			Stressed - Rep 1 - Cell #13
Unstressed - Cell #14	1		2			Stressed - Rep 1 - Cell #14
Unstressed - Cell #15	2	2	6			Stressed - Rep 1 - Cell #15
Unstressed - Cell #16	3		2			Stressed - Rep 1 - Cell #16
Unstressed - Cell #17	4		2			Stressed - Rep 1 - Cell #17		1
Unstressed - Cell #18	5	1	5			Stressed - Rep 1 - Cell #18	2
Unstressed - Cell #19	6		4			Stressed - Rep 1 - Cell #19
Unstressed - Cell #20	7		10			Stressed - Rep 1 - Cell #20	1
Unstressed - Cell #21	1					Stressed - Rep 1 - Cell #21		1
Unstressed - Cell #22	2	1				Stressed - Rep 1 - Cell #22		1
Unstressed - Cell #23	3	2	2			Stressed - Rep 1 - Cell #23
Unstressed - Cell #24	4					Stressed - Rep 1 - Cell #24
Unstressed - Cell #25	5	2	3			Stressed - Rep 1 - Cell #25
Unstressed - Cell #26	6	1				Stressed - Rep 1 - Cell #26		1
Unstressed - Cell #27	7		5			Stressed - Rep 1 - Cell #27
Unstressed - Cell #28	8	2	4			Stressed - Rep 1 - Cell #28
Unstressed - Cell #29	9	1	2			Stressed - Rep 1 - Cell #29	1
Unstressed - Cell #30	10	1	2			Stressed - Rep 1 - Cell #30
Unstressed - Cell #31	11	2				Stressed - Rep 1 - Cell #31
Unstressed - Cell #32	1					Stressed - Rep 1 - Cell #32
Unstressed - Cell #33	2	5	11			Stressed - Rep 1 - Cell #33
Unstressed - Cell #34	3	1	5			Stressed - Rep 1 - Cell #34
Unstressed - Cell #35	4	7	4			Stressed - Rep 1 - Cell #35
Unstressed - Cell #36	5	3	4			Stressed - Rep 1 - Cell #36
Unstressed - Cell #37	6	5	5			Stressed - Rep 1 - Cell #37		1
Unstressed - Cell #38	1	1	1			Stressed - Rep 1 - Cell #38
Unstressed - Cell #39	2	4	1			Stressed - Rep 1 - Cell #39
Unstressed - Cell #40	3	1				Stressed - Rep 1 - Cell #40
Unstressed - Cell #41	4					Stressed - Rep 1 - Cell #41		1
Unstressed - Cell #42	5	4	4			Stressed - Rep 1 - Cell #42
Unstressed - Cell #43	6	1				Stressed - Rep 1 - Cell #43
Unstressed - Cell #44	7	1				Stressed - Rep 1 - Cell #44
Unstressed - Cell #45	8					Stressed - Rep 1 - Cell #45
Unstressed - Cell #46	9					Stressed - Rep 1 - Cell #46
Unstressed - Cell #47	1					Stressed - Rep 1 - Cell #47		1
Unstressed - Cell #48	2					Stressed - Rep 1 - Cell #48
Unstressed - Cell #49	3		4			Stressed - Rep 1 - Cell #49		1
Unstressed - Cell #50	4		1			Stressed - Rep 1 - Cell #50
Unstressed - Cell #51	5	3				Stressed - Rep 1 - Cell #51
Unstressed - Cell #52	6	1	2			Stressed - Rep 1 - Cell #52		1
Unstressed - Cell #53	7					Stressed - Rep 1 - Cell #53
Unstressed - Cell #54	8	1	4			Stressed - Rep 1 - Cell #54	1	2
Unstressed - Cell #55	9					Stressed - Rep 1 - Cell #55		1
Unstressed - Cell #56	10					Stressed - Rep 1 - Cell #56
Unstressed - Cell #57	11	3	1			Stressed - Rep 1 - Cell #57	2	1
Unstressed - Cell #58	1		8			Stressed - Rep 1 - Cell #58	2
Unstressed - Cell #59	2	1	12			Stressed - Rep 1 - Cell #59	1
Unstressed - Cell #60	3		13			Stressed - Rep 1 - Cell #60	4	1
Unstressed - Cell #61	4	1				Stressed - Rep 1 - Cell #61	1
Unstressed - Cell #62	5	1	8			Stressed - Rep 1 - Cell #62
Unstressed - Cell #63	6		5			Stressed - Rep 1 - Cell #63
Unstressed - Cell #64	7	2	5			Stressed - Rep 1 - Cell #64	1
Unstressed - Cell #65	8	2	6			Stressed - Rep 1 - Cell #65	2	2
Unstressed - Cell #66	1		1			Stressed - Rep 1 - Cell #66		1
Unstressed - Cell #67	2	1	3			Stressed - Rep 1 - Cell #67
Unstressed - Cell #68	3		4			Stressed - Rep 1 - Cell #68
Unstressed - Cell #69	4	4	1			Stressed - Rep 1 - Cell #69
Unstressed - Cell #70	5	2	5			Stressed - Rep 1 - Cell #70		2
Unstressed - Cell #71	1	5				Stressed - Rep 1 - Cell #71		1
Unstressed - Cell #72	2					Stressed - Rep 1 - Cell #72		1
Unstressed - Cell #73	3	1	9			Stressed - Rep 1 - Cell #73
Unstressed - Cell #74	4	1	7			Stressed - Rep 1 - Cell #74		2
Unstressed - Cell #75	5	1	7			Stressed - Rep 1 - Cell #75	2	4
Unstressed - Cell #76	6	1	8			Stressed - Rep 1 - Cell #76
Unstressed - Cell #77	7	1	10			Stressed - Rep 1 - Cell #77		1
Unstressed - Cell #78	8		9			Stressed - Rep 1 - Cell #78
Unstressed - Cell #79	1		5			Stressed - Rep 1 - Cell #79	1	2
Unstressed - Cell #80	2		7			Stressed - Rep 1 - Cell #80
Unstressed - Cell #81	3	1	5			Stressed - Rep 1 - Cell #81		2
Unstressed - Cell #82	4	2	10			Stressed - Rep 1 - Cell #82
Unstressed - Cell #83	5	1	4			Stressed - Rep 1 - Cell #83	2	1
Unstressed - Cell #84	6		6			Stressed - Rep 1 - Cell #84
Unstressed - Cell #85	7		2			Stressed - Rep 1 - Cell #85		1
Unstressed - Cell #86	8					Stressed - Rep 1 - Cell #86		1
Unstressed - Cell #87	9		5			Stressed - Rep 1 - Cell #87	1
Unstressed - Cell #88	1	1	7			Stressed - Rep 1 - Cell #88
Unstressed - Cell #89	2		6			Stressed - Rep 1 - Cell #89
Unstressed - Cell #90	3		10			Stressed - Rep 1 - Cell #90		2
Unstressed - Cell #91	4	1	4			Stressed - Rep 1 - Cell #91
Unstressed - Cell #92	5		10			Stressed - Rep 1 - Cell #92
Unstressed - Cell #93	6		5			Stressed - Rep 1 - Cell #93
Unstressed - Cell #94	7	1	7			Stressed - Rep 1 - Cell #94
Unstressed - Cell #95	8		10			Stressed - Rep 1 - Cell #95
Unstressed - Cell #96	9	1	11			Stressed - Rep 1 - Cell #96	2
Unstressed - Cell #97	10		8			Stressed - Rep 1 - Cell #97		1
Unstressed - Cell #98	11		2			Stressed - Rep 1 - Cell #98
Unstressed - Cell #99	12		6			Stressed - Rep 1 - Cell #99
Unstressed - Cell #100	13	1	10			Stressed - Rep 1 - Cell #100
Unstressed - Cell #101	14		7			Stressed - Rep 1 - Cell #101
Unstressed - Cell #102	15		2			Stressed - Rep 1 - Cell #102
Unstressed - Cell #103	16		2			Stressed - Rep 1 - Cell #103
Unstressed - Cell #104	17		13			Stressed - Rep 1 - Cell #104
Unstressed - Cell #105	18		1			Stressed - Rep 1 - Cell #105
Unstressed - Cell #106	19		3			Stressed - Rep 1 - Cell #106
Unstressed - Cell #107	20		1			Stressed - Rep 1 - Cell #107
Unstressed - Cell #108	21	1	14			Stressed - Rep 1 - Cell #108
Unstressed - Cell #109	22	2	8			Stressed - Rep 1 - Cell #109
Unstressed - Cell #110	23		5			Stressed - Rep 1 - Cell #110
Unstressed - Cell #111	24		13			Stressed - Rep 1 - Cell #111
Unstressed - Cell #112	25		3			Stressed - Rep 1 - Cell #112
Unstressed - Cell #113	1		4			Stressed - Rep 1 - Cell #113
Unstressed - Cell #114	2	1	3			Stressed - Rep 1 - Cell #114
Unstressed - Cell #115	3	3	2			Stressed - Rep 1 - Cell #115
Unstressed - Cell #116	4	2	4			Stressed - Rep 1 - Cell #116
Unstressed - Cell #117	5		5			Stressed - Rep 1 - Cell #117
Unstressed - Cell #118	6		4			Stressed - Rep 1 - Cell #118
Unstressed - Cell #119	7		2			Stressed - Rep 1 - Cell #119
Unstressed - Cell #120	8		7			Stressed - Rep 1 - Cell #120		1
Unstressed - Cell #121	9	3	12			Stressed - Rep 1 - Cell #121		1
Unstressed - Cell #122	10		5			Stressed - Rep 1 - Cell #122	1	1
Unstressed - Cell #123	11		5			Stressed - Rep 1 - Cell #123		1
Series A (Stressed) - Rep2	Cell	C2 transcripts	C3 transcripts			Stressed - Rep 1 - Cell #124
Unstressed - Rep 2 - Cell #1	1	2	1			Stressed - Rep 1 - Cell #125		2
Unstressed - Rep 2 - Cell #2	2		2			Stressed - Rep 1 - Cell #126		2
Unstressed - Rep 2 - Cell #3	3	1	1			Stressed - Rep 1 - Cell #127
Unstressed - Rep 2 - Cell #4	4	1				Stressed - Rep 1 - Cell #128	1	2
Unstressed - Rep 2 - Cell #5	5		2			Stressed - Rep 1 - Cell #129
Unstressed - Rep 2 - Cell #6	6		2			Stressed - Rep 1 - Cell #130		1
Unstressed - Rep 2 - Cell #7	7	2	3			Stressed - Rep 1 - Cell #131
Unstressed - Rep 2 - Cell #8	8	1	2			Stressed - Rep 1 - Cell #132	1	3
Unstressed - Rep 2 - Cell #9	9					Stressed - Rep 1 - Cell #133		1
Unstressed - Rep 2 - Cell #10	10	3	3			Stressed - Rep 1 - Cell #134		3
Unstressed - Rep 2 - Cell #11	11	2	2			Stressed - Rep 1 - Cell #135
Unstressed - Rep 2 - Cell #12	12		2			Stressed - Rep 1 - Cell #136	1	2
Unstressed - Rep 2 - Cell #13	13	2	2			Stressed - Rep 1 - Cell #137
Unstressed - Rep 2 - Cell #14	14					Stressed - Rep 1 - Cell #138
Unstressed - Rep 2 - Cell #15	15	2	1			Stressed - Rep 1 - Cell #139		3
Unstressed - Rep 2 - Cell #16	16	5	4			Stressed - Rep 1 - Cell #140		3
Unstressed - Rep 2 - Cell #17	17		6			Stressed - Rep 1 - Cell #141		2
Unstressed - Rep 2 - Cell #18	18		2			Stressed - Rep 1 - Cell #142		1
Unstressed - Rep 2 - Cell #19	19	1	2			Stressed - Rep 1 - Cell #143
Unstressed - Rep 2 - Cell #20	20		2			Stressed - Rep 1 - Cell #144	1	2
Unstressed - Rep 2 - Cell #21	21	3	3			Stressed - Rep 1 - Cell #145		1
Unstressed - Rep 2 - Cell #22	22	1	3			Stressed - Rep 1 - Cell #146
Unstressed - Rep 2 - Cell #23	23		3			Stressed - Rep 1 - Cell #147
Unstressed - Rep 2 - Cell #24	24		2			Stressed - Rep 1 - Cell #148		1
Unstressed - Rep 2 - Cell #25	25	1	3			Stressed - Rep 1 - Cell #149		2
Unstressed - Rep 2 - Cell #26	26	2	2			Stressed - Rep 1 - Cell #150
Unstressed - Rep 2 - Cell #27	27	1	3			Stressed - Rep 1 - Cell #151
Unstressed - Rep 2 - Cell #28	28	1	2			Stressed - Rep 1 - Cell #152
Unstressed - Rep 2 - Cell #29	29		5			Stressed - Rep 1 - Cell #153
Unstressed - Rep 2 - Cell #30	30	1	3			Stressed - Rep 1 - Cell #154		1
Unstressed - Rep 2 - Cell #31	31					Stressed - Rep 1 - Cell #155
Unstressed - Rep 2 - Cell #32	32	1	1			Stressed - Rep 1 - Cell #156		2
Unstressed - Rep 2 - Cell #33	33	2	5			Stressed - Rep 1 - Cell #157
Unstressed - Rep 2 - Cell #34	34					Series - Rep 2	C2 transcripts	C3 transcripts
Unstressed - Rep 2 - Cell #35	35	1	1			Stressed - Rep 2 - Cell #1	4
Unstressed - Rep 2 - Cell #36	36		2			Stressed - Rep 2 - Cell #2
Unstressed - Rep 2 - Cell #37	37		4			Stressed - Rep 2 - Cell #3	1	2
Unstressed - Rep 2 - Cell #38	38					Stressed - Rep 2 - Cell #4	2	2
Unstressed - Rep 2 - Cell #39	39					Stressed - Rep 2 - Cell #5	1	1
Unstressed - Rep 2 - Cell #40	40					Stressed - Rep 2 - Cell #6
Unstressed - Rep 2 - Cell #41	41	1	2			Stressed - Rep 2 - Cell #7	1	1
Unstressed - Rep 2 - Cell #42	42	2	3			Stressed - Rep 2 - Cell #8
Unstressed - Rep 2 - Cell #43	43		3			Stressed - Rep 2 - Cell #9	1
Unstressed - Rep 2 - Cell #44	44		4			Stressed - Rep 2 - Cell #10	2	1
Unstressed - Rep 2 - Cell #45	45	3	3			Stressed - Rep 2 - Cell #11	1	3
Unstressed - Rep 2 - Cell #46	46	1	3			Stressed - Rep 2 - Cell #12
Unstressed - Rep 2 - Cell #47	47	2				Stressed - Rep 2 - Cell #13		2
Unstressed - Rep 2 - Cell #48	48		2			Stressed - Rep 2 - Cell #14		4
Unstressed - Rep 2 - Cell #49	49		2			Stressed - Rep 2 - Cell #15
Unstressed - Rep 2 - Cell #50	50	2				Stressed - Rep 2 - Cell #16
Unstressed - Rep 2 - Cell #51	51		4			Stressed - Rep 2 - Cell #17	1	3
Unstressed - Rep 2 - Cell #52	52	1				Stressed - Rep 2 - Cell #18		2
Unstressed - Rep 2 - Cell #53	53		3			Stressed - Rep 2 - Cell #19		1
Unstressed - Rep 2 - Cell #54	54	1	1			Stressed - Rep 2 - Cell #20
Unstressed - Rep 2 - Cell #55	55	4	3			Stressed - Rep 2 - Cell #21
Unstressed - Rep 2 - Cell #56	56		3			Stressed - Rep 2 - Cell #22		1
Unstressed - Rep 2 - Cell #57	57					Stressed - Rep 2 - Cell #23		2
Unstressed - Rep 2 - Cell #58	58		5			Stressed - Rep 2 - Cell #24	2	2
Unstressed - Rep 2 - Cell #59	59		3			Stressed - Rep 2 - Cell #25		1
Unstressed - Rep 2 - Cell #60	60		3			Stressed - Rep 2 - Cell #26		1
Unstressed - Rep 2 - Cell #61	61	2	2			Stressed - Rep 2 - Cell #27
Unstressed - Rep 2 - Cell #62	62		2			Stressed - Rep 2 - Cell #28
Unstressed - Rep 2 - Cell #63	63	1	3			Stressed - Rep 2 - Cell #29	1
Unstressed - Rep 2 - Cell #64	64	1	1			Stressed - Rep 2 - Cell #30		2
Unstressed - Rep 2 - Cell #65	65					Stressed - Rep 2 - Cell #31		1
Unstressed - Rep 2 - Cell #66	66					Stressed - Rep 2 - Cell #32	1	2
Unstressed - Rep 2 - Cell #67	67		4			Stressed - Rep 2 - Cell #33
Unstressed - Rep 2 - Cell #68	68		1			Stressed - Rep 2 - Cell #34	1
Unstressed - Rep 2 - Cell #69	69					Stressed - Rep 2 - Cell #35
Unstressed - Rep 2 - Cell #70	70					Stressed - Rep 2 - Cell #36	1	1
Unstressed - Rep 2 - Cell #71	71					Stressed - Rep 2 - Cell #37
Unstressed - Rep 2 - Cell #72	72		2			Stressed - Rep 2 - Cell #38	2
Unstressed - Rep 2 - Cell #73	73		1			Stressed - Rep 2 - Cell #39	3
Unstressed - Rep 2 - Cell #74	74	2	5			Stressed - Rep 2 - Cell #40		1
Unstressed - Rep 2 - Cell #75	75		2			Stressed - Rep 2 - Cell #41		1
Unstressed - Rep 2 - Cell #76	76	2	2			Stressed - Rep 2 - Cell #42
Unstressed - Rep 2 - Cell #77	77		1			Stressed - Rep 2 - Cell #43
Unstressed - Rep 2 - Cell #78	78	1	1			Stressed - Rep 2 - Cell #44	1	2
Unstressed - Rep 2 - Cell #79	79	2	4			Stressed - Rep 2 - Cell #45	4	4
Unstressed - Rep 2 - Cell #80	80					Stressed - Rep 2 - Cell #46	3	2
Unstressed - Rep 2 - Cell #81	81	1	1			Stressed - Rep 2 - Cell #47	2	1
Unstressed - Rep 2 - Cell #82	82		2			Stressed - Rep 2 - Cell #48	2	2
Unstressed - Rep 2 - Cell #83	83	1	2			Stressed - Rep 2 - Cell #49	1
Unstressed - Rep 2 - Cell #84	84		2			Stressed - Rep 2 - Cell #50		1
Unstressed - Rep 2 - Cell #85	85	2	3			Stressed - Rep 2 - Cell #51		5
Unstressed - Rep 2 - Cell #86	86		2			Stressed - Rep 2 - Cell #52	2	2
Unstressed - Rep 2 - Cell #87	87	2	3			Stressed - Rep 2 - Cell #53
Unstressed - Rep 2 - Cell #88	88	3	3			Stressed - Rep 2 - Cell #54
Unstressed - Rep 2 - Cell #89	89					Stressed - Rep 2 - Cell #55	1	1
Unstressed - Rep 2 - Cell #90	90		2			Stressed - Rep 2 - Cell #56	1	1
Unstressed - Rep 2 - Cell #91	91					Stressed - Rep 2 - Cell #57
Unstressed - Rep 2 - Cell #92	92		1			Stressed - Rep 2 - Cell #58	2	2
Unstressed - Rep 2 - Cell #93	93		2			Stressed - Rep 2 - Cell #59	1	1
Unstressed - Rep 2 - Cell #94	94					Stressed - Rep 2 - Cell #60	2	2
Unstressed - Rep 2 - Cell #95	95	3	3			Stressed - Rep 2 - Cell #61
Unstressed - Rep 2 - Cell #96	96	2	2			Stressed - Rep 2 - Cell #62
Unstressed - Rep 2 - Cell #97	97		1			Stressed - Rep 2 - Cell #63	1	1
Unstressed - Rep 2 - Cell #98	98		1			Stressed - Rep 2 - Cell #64
Unstressed - Rep 2 - Cell #99	99	3	3			Stressed - Rep 2 - Cell #65
Unstressed - Rep 2 - Cell #100	100					Stressed - Rep 2 - Cell #66
Unstressed - Rep 2 - Cell #101	101		3			Stressed - Rep 2 - Cell #67
Unstressed - Rep 2 - Cell #102	102	3	2			Stressed - Rep 2 - Cell #68	1	1
Unstressed - Rep 2 - Cell #103	103	2	3			Stressed - Rep 2 - Cell #69
Unstressed - Rep 2 - Cell #104	104					Stressed - Rep 2 - Cell #70	2	2
Unstressed - Rep 2 - Cell #105	105		1			Stressed - Rep 2 - Cell #71	2
Unstressed - Rep 2 - Cell #106	106		2			Stressed - Rep 2 - Cell #72	2
Unstressed - Rep 2 - Cell #107	107	1				Stressed - Rep 2 - Cell #73	3	1
Unstressed - Rep 2 - Cell #108	108	3	2			Stressed - Rep 2 - Cell #74		1
Unstressed - Rep 2 - Cell #109	109	1				Stressed - Rep 2 - Cell #75	3	2
Unstressed - Rep 2 - Cell #110	110					Stressed - Rep 2 - Cell #76	1
Unstressed - Rep 2 - Cell #111	111					Stressed - Rep 2 - Cell #77		2
Unstressed - Rep 2 - Cell #112	112	3	3			Stressed - Rep 2 - Cell #78		2
Unstressed - Rep 2 - Cell #113	113					Stressed - Rep 2 - Cell #79	1	1
Unstressed - Rep 2 - Cell #114	114	2	2			Stressed - Rep 2 - Cell #80		1
Unstressed - Rep 2 - Cell #115	115		1			Stressed - Rep 2 - Cell #81	2	1
Unstressed - Rep 2 - Cell #116	116	3	1			Stressed - Rep 2 - Cell #82	3	3
Unstressed - Rep 2 - Cell #117	1	4				Stressed - Rep 2 - Cell #83	3	3
Unstressed - Rep 2 - Cell #118	2	1	1			Stressed - Rep 2 - Cell #84	2	3
Unstressed - Rep 2 - Cell #119	3	2				Stressed - Rep 2 - Cell #85		1
Unstressed - Rep 2 - Cell #120	4	2				Stressed - Rep 2 - Cell #86	1	2
Unstressed - Rep 2 - Cell #121	5	2	2			Stressed - Rep 2 - Cell #87	2	2
Unstressed - Rep 2 - Cell #122	6		3			Stressed - Rep 2 - Cell #88
Unstressed - Rep 2 - Cell #123	7					Stressed - Rep 2 - Cell #89	2
Unstressed - Rep 2 - Cell #124	8		3			Stressed - Rep 2 - Cell #90	2	3
Unstressed - Rep 2 - Cell #125	9		4			Stressed - Rep 2 - Cell #91	1	3
Unstressed - Rep 2 - Cell #126	10		1			Stressed - Rep 2 - Cell #92	1	1
Unstressed - Rep 2 - Cell #127	11		4			Stressed - Rep 2 - Cell #93		2
Unstressed - Rep 2 - Cell #128	12	3	3			Stressed - Rep 2 - Cell #94
Unstressed - Rep 2 - Cell #129	13		7			Stressed - Rep 2 - Cell #95	1	3
Unstressed - Rep 2 - Cell #130	14	1	3			Stressed - Rep 2 - Cell #96	2
Unstressed - Rep 2 - Cell #131	15		2			Stressed - Rep 2 - Cell #97	2	3
Unstressed - Rep 2 - Cell #132	16	3	1			Stressed - Rep 2 - Cell #98		3
Unstressed - Rep 2 - Cell #133	17		2			Stressed - Rep 2 - Cell #99	2	1
Unstressed - Rep 2 - Cell #134	18	2	1			Stressed - Rep 2 - Cell #100		2
Unstressed - Rep 2 - Cell #135	19	1				Stressed - Rep 2 - Cell #101	2	1
Unstressed - Rep 2 - Cell #136	20	2	3			Stressed - Rep 2 - Cell #102		1
Unstressed - Rep 2 - Cell #137	21		3			Stressed - Rep 2 - Cell #103		4
Unstressed - Rep 2 - Cell #138	22	2	4			Stressed - Rep 2 - Cell #104	1	3
Unstressed - Rep 2 - Cell #139	23		3			Stressed - Rep 2 - Cell #105		2
Unstressed - Rep 2 - Cell #140	24					Stressed - Rep 2 - Cell #106	2	2
Unstressed - Rep 2 - Cell #141	25	2	3			Stressed - Rep 2 - Cell #107		1
Unstressed - Rep 2 - Cell #142	26	2	4			Stressed - Rep 2 - Cell #108		1
Unstressed - Rep 2 - Cell #143	27		4			Stressed - Rep 2 - Cell #109		2
Unstressed - Rep 2 - Cell #144	28	5	5			Stressed - Rep 2 - Cell #110		3
Unstressed - Rep 2 - Cell #145	29	2	3			Stressed - Rep 2 - Cell #111	1	3
Unstressed - Rep 2 - Cell #146	30	2	3			Stressed - Rep 2 - Cell #112	1	1
Unstressed - Rep 2 - Cell #147	31	1				Stressed - Rep 2 - Cell #113		2
Unstressed - Rep 2 - Cell #148	32	1	2			Stressed - Rep 2 - Cell #114		1
Unstressed - Rep 2 - Cell #149	33	1	2			Stressed - Rep 2 - Cell #115		1
Unstressed - Rep 2 - Cell #150	34	1	2			Stressed - Rep 2 - Cell #116		2
Unstressed - Rep 2 - Cell #151	35		7			Stressed - Rep 2 - Cell #117
Unstressed - Rep 2 - Cell #152	36	2	5			Stressed - Rep 2 - Cell #118
Unstressed - Rep 2 - Cell #153	37		3			Stressed - Rep 2 - Cell #119		2
Unstressed - Rep 2 - Cell #154	38	2	2			Stressed - Rep 2 - Cell #120
Unstressed - Rep 2 - Cell #155	39	2	5			Stressed - Rep 2 - Cell #121
Unstressed - Rep 2 - Cell #156	40	1	4			Stressed - Rep 2 - Cell #122		2
Unstressed - Rep 2 - Cell #157	41	1	3			Stressed - Rep 2 - Cell #123		2
Unstressed - Rep 2 - Cell #158	42		2			Stressed - Rep 2 - Cell #124
Unstressed - Rep 2 - Cell #159	43	1	3			Stressed - Rep 2 - Cell #125	1	2
Unstressed - Rep 2 - Cell #160	44		3			Stressed - Rep 2 - Cell #126	2
Unstressed - Rep 2 - Cell #161	45		10			Stressed - Rep 2 - Cell #127
Unstressed - Rep 2 - Cell #162	46	2	3			Stressed - Rep 2 - Cell #128
Unstressed - Rep 2 - Cell #163	47	2	4			Stressed - Rep 2 - Cell #129	1	6
Unstressed - Rep 2 - Cell #164	48	2	1			Stressed - Rep 2 - Cell #130
Unstressed - Rep 2 - Cell #165	49	2	5			Stressed - Rep 2 - Cell #131	2	1
Unstressed - Rep 2 - Cell #166	50		5			Stressed - Rep 2 - Cell #132	1	2
Unstressed - Rep 2 - Cell #167	51		4			Stressed - Rep 2 - Cell #133		1
Unstressed - Rep 2 - Cell #168	52		2			Stressed - Rep 2 - Cell #134	1	1
Unstressed - Rep 2 - Cell #169	53	3	5			Stressed - Rep 2 - Cell #135		1
Unstressed - Rep 2 - Cell #170	54					Stressed - Rep 2 - Cell #136	1	2
Unstressed - Rep 2 - Cell #171	55					Stressed - Rep 2 - Cell #137	1	2
Unstressed - Rep 2 - Cell #172	56					Stressed - Rep 2 - Cell #138
Unstressed - Rep 2 - Cell #173	57	4	6			Stressed - Rep 2 - Cell #139		1
Unstressed - Rep 2 - Cell #174	58		3			Stressed - Rep 2 - Cell #140
Unstressed - Rep 2 - Cell #175	59		4			Stressed - Rep 2 - Cell #141	2	2
Unstressed - Rep 2 - Cell #176	60	1	4			Stressed - Rep 2 - Cell #142		2
Unstressed - Rep 2 - Cell #177	61	1	4			Stressed - Rep 2 - Cell #143
Unstressed - Rep 2 - Cell #178	62		4			Stressed - Rep 2 - Cell #144		1
Unstressed - Rep 2 - Cell #179	63		3			Stressed - Rep 2 - Cell #145		2
Unstressed - Rep 2 - Cell #180	64					Stressed - Rep 2 - Cell #146
Unstressed - Rep 2 - Cell #181	65	1	5			Stressed - Rep 2 - Cell #147	2	4
Unstressed - Rep 2 - Cell #182	66	2	5			Stressed - Rep 2 - Cell #148	1	2
Unstressed - Rep 2 - Cell #183	67					Stressed - Rep 2 - Cell #149		1
Unstressed - Rep 2 - Cell #184	68		1			Stressed - Rep 2 - Cell #150		1
Unstressed - Rep 2 - Cell #185	69	2	2			Stressed - Rep 2 - Cell #151	1
Unstressed - Rep 2 - Cell #186	70	3	5			Stressed - Rep 2 - Cell #152
Unstressed - Rep 2 - Cell #187	71	1	5			Stressed - Rep 2 - Cell #153
Unstressed - Rep 2 - Cell #188	72	2	3			Stressed - Rep 2 - Cell #154		1
Unstressed - Rep 2 - Cell #189	73	1	4			Stressed - Rep 2 - Cell #155
Unstressed - Rep 2 - Cell #190	74		7			Stressed - Rep 2 - Cell #156		2
Unstressed - Rep 2 - Cell #191	75	2	3			Stressed - Rep 2 - Cell #157	2	1
Unstressed - Rep 2 - Cell #192	76	5	6			Stressed - Rep 2 - Cell #158	1	7
Unstressed - Rep 2 - Cell #193	77	1	3			Stressed - Rep 2 - Cell #159		2
Unstressed - Rep 2 - Cell #194	78	3	3			Stressed - Rep 2 - Cell #160		1
Unstressed - Rep 2 - Cell #195	79		4			Stressed - Rep 2 - Cell #161		5
Unstressed - Rep 2 - Cell #196	80	1	3			Stressed - Rep 2 - Cell #162		2
Unstressed - Rep 2 - Cell #197	81	3	5			Stressed - Rep 2 - Cell #163
Unstressed - Rep 2 - Cell #198	82	1	4			Stressed - Rep 2 - Cell #164	5
Unstressed - Rep 2 - Cell #199	83	4	7			Stressed - Rep 2 - Cell #165		1
Unstressed - Rep 2 - Cell #200	84		6			Stressed - Rep 2 - Cell #166	1	1
Unstressed - Rep 2 - Cell #201	85					Stressed - Rep 2 - Cell #167		1
Unstressed - Rep 2 - Cell #202	86	3	6			Stressed - Rep 2 - Cell #168	1	1
Unstressed - Rep 2 - Cell #203	87	1	2			Stressed - Rep 2 - Cell #169	1	1
Unstressed - Rep 2 - Cell #204	88	3	3			Stressed - Rep 2 - Cell #170	3	4
Unstressed - Rep 2 - Cell #205	89	1
Unstressed - Rep 2 - Cell #206	90		4
Unstressed - Rep 2 - Cell #207	91	4	4
Unstressed - Rep 2 - Cell #208	92	1	5
Unstressed - Rep 2 - Cell #209	93
Unstressed - Rep 2 - Cell #210	94		4
Unstressed - Rep 2 - Cell #211	95	1
Unstressed - Rep 2 - Cell #212	96
Unstressed - Rep 2 - Cell #213	97		1
Unstressed - Rep 2 - Cell #214	98	1	1
Unstressed - Rep 2 - Cell #215	99	1	2
Unstressed - Rep 2 - Cell #216	100		3
Unstressed - Rep 2 - Cell #217	101		3
Unstressed - Rep 2 - Cell #218	102
Unstressed - Rep 2 - Cell #219	103
Unstressed - Rep 2 - Cell #220	104
Unstressed - Rep 2 - Cell #221	105
Unstressed - Rep 2 - Cell #222	106
Unstressed - Rep 2 - Cell #223	107
Unstressed - Rep 2 - Cell #224	108	1
Unstressed - Rep 2 - Cell #225	109	2	3
Unstressed - Rep 2 - Cell #226	110		6
Unstressed - Rep 2 - Cell #227	111		8
Unstressed - Rep 2 - Cell #228	112	1
Unstressed - Rep 2 - Cell #229	113	1	5
Unstressed - Rep 2 - Cell #230	114		4
Unstressed - Rep 2 - Cell #231	115	3	2
Unstressed - Rep 2 - Cell #232	116		1
Unstressed - Rep 2 - Cell #233	117	2	4
Unstressed - Rep 2 - Cell #234	118		4
Unstressed - Rep 2 - Cell #235	119
Unstressed - Rep 2 - Cell #236	120

## Sheet: SES1
Series A - Unstressed	SES1 unstressed			Series B - Stressed	SES1 stressed
Unstressed - Cell #1	18			Unstressed - Cell #1	57
Unstressed - Cell #2	33			Unstressed - Cell #2	26
Unstressed - Cell #3	26			Unstressed - Cell #3	67
Unstressed - Cell #4	17			Unstressed - Cell #4	23
Unstressed - Cell #5	28			Unstressed - Cell #5	12
Unstressed - Cell #6	36			Unstressed - Cell #6	11
Unstressed - Cell #7	27			Unstressed - Cell #7	67
Unstressed - Cell #8	29			Unstressed - Cell #8	5
Unstressed - Cell #9	22			Unstressed - Cell #9	1
Unstressed - Cell #10	9			Unstressed - Cell #10	6
Unstressed - Cell #11	40			Unstressed - Cell #11	46
Unstressed - Cell #12	42			Unstressed - Cell #12	69
Unstressed - Cell #13	19			Unstressed - Cell #13	6
Unstressed - Cell #14	23			Unstressed - Cell #14	19
Unstressed - Cell #15	12			Unstressed - Cell #15	29
Unstressed - Cell #16	17			Unstressed - Cell #16	1
Unstressed - Cell #17	16			Unstressed - Cell #17	3
Unstressed - Cell #18	20			Unstressed - Cell #18	1
Unstressed - Cell #19	16			Unstressed - Cell #19	4
Unstressed - Cell #20	68			Unstressed - Cell #20	43
Unstressed - Cell #21	35			Unstressed - Cell #21	23
Unstressed - Cell #22	31			Unstressed - Cell #22	14
Unstressed - Cell #23	24			Unstressed - Cell #23	13
Unstressed - Cell #24	9			Unstressed - Cell #24	75
Unstressed - Cell #25	12			Unstressed - Cell #25	27
Unstressed - Cell #26	27			Unstressed - Cell #26	17
Unstressed - Cell #27	19			Unstressed - Cell #27	1
Unstressed - Cell #28	25			Unstressed - Cell #28	26
Unstressed - Cell #29	22			Unstressed - Cell #29	11
Unstressed - Cell #30	21			Unstressed - Cell #30	3
Unstressed - Cell #31	31			Unstressed - Cell #31	18
Unstressed - Cell #32	2			Unstressed - Cell #32	13
Unstressed - Cell #33	6			Unstressed - Cell #33	23
Unstressed - Cell #34	24			Unstressed - Cell #34	27
Unstressed - Cell #35	21			Unstressed - Cell #35	27
Unstressed - Cell #36	18			Unstressed - Cell #36	32
Unstressed - Cell #37	132			Unstressed - Cell #37	31
Unstressed - Cell #38	16			Unstressed - Cell #38	11
Unstressed - Cell #39	14			Unstressed - Cell #39	19
Unstressed - Cell #40	2			Unstressed - Cell #40	39
Unstressed - Cell #41	33			Unstressed - Cell #41	22
Unstressed - Cell #42	17			Unstressed - Cell #42	34
Unstressed - Cell #43	34			Unstressed - Cell #43	26
Unstressed - Cell #44	18			Unstressed - Cell #44	42
Unstressed - Cell #45	5			Unstressed - Cell #45	34
Unstressed - Cell #46	43			Unstressed - Cell #46	57
Unstressed - Cell #47	69			Unstressed - Cell #47	38
Unstressed - Cell #48	10			Unstressed - Cell #48	29
Unstressed - Cell #49	44			Unstressed - Cell #49	4
Unstressed - Cell #50	42			Unstressed - Cell #50	17
Unstressed - Cell #51	32			Unstressed - Cell #51	72
Unstressed - Cell #52	4			Unstressed - Cell #52	1
Unstressed - Cell #53	6			Unstressed - Cell #53	29
Unstressed - Cell #54	57			Unstressed - Cell #54	2
Unstressed - Cell #55	26			Unstressed - Cell #55
Unstressed - Cell #56	67			Unstressed - Cell #56	37
Unstressed - Cell #57	23			Unstressed - Cell #57	36
Unstressed - Cell #58	12			Unstressed - Cell #58	2
Unstressed - Cell #59	3			Unstressed - Cell #59	23
Unstressed - Cell #60	18			Unstressed - Cell #60	1
Unstressed - Cell #61	8			Unstressed - Cell #61	17
Unstressed - Cell #62	6			Unstressed - Cell #62	50
Unstressed - Cell #63	12			Unstressed - Cell #63	4
Unstressed - Cell #64	15			Unstressed - Cell #64	18
Unstressed - Cell #65	10			Unstressed - Cell #65	3
Unstressed - Cell #66	26			Unstressed - Cell #66	47
Unstressed - Cell #67	17			Unstressed - Cell #67	20
Unstressed - Cell #68	15			Unstressed - Cell #68	3
Unstressed - Cell #69	9			Unstressed - Cell #69	14
Unstressed - Cell #70	15			Unstressed - Cell #70	34
Unstressed - Cell #71	20			Unstressed - Cell #71	17
Unstressed - Cell #72	16			Unstressed - Cell #72	27
Unstressed - Cell #73	8			Unstressed - Cell #73	2
Unstressed - Cell #74	5			Unstressed - Cell #74	1
Unstressed - Cell #75	5			Unstressed - Cell #75	3
Unstressed - Cell #76	33			Unstressed - Cell #76	1
Unstressed - Cell #77	8			Unstressed - Cell #77	19
Unstressed - Cell #78	17			Unstressed - Cell #78	39
Unstressed - Cell #79	10			Unstressed - Cell #79	44
Unstressed - Cell #80	15			Unstressed - Cell #80	1
Unstressed - Cell #81	6			Unstressed - Cell #81	2
Unstressed - Cell #82	9			Unstressed - Cell #82	1
Unstressed - Cell #83	5			Unstressed - Cell #83	38
Unstressed - Cell #84	18			Unstressed - Cell #84	1
Unstressed - Cell #85	13			Unstressed - Cell #85	4
Unstressed - Cell #86	28			Unstressed - Cell #86	26
Unstressed - Cell #87	8			Unstressed - Cell #87	11
Unstressed - Cell #88	11			Unstressed - Cell #88	18
Unstressed - Cell #89	14			Unstressed - Cell #89	8
Unstressed - Cell #90	17			Unstressed - Cell #90
Unstressed - Cell #91	17			Unstressed - Cell #91	23
Unstressed - Cell #92	8			Unstressed - Cell #92	10
Unstressed - Cell #93	14			Unstressed - Cell #93	36
Unstressed - Cell #94	3			Unstressed - Cell #94
Unstressed - Cell #95	6			Unstressed - Cell #95	23
Unstressed - Cell #96	32			Unstressed - Cell #96	5
Unstressed - Cell #97	23			Unstressed - Cell #97	3
Unstressed - Cell #98	4			Unstressed - Cell #98	9
Unstressed - Cell #99	15			Unstressed - Cell #99	5
Unstressed - Cell #100				Unstressed - Cell #100	7
Unstressed - Cell #101	12			Unstressed - Cell #101	7
Unstressed - Cell #102	5			Unstressed - Cell #102	7
Unstressed - Cell #103	25			Unstressed - Cell #103	44
Unstressed - Cell #104	13			Unstressed - Cell #104	2
Unstressed - Cell #105	28			Unstressed - Cell #105
Unstressed - Cell #106	14			Unstressed - Cell #106	12
Unstressed - Cell #107	3			Unstressed - Cell #107	17
Unstressed - Cell #108	7			Unstressed - Cell #108	19
Unstressed - Cell #109	30			Unstressed - Cell #109	14
Unstressed - Cell #110	11			Unstressed - Cell #110	5
Unstressed - Cell #111	16			Unstressed - Cell #111	5
Unstressed - Cell #112	4			Unstressed - Cell #112	11
Unstressed - Cell #113	9			Unstressed - Cell #113
Unstressed - Cell #114	15			Unstressed - Cell #114	24
Unstressed - Cell #115	25			Unstressed - Cell #115
Unstressed - Cell #116	22			Unstressed - Cell #116	1
Unstressed - Cell #117	19			Unstressed - Cell #117	8
Unstressed - Cell #118	4			Unstressed - Cell #118	4
Unstressed - Cell #119	21			Unstressed - Cell #119	2
Unstressed - Cell #120	25			Unstressed - Cell #120	32
Unstressed - Cell #121	8			Unstressed - Cell #121	7
Unstressed - Cell #122	15			Unstressed - Cell #122	18
Unstressed - Cell #123	12			Unstressed - Cell #123	28
Unstressed - Cell #124	30			Unstressed - Cell #124	7
Unstressed - Cell #125	18			Unstressed - Cell #125	2
Unstressed - Cell #126	22			Unstressed - Cell #126	10
Unstressed - Cell #127	3			Unstressed - Cell #127	51
Unstressed - Cell #128	21			Unstressed - Cell #128	69
Unstressed - Cell #129	20			Unstressed - Cell #129	18
Unstressed - Cell #130	22			Unstressed - Cell #130	21
Unstressed - Cell #131	22			Unstressed - Cell #131	21
Unstressed - Cell #132	3			Unstressed - Cell #132	117
Unstressed - Cell #133	31			Unstressed - Cell #133	13
Unstressed - Cell #134	20			Unstressed - Cell #134	4
Unstressed - Cell #135	26			Unstressed - Cell #135	11
Unstressed - Cell #136	31			Unstressed - Cell #136	6
Unstressed - Cell #137	19			Unstressed - Cell #137	36
Unstressed - Cell #138	16			Unstressed - Cell #138	41
Unstressed - Cell #139	18			Unstressed - Cell #139	33
Unstressed - Cell #140	20			Unstressed - Cell #140	20
Unstressed - Cell #141	16			Unstressed - Cell #141	84
Unstressed - Cell #142	20			Unstressed - Cell #142	46
Unstressed - Cell #143	3			Unstressed - Cell #143	11
Unstressed - Cell #144	14			Unstressed - Cell #144	58
Unstressed - Cell #145				Unstressed - Cell #145	18
Unstressed - Cell #146	25			Unstressed - Cell #146	102
Unstressed - Cell #147	11			Unstressed - Cell #147	24
Unstressed - Cell #148	22			Unstressed - Cell #148	12
Unstressed - Cell #149	1			Unstressed - Cell #149	8
Unstressed - Cell #150	9			Unstressed - Cell #150	14
Unstressed - Cell #151				Unstressed - Cell #151	44
Unstressed - Cell #152	19			Unstressed - Cell #152	46
Unstressed - Cell #153	20			Unstressed - Cell #153	44
Unstressed - Cell #154				Unstressed - Cell #154	44
Unstressed - Cell #155	32			Unstressed - Cell #155	72
Unstressed - Cell #156	29			Unstressed - Cell #156	39
Unstressed - Cell #157	9			Unstressed - Cell #157	26
Unstressed - Cell #158	8			Unstressed - Cell #158	22
Unstressed - Cell #159	7			Unstressed - Cell #159	23
Unstressed - Cell #160	8			Unstressed - Cell #160	16
Unstressed - Cell #161	5			Unstressed - Cell #161	51
Unstressed - Cell #162	11			Unstressed - Cell #162	17
Unstressed - Cell #163	21			Unstressed - Cell #163	27
Unstressed - Cell #164	1			Unstressed - Cell #164	38
Unstressed - Cell #165	2			Unstressed - Cell #165
Unstressed - Cell #166	28			Unstressed - Cell #166	27
Unstressed - Cell #167	27			Unstressed - Cell #167	32
Unstressed - Cell #168	18			Unstressed - Cell #168
Unstressed - Cell #169	21			Unstressed - Cell #169	50
Unstressed - Cell #170	14			Unstressed - Cell #170	23
Unstressed - Cell #171	18			Unstressed - Cell #171	34
Unstressed - Cell #172	42			Unstressed - Cell #172	49
Unstressed - Cell #173	21			Unstressed - Cell #173	6
Unstressed - Cell #174	40			Unstressed - Cell #174	41
Unstressed - Cell #175	12			Unstressed - Cell #175	45
Unstressed - Cell #176	17			Unstressed - Cell #176
Unstressed - Cell #177	36			Unstressed - Cell #177	14
Unstressed - Cell #178	7			Unstressed - Cell #178	39
Unstressed - Cell #179	4			Unstressed - Cell #179	25
Unstressed - Cell #180	17			Unstressed - Cell #180	38
Unstressed - Cell #181	3			Unstressed - Cell #181	1
Unstressed - Cell #182	28			Unstressed - Cell #182	24
Unstressed - Cell #183	15			Unstressed - Cell #183	24
Unstressed - Cell #184	4			Unstressed - Cell #184	13
Unstressed - Cell #185	12			Unstressed - Cell #185	44
Unstressed - Cell #186	22			Unstressed - Cell #186	66
Unstressed - Cell #187	24			Unstressed - Cell #187	8
Unstressed - Cell #188	19			Unstressed - Cell #188	11
Unstressed - Cell #189	13			Unstressed - Cell #189	8
Unstressed - Cell #190	6			Unstressed - Cell #190	6
Unstressed - Cell #191	11			Unstressed - Cell #191	17
Unstressed - Cell #192	25			Unstressed - Cell #192	42
Unstressed - Cell #193	19			Unstressed - Cell #193
Unstressed - Cell #194	12			Unstressed - Cell #194	45
Unstressed - Cell #195	3			Unstressed - Cell #195	36
Unstressed - Cell #196	18			Unstressed - Cell #196	35
Unstressed - Cell #197	14			Unstressed - Cell #197	38
Unstressed - Cell #198	23			Unstressed - Cell #198	47
Unstressed - Cell #199	14			Unstressed - Cell #199	18
Unstressed - Cell #200	20			Unstressed - Cell #200	24
Unstressed - Cell #201	20			Unstressed - Cell #201	24
Unstressed - Cell #202	12			Unstressed - Cell #202	13
Unstressed - Cell #203	14			Unstressed - Cell #203	27
Unstressed - Cell #204	24			Unstressed - Cell #204	37
Unstressed - Cell #205	16			Unstressed - Cell #205	65
Unstressed - Cell #206	21			Unstressed - Cell #206	32
Unstressed - Cell #207	19			Unstressed - Cell #207	37
Unstressed - Cell #208	16
Unstressed - Cell #209	10
Unstressed - Cell #210	12
Unstressed - Cell #211	14
Unstressed - Cell #212	16
Unstressed - Cell #213	13
Unstressed - Cell #214	9
Unstressed - Cell #215	2
Unstressed - Cell #216	9
Unstressed - Cell #217	3
Unstressed - Cell #218	21
Unstressed - Cell #219	9
Unstressed - Cell #220	9
Unstressed - Cell #221	12
Unstressed - Cell #222	14
Unstressed - Cell #223	15
Unstressed - Cell #224	9
Unstressed - Cell #225	2
Unstressed - Cell #226	5
Unstressed - Cell #227	22
Unstressed - Cell #228	11
Unstressed - Cell #229	5
Unstressed - Cell #230	8
Unstressed - Cell #231	32
Unstressed - Cell #232	11
Unstressed - Cell #233	17
Unstressed - Cell #234	23
Unstressed - Cell #235	7
Unstressed - Cell #236	13
Unstressed - Cell #237	16
Unstressed - Cell #238	18
Unstressed - Cell #239	11
Unstressed - Cell #240	17
Unstressed - Cell #241	17
Unstressed - Cell #242	14
Unstressed - Cell #243	5
Unstressed - Cell #244	32
Unstressed - Cell #245	12
Unstressed - Cell #246	9
Unstressed - Cell #247	13
Unstressed - Cell #248	16
Unstressed - Cell #249	15
Unstressed - Cell #250	9
Unstressed - Cell #251	20
Unstressed - Cell #252	27
Unstressed - Cell #253	9
Unstressed - Cell #254	25
Unstressed - Cell #255	20
Unstressed - Cell #256	26
Unstressed - Cell #257	11
Unstressed - Cell #258	18
Unstressed - Cell #259	15
Unstressed - Cell #260	33
Unstressed - Cell #261	34
Unstressed - Cell #262	20
Unstressed - Cell #263	10
Unstressed - Cell #264	3
Unstressed - Cell #265	12
Unstressed - Cell #266	8
Unstressed - Cell #267	10
Unstressed - Cell #268	15
Unstressed - Cell #269	15
Unstressed - Cell #270	21
Unstressed - Cell #271	14
Unstressed - Cell #272	19
Unstressed - Cell #273	15
Unstressed - Cell #274	4
Unstressed - Cell #275	23
Unstressed - Cell #276	22
Unstressed - Cell #277	25
Unstressed - Cell #278	21
Unstressed - Cell #279	31
Unstressed - Cell #280	13
Unstressed - Cell #281	17
Unstressed - Cell #282	11
Unstressed - Cell #283	12
Unstressed - Cell #284	12
Unstressed - Cell #285	13
Unstressed - Cell #286	29
Unstressed - Cell #287	11
Unstressed - Cell #288	21
Unstressed - Cell #289	29
Unstressed - Cell #290	4
Unstressed - Cell #291	8
Unstressed - Cell #292	12
Unstressed - Cell #293	18
Unstressed - Cell #294	7
Unstressed - Cell #295	11
Unstressed - Cell #296	6
Unstressed - Cell #297	21
Unstressed - Cell #298	18
Unstressed - Cell #299	18
Unstressed - Cell #300	28
Unstressed - Cell #301	18
Unstressed - Cell #302	12
Unstressed - Cell #303	13
Unstressed - Cell #304	16
Unstressed - Cell #305	10
Unstressed - Cell #306	21
Unstressed - Cell #307	35
Unstressed - Cell #308
Unstressed - Cell #309	20
Unstressed - Cell #310	5
Unstressed - Cell #311	1
Unstressed - Cell #312	14
Unstressed - Cell #313	7
Unstressed - Cell #314	6
Unstressed - Cell #315	16
Unstressed - Cell #316	17
Unstressed - Cell #317	6
Unstressed - Cell #318	24
Unstressed - Cell #319	15
Unstressed - Cell #320	6
Unstressed - Cell #321	12
Unstressed - Cell #322	8
Unstressed - Cell #323	12
Unstressed - Cell #324	3
Unstressed - Cell #325	21
Unstressed - Cell #326	9
Unstressed - Cell #327	21
Unstressed - Cell #328	38
Unstressed - Cell #329	17
Unstressed - Cell #330	21
Unstressed - Cell #331	20
Unstressed - Cell #332	7
Unstressed - Cell #333	11
Unstressed - Cell #334	22
Unstressed - Cell #335	12
Unstressed - Cell #336	4
Unstressed - Cell #337	1
Unstressed - Cell #338	23
Unstressed - Cell #339	11
Unstressed - Cell #340	17
Unstressed - Cell #341	1
Unstressed - Cell #342	20
Unstressed - Cell #343	11
Unstressed - Cell #344	20
Unstressed - Cell #345	7
Unstressed - Cell #346	5
Unstressed - Cell #347	17
Unstressed - Cell #348	17
Unstressed - Cell #349	5
Unstressed - Cell #350	16
Unstressed - Cell #351	9
Unstressed - Cell #352	29
Unstressed - Cell #353	11
Unstressed - Cell #354	4
Unstressed - Cell #355
Unstressed - Cell #356	12
Unstressed - Cell #357	13
Unstressed - Cell #358	7
Unstressed - Cell #359	9
Unstressed - Cell #360	11
Unstressed - Cell #361	5
Unstressed - Cell #362	2
Unstressed - Cell #363	13
Unstressed - Cell #364	30
Unstressed - Cell #365	7
Unstressed - Cell #366	22
Unstressed - Cell #367	8
Unstressed - Cell #368	11
Unstressed - Cell #369	5
Unstressed - Cell #370	4
Unstressed - Cell #371	26
Unstressed - Cell #372	5
Unstressed - Cell #373	4
Unstressed - Cell #374	17
Unstressed - Cell #375	6
Unstressed - Cell #376	9
Unstressed - Cell #377	25
Unstressed - Cell #378	11
Unstressed - Cell #379	11
Unstressed - Cell #380	6
Unstressed - Cell #381	13
Unstressed - Cell #382	18
Unstressed - Cell #383	1
Unstressed - Cell #384	13
Unstressed - Cell #385	22
Unstressed - Cell #386	4
Unstressed - Cell #387	6
Unstressed - Cell #388	14
Unstressed - Cell #389	10
Unstressed - Cell #390	7
Unstressed - Cell #391	14
Unstressed - Cell #392	2
Unstressed - Cell #393	20
Unstressed - Cell #394	17
Unstressed - Cell #395	42
Unstressed - Cell #396	18
Unstressed - Cell #397	22
Unstressed - Cell #398	11
Unstressed - Cell #399	4
Unstressed - Cell #400	11
Unstressed - Cell #401	20
Unstressed - Cell #402	17
Unstressed - Cell #403	16
Unstressed - Cell #404	11
Unstressed - Cell #405	23
Unstressed - Cell #406	13
Unstressed - Cell #407	18
Unstressed - Cell #408	19
Unstressed - Cell #409	4
Unstressed - Cell #410	10
Unstressed - Cell #411	18
Unstressed - Cell #412	19
Unstressed - Cell #413	7
Unstressed - Cell #414	21
Unstressed - Cell #415	36
Unstressed - Cell #416	16
Unstressed - Cell #417	36
Unstressed - Cell #418	8
Unstressed - Cell #419	26
Unstressed - Cell #420	21
Unstressed - Cell #421	14
Unstressed - Cell #422	20
Unstressed - Cell #423	27
Unstressed - Cell #424	26
Unstressed - Cell #425	30
Unstressed - Cell #426	27
Unstressed - Cell #427	14
Unstressed - Cell #428	17
Unstressed - Cell #429	23
Unstressed - Cell #430	25
Unstressed - Cell #431	19
Unstressed - Cell #432	27
Unstressed - Cell #433	26
Unstressed - Cell #434	25
Unstressed - Cell #435	12
Unstressed - Cell #436	14
Unstressed - Cell #437	22
Unstressed - Cell #438	27
Unstressed - Cell #439	20
Unstressed - Cell #440	15
Unstressed - Cell #441	45
Unstressed - Cell #442	21
Unstressed - Cell #443	12
Unstressed - Cell #444	11
Unstressed - Cell #445	18
Unstressed - Cell #446	5
Unstressed - Cell #447	22
Unstressed - Cell #448	20
Unstressed - Cell #449	10
Unstressed - Cell #450	11
Unstressed - Cell #451	3
Unstressed - Cell #452	37
Unstressed - Cell #453	26
Unstressed - Cell #454	17
Unstressed - Cell #455	25
Unstressed - Cell #456	63
Unstressed - Cell #457	21
Unstressed - Cell #458	14
Unstressed - Cell #459	32
Unstressed - Cell #460	13
Unstressed - Cell #461	28
Unstressed - Cell #462	12
Unstressed - Cell #463	9
Unstressed - Cell #464	33
Unstressed - Cell #465	24
Unstressed - Cell #466	21
Unstressed - Cell #467	32
Unstressed - Cell #468	4
Unstressed - Cell #469	24
Unstressed - Cell #470	11
Unstressed - Cell #471	21
Unstressed - Cell #472	15
Unstressed - Cell #473	1
Unstressed - Cell #474	28
Unstressed - Cell #475	23
Unstressed - Cell #476	25
Unstressed - Cell #477	26
Unstressed - Cell #478	16
Unstressed - Cell #479	8
Unstressed - Cell #480	15
Unstressed - Cell #481	25
Unstressed - Cell #482	17
Unstressed - Cell #483	23
Unstressed - Cell #484	8
Unstressed - Cell #485	18
Unstressed - Cell #486	18
Unstressed - Cell #487
Unstressed - Cell #488	13
Unstressed - Cell #489	23
Unstressed - Cell #490	7
Unstressed - Cell #491	12
Unstressed - Cell #492	23
Unstressed - Cell #493	27
Unstressed - Cell #494	33
Unstressed - Cell #495	14
Unstressed - Cell #496	21
Unstressed - Cell #497	20
Unstressed - Cell #498	18
Unstressed - Cell #499	31
Unstressed - Cell #500	11
Unstressed - Cell #501	28
Unstressed - Cell #502	12
Unstressed - Cell #503	38
Unstressed - Cell #504	6
Unstressed - Cell #505	9
Unstressed - Cell #506	23
Unstressed - Cell #507	30
Unstressed - Cell #508	25
Unstressed - Cell #509	16
Unstressed - Cell #510	20
Unstressed - Cell #511	6
Unstressed - Cell #512	25
Unstressed - Cell #513	11
Unstressed - Cell #514	12
Unstressed - Cell #515	34
Unstressed - Cell #516	30
Unstressed - Cell #517	13
Unstressed - Cell #518	29
Unstressed - Cell #519	17
Unstressed - Cell #520	21
Unstressed - Cell #521	8
Unstressed - Cell #522	25
Unstressed - Cell #523	40
Unstressed - Cell #524	20
Unstressed - Cell #525	38
Unstressed - Cell #526	13
Unstressed - Cell #527	13
Unstressed - Cell #528	17
Unstressed - Cell #529	18
Unstressed - Cell #530	25
Unstressed - Cell #531	23
Unstressed - Cell #532	19
Unstressed - Cell #533	3
Unstressed - Cell #534	33
Unstressed - Cell #535	26
Unstressed - Cell #536	28
Unstressed - Cell #537	6
Unstressed - Cell #538	16
Unstressed - Cell #539	19
Unstressed - Cell #540	40
Unstressed - Cell #541	21
Unstressed - Cell #542	4
Unstressed - Cell #543	18
Unstressed - Cell #544	27
Unstressed - Cell #545	26
Unstressed - Cell #546
Unstressed - Cell #547	11
Unstressed - Cell #548	26
Unstressed - Cell #549	16
Unstressed - Cell #550	1
Unstressed - Cell #551	27
Unstressed - Cell #552	10
Unstressed - Cell #553	14
Unstressed - Cell #554	18
Unstressed - Cell #555	33
Unstressed - Cell #556	20
Unstressed - Cell #557	32
Unstressed - Cell #558	24
Unstressed - Cell #559	20
Unstressed - Cell #560	7
Unstressed - Cell #561	66
Unstressed - Cell #562	16
Unstressed - Cell #563	11
Unstressed - Cell #564	4
Unstressed - Cell #565	14
Unstressed - Cell #566	4
Unstressed - Cell #567	32
Unstressed - Cell #568	16
Unstressed - Cell #569	29
Unstressed - Cell #570	21
Unstressed - Cell #571	28
Unstressed - Cell #572	31
Unstressed - Cell #573	37
Unstressed - Cell #574	16
Unstressed - Cell #575	27
Unstressed - Cell #576	27
Unstressed - Cell #577	34
Unstressed - Cell #578	19
Unstressed - Cell #579	51
Unstressed - Cell #580	26
Unstressed - Cell #581	20
Unstressed - Cell #582	25
Unstressed - Cell #583	13
Unstressed - Cell #584	17
Unstressed - Cell #585	20
Unstressed - Cell #586	40
Unstressed - Cell #587	15
Unstressed - Cell #588	22
Unstressed - Cell #589	40
Unstressed - Cell #590	19
Unstressed - Cell #591	30
Unstressed - Cell #592	21
Unstressed - Cell #593	13
Unstressed - Cell #594	17
Unstressed - Cell #595	35
Unstressed - Cell #596	22
Unstressed - Cell #597	10
Unstressed - Cell #598	26
Unstressed - Cell #599	47
Unstressed - Cell #600	31
Unstressed - Cell #601	18
Unstressed - Cell #602	19
Unstressed - Cell #603	29
Unstressed - Cell #604	53
Unstressed - Cell #605	28
Unstressed - Cell #606	23
Unstressed - Cell #607	2
Unstressed - Cell #608	10
Unstressed - Cell #609	46
Unstressed - Cell #610	11
Unstressed - Cell #611	10
Unstressed - Cell #612	37
Unstressed - Cell #613	21
Unstressed - Cell #614	32
Unstressed - Cell #615	33
Unstressed - Cell #616	17
Unstressed - Cell #617	30
Unstressed - Cell #618	57
Unstressed - Cell #619	16
Unstressed - Cell #620	34
Unstressed - Cell #621	30
Unstressed - Cell #622	28
Unstressed - Cell #623	26
Unstressed - Cell #624	41
Unstressed - Cell #625	24
Unstressed - Cell #626	52
Unstressed - Cell #627	31
Unstressed - Cell #628	19
Unstressed - Cell #629	22
Unstressed - Cell #630	40
Unstressed - Cell #631	20
Unstressed - Cell #632	46
Unstressed - Cell #633	20
Unstressed - Cell #634	14
Unstressed - Cell #635	33
Unstressed - Cell #636	5
Unstressed - Cell #637	7
Unstressed - Cell #638	36
Unstressed - Cell #639	15
Unstressed - Cell #640	51
Unstressed - Cell #641	18
Unstressed - Cell #642	20
Unstressed - Cell #643	38
Unstressed - Cell #644	15
Unstressed - Cell #645	26
Unstressed - Cell #646	3
Unstressed - Cell #647	16
Unstressed - Cell #648	14
Unstressed - Cell #649	15
Unstressed - Cell #650	2
Unstressed - Cell #651	51
Unstressed - Cell #652	5
Unstressed - Cell #653	32
Unstressed - Cell #654	7
Unstressed - Cell #655	20
Unstressed - Cell #656	31
Unstressed - Cell #657	44
Unstressed - Cell #658	41
Unstressed - Cell #659	4
Unstressed - Cell #660	4
Unstressed - Cell #661	3
Unstressed - Cell #662	27
Unstressed - Cell #663	16
Unstressed - Cell #664	22
Unstressed - Cell #665	18
Unstressed - Cell #666	20
Unstressed - Cell #667	24
Unstressed - Cell #668	81
Unstressed - Cell #669	11
Unstressed - Cell #670	13
Unstressed - Cell #671	19
Unstressed - Cell #672	38
Unstressed - Cell #673	39
Unstressed - Cell #674	25
Unstressed - Cell #675	34
Unstressed - Cell #676	38
Unstressed - Cell #677	22
Unstressed - Cell #678	1
Unstressed - Cell #679	40
Unstressed - Cell #680	31
Unstressed - Cell #681	16
Unstressed - Cell #682	31
Unstressed - Cell #683	20
Unstressed - Cell #684	58
Unstressed - Cell #685	18
Unstressed - Cell #686	14
Unstressed - Cell #687	1
Unstressed - Cell #688	30
Unstressed - Cell #689	37
Unstressed - Cell #690	20
Unstressed - Cell #691	27
Unstressed - Cell #692	22
Unstressed - Cell #693	31
Unstressed - Cell #694	38
Unstressed - Cell #695	32
Unstressed - Cell #696	14
Unstressed - Cell #697	22
Unstressed - Cell #698	20
Unstressed - Cell #699	23
Unstressed - Cell #700	16
Unstressed - Cell #701	21
Unstressed - Cell #702	22
Unstressed - Cell #703	8
Unstressed - Cell #704	25
Unstressed - Cell #705	10
Unstressed - Cell #706	36
Unstressed - Cell #707	36
Unstressed - Cell #708	20
Unstressed - Cell #709	24
Unstressed - Cell #710	16
Unstressed - Cell #711	5
Unstressed - Cell #712	21
Unstressed - Cell #713	9
Unstressed - Cell #714	12
Unstressed - Cell #715	9
Unstressed - Cell #716	11
Unstressed - Cell #717	24
Unstressed - Cell #718	19
Unstressed - Cell #719	28
Unstressed - Cell #720	3
Unstressed - Cell #721	26
Unstressed - Cell #722	13
Unstressed - Cell #723	11
Unstressed - Cell #724	18
Unstressed - Cell #725	21
Unstressed - Cell #726	20
Unstressed - Cell #727	19
Unstressed - Cell #728	33
Unstressed - Cell #729	14
Unstressed - Cell #730	3
Unstressed - Cell #731	23
Unstressed - Cell #732	27
Unstressed - Cell #733	17
Unstressed - Cell #734	15
Unstressed - Cell #735	10
Unstressed - Cell #736	29
Unstressed - Cell #737	14
Unstressed - Cell #738	21
Unstressed - Cell #739	12
Unstressed - Cell #740	24
Unstressed - Cell #741	16
Unstressed - Cell #742	23
Unstressed - Cell #743	26
Unstressed - Cell #744	53
Unstressed - Cell #745	31
Unstressed - Cell #746	42
Unstressed - Cell #747	26
Unstressed - Cell #748	25
Unstressed - Cell #749	16
Unstressed - Cell #750	10
Unstressed - Cell #751	25
Unstressed - Cell #752	6
Unstressed - Cell #753	25
Unstressed - Cell #754	24
Unstressed - Cell #755	22
Unstressed - Cell #756	14
Unstressed - Cell #757	23
Unstressed - Cell #758	33
Unstressed - Cell #759	26
Unstressed - Cell #760	20
Unstressed - Cell #761	19
Unstressed - Cell #762	19
Unstressed - Cell #763	52
Unstressed - Cell #764	2
Unstressed - Cell #765	50
Unstressed - Cell #766	26
Unstressed - Cell #767	18
Unstressed - Cell #768	36
Unstressed - Cell #769	14
Unstressed - Cell #770	33
Unstressed - Cell #771	11
Unstressed - Cell #772	21
Unstressed - Cell #773	13
Unstressed - Cell #774	13
Unstressed - Cell #775	27
Unstressed - Cell #776	16
Unstressed - Cell #777	32
Unstressed - Cell #778	41
Unstressed - Cell #779	44
Unstressed - Cell #780	18
Unstressed - Cell #781	14
Unstressed - Cell #782	23
Unstressed - Cell #783	13
Unstressed - Cell #784	9
Unstressed - Cell #785	14
Unstressed - Cell #786	15
Unstressed - Cell #787	8
Unstressed - Cell #788	9
Unstressed - Cell #789	3
Unstressed - Cell #790	16
Unstressed - Cell #791	28
Unstressed - Cell #792	33
Unstressed - Cell #793	8
Unstressed - Cell #794	13
Unstressed - Cell #795	37
Unstressed - Cell #796	15
Unstressed - Cell #797	17
Unstressed - Cell #798	38
Unstressed - Cell #799	8
Unstressed - Cell #800	24
Unstressed - Cell #801	7
Unstressed - Cell #802	15
Unstressed - Cell #803	19
Unstressed - Cell #804	28
Unstressed - Cell #805	20
Unstressed - Cell #806	21
Unstressed - Cell #807	9
Unstressed - Cell #808	20
Unstressed - Cell #809	11
Unstressed - Cell #810	18
Unstressed - Cell #811	36
Unstressed - Cell #812	4
Unstressed - Cell #813	13
Unstressed - Cell #814	23
Unstressed - Cell #815	18
Unstressed - Cell #816	15
Unstressed - Cell #817	14
Unstressed - Cell #818	12
Unstressed - Cell #819	61
Unstressed - Cell #820	37
Unstressed - Cell #821	53
Unstressed - Cell #822	24
Unstressed - Cell #823	30
Unstressed - Cell #824	27
Unstressed - Cell #825	30
