# Supplementary material for: Single-cell RNA sequencing reveals intrinsic and extrinsic regulatory heterogeneity in yeast responding to stress
Source: PLoS Biol. 2017 Dec 14;15(12):e2004050. doi: 10.1371/journal.pbio.2004050 (PMC5746276; doi:10.1371/journal.pbio.2004050)
Supplement: S12 Table — (XLSX) [file pbio.2004050.s012.xlsx]

## Sheet: S10_Table.txt
UID	NAME	Dot6 0 sec	Dot6 300 sec	Dot6 600 sec	Dot6 900 sec	Dot6 1200 sec	Dot6 1500 sec	Dot6 1800 sec	Dot6 2100 sec	Dot6 2400 sec	Dot6 2700 sec	Dot6 3000 sec	Dot6 3300 sec	Dot6 3600 sec	Dot6 3900 sec	Dot6 4200 sec	Dot6 4500 sec	Dot6 4800 sec	Dot6 5100 sec	Dot6 5400 sec	Dot6 5700 sec	Dot6 6000 sec	Dot6 6300 sec	Dot6 6600 sec	Dot6 6900 sec	Dot6 7200 sec	Dot6 7500 sec	Dot6 7800 sec	Dot6 8100 sec	Dot6 8400 sec	Dot6 8700 sec	Dot6 9000 sec	Dot6 9300 sec	Dot6 9600 sec	Dot6 9900 sec	Dot6 10200 sec	Dot6 10500 sec	Dot6 10800 sec	Dot6 11100 sec	x	x	Dot6 0 sec called peaks	Dot6 300 sec called peaks	Dot6 600 sec called peaks	Dot6 900 sec called peaks	Dot6 1200 sec called peaks	Dot6 1500 sec called peaks	Dot6 1800 sec called peaks	Dot6 2100 sec called peaks
Cell 69	Cell 69	-0.015827	0.000194	-0.051966	-0.073133	-0.075704	-0.059675	-0.09324	-0.058617	-0.054991	-0.100949	-0.091124	-0.093697	-0.059074	-0.092634	-0.051816	-0.010996	0.028886	0.082102	0.098129	0.169942	0.0496	0.065624	0.025861	-0.038694	-0.05366	-0.099621	-0.139381	-0.148151	-0.169315	-0.165687	-0.174456	-0.102646	-0.117614	-0.064395	-0.097958	-0.112927	-0.140289	-0.130464
Cell 16	Cell 16	-0.009628	-0.036998	-0.058165	-0.079331	-0.032315	-0.047278	-0.037453	-0.064815	0.02559	0.066411	0.138221	0.327802	0.263248	0.006542	-0.064213	-0.060584	-0.026901	0.150286	0.228298	0.269119	0.105387	0.059426	0.118838	0.159658	0.057913	-0.031437	-0.064999	-0.079967	-0.057742	-0.097504	-0.143464	-0.146036	-0.148607	-0.113983	-0.116554	-0.119125	-0.165084	-0.105669
Cell 84	Cell 84	-0.071613	-0.055593	-0.064363	-0.023545	-0.05091	-0.028682	-0.025056	-0.058617	-0.073587	-0.045162	0.039045	0.203832	0.027705	-0.036848	-0.07661	-0.063683	-0.051695	0.057308	0.079533	0.120354	0.043402	0.047029	-0.036124	-0.082084	-0.090851	-0.093422	-0.095992	-0.129555	-0.119727	-0.116099	-0.07528	-0.121242	-0.123813	-0.157373	-0.13515	-0.156316	-0.127892	-0.155258
Cell 68	Cell 68	0.015166	-0.024601	-0.045768	-0.054537	-0.063307	-0.072072	-0.068446	-0.064815	-0.036396	-0.088552	-0.097322	-0.087498	-0.083868	-0.092634	-0.055948	-0.019261	0.016489	0.156484	0.085732	0.318707	0.241754	0.109014	-0.01133	-0.05729	-0.078454	-0.112018	-0.133183	-0.11096	-0.094933	-0.085107	-0.093875	-0.139837	-0.142408	-0.144976	-0.141348	-0.143919	-0.140289	-0.149059
Cell 114	Cell 114	-0.022025	-0.043196	-0.07676	-0.073133	-0.075704	-0.07827	-0.056049	-0.077212	-0.042594	-0.051361	-0.060131	-0.068903	-0.090067	-0.043046	-0.045617	-0.020294	0.004092	0.032514	0.13532	0.083163	0.074395	0.009838	-0.017529	-0.044893	-0.041263	-0.06243	-0.089793	-0.06757	-0.094933	-0.066511	-0.081478	-0.065455	-0.086622	-0.076792	-0.079363	-0.075736	-0.065907	-0.080875
Cell 115	Cell 115	-0.034422	-0.043196	-0.07676	-0.066934	-0.088101	-0.053476	-0.074644	-0.114403	-0.098381	-0.09475	-0.084925	-0.050307	-0.127258	-0.061642	-0.095205	-0.057485	-0.020702	-0.041868	-0.063032	-0.115189	-0.123958	-0.107934	-0.116705	-0.10068	-0.121844	-0.143011	-0.14248	-0.141952	-0.141422	-0.140893	-0.140364	-0.139837	-0.13621	-0.132579	-0.110355	-0.119125	-0.121694	-0.105669
Cell 43	Cell 43	-0.096407	-0.11138	-0.113951	-0.091728	-0.125292	-0.134057	-0.124232	-0.120602	-0.119731	-0.118855	-0.117984	-0.117114	-0.116238	-0.115362	-0.11449	-0.113616	-0.11368	-0.079059	-0.100223	-0.084197	-0.07437	-0.107934	-0.085712	-0.125474	-0.171432	-0.180202	-0.182771	-0.166746	-0.169315	-0.165687	-0.180655	-0.164631	-0.167203	-0.095388	-0.104157	-0.199706	-0.177481	-0.155258
Cell 232	Cell 232	-0.077812	-0.086586	-0.12015	-0.122721	-0.112895	-0.140255	-0.118034	-0.114403	-0.129373	-0.119544	-0.153109	-0.137087	-0.133456	-0.142222	-0.138595	-0.128768	-0.119878	-0.141044	-0.118819	-0.127586	-0.148752	-0.151323	-0.166293	-0.156466	-0.165234	-0.174003	-0.176572	-0.179144	-0.181712	-0.184283	-0.186853	-0.189426	-0.191997	-0.194564	-0.197135	-0.199706	-0.202275	-0.204846
Cell 67	Cell 67	-0.015827	-0.036998	-0.051966	-0.029743	-0.057109	-0.034881	-0.062247	-0.058617	-0.023999	0.060213	-0.016741	0.005479	-0.03428	-0.036848	-0.024956	-0.013062	-0.002107	0.038713	0.023747	0.039774	0.061997	0.078021	0.032059	-0.001503	-0.059859	-0.074827	-0.083595	-0.098563	-0.063941	-0.047916	-0.087677	-0.108845	-0.130011	-0.089189	-0.04837	0.054433	-0.084503	-0.056081
Cell 186	Cell 186	-0.046819	-0.049395	-0.051966	-0.054537	-0.057109	-0.059675	-0.05295	-0.04622	-0.0178	0.15319	0.070038	0.148045	0.319035	0.025138	0.022566	0.063386	0.041283	0.106896	0.054739	0.002583	-0.024782	-0.033552	-0.079514	-0.119275	-0.078454	-0.081025	-0.108389	-0.117158	-0.119727	-0.147092	-0.143464	-0.139837	-0.130011	-0.144976	-0.085561	-0.081934	-0.078304	-0.049883
Cell 228	Cell 228	-0.096407	-0.098983	-0.101554	-0.054537	-0.057109	-0.053476	-0.031255	-0.040021	0.161957	0.171786	-0.02294	0.067464	0.064896	-0.018252	-0.082808	-0.097775	-0.033099	-0.017074	-0.013444	-0.009814	-0.061973	-0.045949	-0.116705	-0.119275	-0.103248	-0.136812	-0.126984	-0.141952	-0.125926	-0.116099	-0.143464	-0.164631	-0.148607	-0.157373	-0.13515	-0.156316	-0.140289	-0.087074										-0.040021
Cell 40	Cell 40	-0.015827	-0.049395	-0.039569	-0.004949	0.035869	-0.028682	-0.000262	-0.009029	-0.023999	-0.038964	-0.066329	-0.099895	-0.102464	-0.055443	-0.039419	-0.079179	-0.020702	0.243264	0.420452	0.603838	0.638459	0.536711	0.100243	-0.069687	-0.035065	-0.074827	0.009383	0.167973	0.276978	0.361186	0.50738	0.548197	0.558023	0.493471	0.528091	0.494527	0.3184	0.27244
Cell 79	Cell 79	0.16393	0.148958	0.059607	-0.017346	-0.057109	-0.053476	-0.025056	-0.052418	-0.030197	-0.045162	-0.041535	-0.056506	0.002911	0.074726	0.074221	0.073717	0.072276	0.794931	-0.087826	-0.121388	-0.117759	1.014	0.65191	0.450988	0.336846	-0.01904	0.040376	0.198966	0.245985	0.255811	0.054889	-0.028264	-0.123813	-0.076792	0.057004	0.196999	0.250217	0.408807
Cell 73	Cell 73	0.002769	0.006392	0.003821	0.019845	0.023472	0.014707	0.005936	-0.015227	0.10617	0.432123	0.367566	0.290611	0.368623	0.149108	0.109345	0.069585	0.028886	0.416822	0.76137	0.126553	0.539283	0.245381	0.007265	-0.051091	-0.035065	-0.006643	0.003185	0.031606	0.019739	0.007871	-0.003997	-0.015867	-0.061828	-0.07266	-0.083495	-0.094331	-0.0969	-0.118066
Cell 104	Cell 104	0.095747	0.068377	0.096798	0.106624	0.066861	0.0457	0.061723	-0.021426	0.093773	-0.032765	-0.041535	-0.025513	-0.090067	-0.036848	0.003971	0.044791	0.084673	0.137889	0.085732	0.163744	0.074395	0.059426	0.001067	0.041886	0.020722	0.123525	-0.015411	0.105988	0.029037	-0.047916	-0.03189	-0.015867	-0.01224	-0.033403	-0.011179	-0.001354	-0.065907	-0.01889
Cell 61	Cell 61	-0.096407	-0.098983	-0.101554	-0.104125	-0.106697	-0.109263	-0.111835	-0.077212	-0.079785	-0.088552	-0.084925	-0.050307	0.002911	-0.005855	0.001905	0.009666	0.016489	0.168881	0.265489	0.169942	0.229357	0.226786	0.242809	0.215444	0.287258	0.216503	0.170544	0.124584	0.128213	0.069856	-0.019493	-0.115043	-0.117614	-0.120182	-0.122752	-0.137721	-0.115495	-0.099471
Cell 65	Cell 65	0.03996	-0.012204	-0.014775	0.007448	-0.026116	-0.028682	0.080318	-0.009029	0.013193	-0.038964	-0.053932	-0.019315	-0.003288	-0.030649	0.008103	0.046857	0.084673	0.206072	0.253092	0.343501	0.409114	0.344557	0.255206	0.27743	0.119898	0.024349	-0.027808	-0.030379	-0.039147	0.076055	0.104477	0.194882	0.204708	0.233133	0.236761	0.06683	-0.041113	-0.025089
Cell 110	Cell 110	0.002769	-0.012204	-0.020973	-0.017346	-0.026116	-0.016285	-0.043652	-0.021426	-0.048793	-0.045162	-0.035337	-0.0813	-0.03428	-0.036848	-0.03322	0.010699	0.05368	0.125492	0.17871	0.207133	0.198365	0.096617	0.081647	0.029489	0.008325	-0.043834	-0.064999	-0.098563	-0.094933	-0.085107	-0.056684	-0.028264	0.080738	0.090568	0.057004	0.004845	-0.028716	-0.000295
Cell 18	Cell 18	-0.022025	-0.055593	-0.039569	-0.066934	-0.05091	-0.084469	-0.080843	-0.089609	-0.011601	0.103602	0.150618	-0.106094	-0.108662	-0.074039	-0.07661	-0.054385	-0.026901	0.100698	0.234496	0.293913	0.353328	0.363153	0.422566	0.382804	0.386434	0.129724	-0.058801	-0.055173	-0.076338	-0.097504	-0.044287	0.058515	0.179914	0.208339	0.187173	0.184602	0.07046	0.074087
Cell 55	Cell 55	-0.034422	-0.06799	-0.082959	-0.054537	-0.063307	-0.059675	-0.087041	-0.064815	-0.067388	-0.069956	-0.060131	-0.03791	-0.040479	-0.036848	-0.002228	0.032394	0.066077	0.336241	0.383261	0.585243	0.71904	0.140007	0.211816	0.680333	0.621977	0.638002	0.468073	0.403517	0.295573	0.181429	-0.000898	-0.034463	-0.080423	-0.070594	-0.04837	-0.038545	-0.059709	-0.056081
Cell 120	Cell 120	0.008967	0.000194	-0.039569	-0.035942	-0.05091	-0.053476	-0.037453	-0.033823	-0.079785	-0.069956	-0.078726	-0.0813	-0.07767	-0.061642	-0.051816	0.057188	0.165253	0.71435	0.792362	0.833183	0.71904	0.053227	0.162228	0.488179	0.584786	0.483039	0.511463	0.453105	0.376154	0.237216	-0.038089	-0.071654	-0.074225	-0.051998	-0.079363	-0.032346	-0.028716	0.030698
Cell 70	Cell 70	0.027563	-0.012204	-0.014775	-0.004949	-0.019918	-0.041079	-0.037453	-0.015227	-0.005403	0.010625	0.175412	0.37739	0.480196	0.341262	0.280838	0.220415	0.159055	0.354837	0.581613	0.560449	0.632261	0.449932	0.397771	0.27743	0.057913	-0.01904	-0.040205	-0.055173	-0.014352	0.181429	0.253241	0.24447	0.229502	0.12156	-0.011179	-0.026148	0.014673	-0.01889
Cell 101	Cell 101	0.03996	0.043583	0.028615	0.013646	0.091655	0.076692	0.278671	0.393875	0.037987	0.221374	0.194008	0.439375	0.368623	0.217291	-0.014625	0.0045	0.022688	0.596579	0.519628	0.517059	0.322335	0.387947	0.267603	0.283628	0.188082	-0.000445	-0.064999	-0.098563	-0.082536	-0.103702	0.067286	0.008927	-0.086622	-0.107785	-0.097958	-0.069537	-0.090701	-0.080875									0.278671	0.393875
Cell 6	Cell 6	-0.071613	-0.074189	-0.039569	0.131418	0.234221	-0.010087	0.142304	0.201721	0.062781	-0.045162	-0.053932	-0.075101	-0.096265	-0.11123	-0.107602	-0.097775	-0.026901	0.34244	0.439047	0.399287	0.278945	0.140007	0.15603	0.134864	0.020722	0.036746	-0.003014	-0.117158	-0.15072	-0.140893	-0.143464	-0.158433	-0.161004	-0.132579	-0.13515	-0.18111	-0.165084	-0.142861						0.131418	0.234221	-0.010087	0.142304	0.201721
Cell 50	Cell 50	0.201121	0.05598	-0.082959	-0.060736	-0.081903	-0.096866	-0.04985	-0.019359	0.011126	0.041617	0.001854	-0.031712	0.040102	0.037535	0.06389	0.090247	0.115665	0.454013	0.383261	0.473669	0.433908	0.282572	0.106441	0.054283	0.008325	0.005754	-0.009212	-0.011784	0.004243	-0.047916	-0.044287	-0.077852	-0.123813	-0.144976	-0.159944	-0.174912	-0.177481	-0.180052
Cell 3	Cell 3	-0.040621	-0.036998	-0.058165	-0.073133	-0.100498	-0.072072	-0.068446	-0.095808	-0.104579	-0.100949	-0.103521	-0.12469	-0.114861	-0.11123	-0.095205	-0.134966	0.022688	0.348638	0.476238	0.566647	0.483496	0.449932	0.40397	0.196849	-0.09705	-0.149209	-0.120786	-0.036578	0.041434	-0.02932	-0.100074	-0.158433	-0.173401	-0.163571	-0.110355	-0.081934	0.051864	0.074087
Cell 36	Cell 36	-0.034422	-0.036998	-0.039569	-0.04214	-0.044712	-0.047278	-0.04985	-0.040021	-0.046726	-0.053427	-0.060131	-0.093697	-0.114861	-0.117428	-0.138595	-0.088477	-0.039298	0.230866	0.383261	0.244325	0.198365	0.307366	0.162228	0.091474	-0.05366	-0.06243	-0.071198	-0.092364	-0.094933	-0.07271	-0.025692	-0.071654	0.012554	-0.021006	-0.085561	-0.119125	-0.146488	-0.111868
Cell 2	Cell 2	-0.059216	-0.061792	-0.058165	-0.066934	-0.075704	-0.072072	-0.074644	-0.064815	-0.048793	0.041617	0.107229	0.005479	-0.102464	-0.105031	-0.119999	-0.128768	-0.076489	0.268058	0.420452	0.448875	0.303739	0.257778	0.180824	0.029489	0.008325	0.018151	-0.021609	-0.104761	-0.088735	-0.103702	-0.112471	-0.121242	-0.123813	-0.107785	-0.09176	-0.112927	-0.109297	-0.105669
Cell 38	Cell 38	-0.077812	-0.080387	-0.082959	-0.08553	-0.088101	-0.090667	-0.09324	-0.095808	-0.098381	-0.063758	-0.072528	-0.112292	-0.090067	-0.036848	-0.082808	-0.060584	0.004092	0.261859	0.538223	0.486066	0.297541	0.201992	0.137434	0.141062	0.020722	-0.056231	-0.021609	-0.098563	-0.082536	-0.122298	-0.112471	-0.146036	-0.123813	-0.12638	-0.128951	-0.112927	-0.078304	-0.087074
Cell 117	Cell 117	-0.00343	-0.018402	-0.058165	-0.060736	-0.088101	-0.072072	-0.080843	-0.064815	-0.085984	-0.107147	-0.078726	-0.087498	-0.096265	-0.098833	-0.070411	-0.029591	0.010291	0.212271	0.439047	0.43028	0.303739	0.220587	0.118838	-0.026297	-0.090851	-0.056231	0.02178	-0.030379	-0.039147	-0.085107	-0.106272	-0.102646	-0.105217	-0.089189	-0.116554	-0.125324	-0.127892	-0.074677
Cell 83	Cell 83	-0.00343	0.006392	-0.039569	-0.029743	-0.044712	-0.022484	-0.062247	-0.040021	-0.048793	-0.063758	-0.053932	-0.087498	-0.065273	-0.055443	-0.03322	0.010699	0.05368	0.34244	0.321275	0.225729	0.272747	0.294969	0.168427	0.023291	-0.016469	-0.068628	-0.071198	-0.073769	-0.082536	-0.091305	-0.100074	-0.102646	-0.111416	-0.082991	-0.073164	-0.106728	-0.121694	-0.124265
Cell 100	Cell 100	-0.077812	-0.080387	-0.070562	-0.091728	-0.081903	-0.103064	-0.080843	-0.083411	-0.06119	-0.09475	-0.091124	-0.099895	-0.090067	-0.123627	-0.082808	-0.060584	-0.039298	0.125492	0.166313	0.200935	0.21696	-0.008758	-0.067117	-0.069687	-0.093951	-0.118216	-0.126984	-0.117158	-0.101132	-0.159489	-0.112471	-0.108845	-0.105217	-0.051998	-0.09176	-0.137721	-0.134091	-0.130464
Cell 190	Cell 190	-0.053018	-0.092784	-0.070562	-0.091728	-0.069506	-0.084469	-0.080843	-0.071014	-0.092182	-0.057559	-0.091124	-0.087498	-0.102464	-0.036848	-0.113801	-0.097775	-0.051695	0.274256	0.333672	0.300111	0.210762	0.065624	0.032059	-0.051091	-0.115645	-0.112018	-0.108389	-0.129555	-0.144521	-0.128496	-0.131066	-0.108845	-0.086622	-0.095388	-0.104157	-0.069537	-0.05351	-0.025089
Cell 30	Cell 30	0.027563	0.006392	-0.008576	-0.011148	-0.038513	-0.034881	-0.031255	0.003368	-0.011601	0.004426	0.10103	-0.013116	-0.009486	-0.030649	-0.03322	-0.085378	0.084673	0.565586	0.810958	0.919962	0.309938	0.003639	-0.042323	-0.044893	-0.047462	-0.037636	-0.040205	-0.042776	-0.020551	-0.047916	-0.038089	-0.059257	-0.055629	-0.058197	-0.073164	-0.05714	-0.059709	-0.074677
Cell 139	Cell 139	-0.022025	-0.092784	-0.089157	-0.091728	-0.106697	-0.07827	-0.080843	-0.015227	-0.005403	-0.032765	-0.029138	0.011678	0.021506	0.211093	0.369683	0.29893	0.326415	0.615174	0.786164	0.795992	0.533084	0.301168	0.125037	0.085276	-0.035065	-0.043834	-0.064999	-0.092364	-0.076338	-0.078908	-0.007096	-0.053058	0.074539	-0.058197	0.050806	0.159808	0.045666	0.043095
Cell 201	Cell 201	-0.009628	-0.049395	-0.064363	-0.029743	-0.032315	0.008509	-0.012659	0.021964	-0.005403	-0.038964	-0.029138	-0.050307	-0.040479	-0.055443	-0.027022	-0.048187	0.134261	0.404425	0.600208	0.510861	0.471099	-0.070743	-0.079514	-0.088283	-0.090851	-0.093422	-0.083595	-0.092364	-0.088735	-0.091305	-0.081478	-0.096448	-0.086622	-0.070594	-0.097958	-0.094331	-0.090701	-0.087074
Cell 86	Cell 86	0.027563	-0.018402	-0.027172	-0.048339	-0.038513	-0.065873	-0.025056	-0.04622	-0.023999	-0.063758	-0.078726	-0.056506	-0.07767	0.080924	0.096948	0.069585	0.041283	0.584182	0.600208	0.312508	0.272747	0.344557	0.125037	0.060482	0.039317	-0.087224	-0.089793	-0.098563	-0.088735	-0.085107	-0.093875	-0.102646	-0.099019	-0.058197	-0.097958	-0.119125	-0.078304	-0.074677
Cell 130	Cell 130	-0.034422	-0.018402	-0.045768	-0.066934	-0.057109	-0.034881	-0.056049	-0.077212	-0.06119	-0.038964	-0.053932	-0.050307	-0.059074	-0.030649	-0.089007	-0.072981	0.035085	0.199874	0.284084	0.21953	0.204563	0.152404	0.106441	0.060482	-0.05366	-0.087224	-0.077396	-0.104761	-0.076338	-0.091305	-0.112471	-0.096448	-0.068026	-0.008609	-0.017378	-0.026148	-0.084503	-0.025089
Cell 24	Cell 24	-0.022025	-0.036998	-0.045768	-0.079331	-0.063307	-0.07827	-0.074644	-0.071014	-0.023999	-0.032765	0.008053	-0.062704	-0.028082	-0.049245	-0.070411	-0.072981	0.090871	0.218469	0.228298	0.324905	0.334732	0.313565	0.44736	0.370407	0.31825	0.414855	0.164346	-0.005585	-0.026749	-0.054114	-0.044287	-0.034463	-0.043232	-0.014807	-0.011179	-0.013751	-0.016319	0.129874
Cell 116	Cell 116	0.027563	0.018789	-0.045768	-0.035942	-0.05091	-0.053476	-0.025056	0.108743	0.465684	0.159389	0.249795	0.290611	0.120682	0.05613	-0.058014	-0.029591	-0.002107	0.454013	0.686988	0.758801	0.576474	0.54291	0.224213	0.159658	0.064111	-0.031437	-0.089793	-0.11096	-0.101132	-0.091305	-0.118669	-0.102646	-0.117614	-0.113983	-0.13515	-0.112927	-0.115495	-0.142861										0.108743
Cell 109	Cell 109	0.052357	0.049782	0.04721	0.044639	0.042067	0.039501	0.036929	0.313294	0.192949	-0.032765	-0.047734	-0.068903	-0.083868	-0.06784	-0.070411	0.016897	0.103268	0.336241	0.699385	0.672022	0.669452	0.561505	0.658109	0.605951	0.039317	0.080136	0.071368	-0.017982	0.097221	0.014069	-0.007096	-0.053058	0.024951	0.16495	0.193372	0.351962	0.256415	0.198058										0.313294
Cell 11	Cell 11	0.002769	0.105568	0.003821	-0.023545	0.004876	0.027104	0.03073	0.052956	-0.023999	-0.038964	0.001854	0.017876	-0.028082	-0.036848	0.034963	-0.066782	0.066077	1.01188	1.18907	1.27328	1.3079	1.11317	0.490749	0.94067	0.925704	0.638002	0.492867	0.279546	0.283176	0.088452	-0.019493	-0.059257	0.099333	0.859183	0.528091	0.141212	0.107651	0.191859
Cell 71	Cell 71	0.002769	-0.074189	-0.070562	-0.054537	-0.05091	-0.047278	-0.056049	-0.095808	-0.079785	-0.051361	-0.084925	-0.093697	-0.102464	-0.074039	-0.031154	0.011732	0.05368	0.230866	0.395658	0.529456	0.601268	0.555307	0.341985	0.296025	0.442221	0.359069	0.251125	0.031606	-0.020551	-0.035519	-0.062883	-0.071654	-0.074225	-0.082991	-0.073164	-0.063339	-0.0969	-0.087074
Cell 14	Cell 14	0.002769	-0.006005	-0.027172	-0.004949	-0.05091	-0.065873	-0.043652	-0.058617	-0.023999	-0.045162	-0.047734	-0.068903	-0.059074	-0.092634	0.121743	0.038592	0.115665	0.274256	0.246893	0.473669	0.657055	0.226786	0.224213	0.23404	0.175685	0.055342	0.096162	0.01301	-0.001955	-0.016923	0.011499	-0.009669	0.043547	0.040979	0.026012	-0.001354	-0.010121	-0.031287
Cell 8	Cell 8	-0.00343	-0.024601	-0.039569	-0.029743	-0.038513	-0.041079	-0.037453	-0.040021	-0.030197	-0.026566	-0.016741	-0.019315	-0.009486	-0.018252	-0.008426	-0.041988	0.09707	0.441616	0.612605	0.560449	0.328533	0.301168	0.40397	0.265033	0.014523	-0.000445	0.027979	-0.079967	-0.070139	-0.054114	-0.050486	-0.090249	-0.030835	-0.00241	0.007416	0.042036	-0.041113	0.117477
Cell 22	Cell 22	-0.015827	-0.024601	-0.039569	-0.017346	-0.044712	-0.022484	-0.043652	-0.058617	-0.042594	-0.038964	-0.060131	-0.056506	-0.040479	0.124314	-0.008426	-0.041988	0.103268	0.429219	0.451444	0.393089	0.421511	0.815644	0.81927	0.64934	0.442221	0.111128	0.009383	0.161775	0.239787	0.014069	0.030095	0.095706	-0.018438	-0.00241	0.013615	0.06683	0.008475	0.092683
Cell 34	Cell 34	0.015166	0.012591	-0.008576	-0.029743	-0.013719	-0.016285	-0.043652	-0.027624	0.031788	0.085007	-0.02294	-0.050307	-0.028082	-0.074039	-0.082808	-0.072981	0.072276	0.274256	0.439047	0.55425	0.762429	0.753659	0.713896	0.581157	0.510404	0.284687	0.275919	0.031606	0.109618	0.206223	0.054889	0.089508	0.074539	0.214538	0.007416	-0.038545	-0.078304	-0.049883
Cell 107	Cell 107	-0.040621	-0.043196	-0.045768	-0.048339	-0.063307	-0.058435	-0.053569	-0.048699	-0.043834	-0.038964	-0.060131	-0.062704	-0.102464	-0.074039	-0.07661	0.264838	0.605348	0.739144	0.414253	0.938558	0.904995	0.642086	0.366779	0.457186	0.312052	0.27229	0.263522	0.074995	-0.057742	-0.054114	-0.044287	-0.084051	-0.080423	-0.051998	0.0756	0.166006	0.200629	0.241447
Cell 82	Cell 82	-0.015827	-0.036998	-0.045768	-0.04214	-0.063307	-0.096866	-0.064313	-0.031757	0.000796	-0.014169	-0.029138	0.10377	0.236683	0.369598	0.502508	0.63542	0.767394	0.900306	1.08989	1.07492	0.948385	0.83424	0.658109	0.534668	0.411228	0.373373	0.33552	0.297665	0.259812	0.221958	0.184104	0.146248	0.108393	0.070542	0.032687	-0.005168	-0.043021	-0.080875
Cell 44	Cell 44	0.008967	0.012591	-0.027172	-0.023545	-0.05091	-0.022484	-0.006461	-0.009029	0.019391	-0.007971	-0.035337	-0.006918	0.002911	-0.049245	0.003971	0.057188	0.109467	0.361035	0.358466	0.473669	0.396717	0.41894	0.317191	0.339415	0.088905	0.055342	-0.015411	0.019209	-0.008154	-0.066511	-0.038089	0.008927	0.173716	-0.033403	-0.035973	-0.088133	-0.103098	-0.111868
Cell 56	Cell 56	0.008967	-0.043196	-0.027172	-0.023545	-0.032315	-0.053476	-0.031255	-0.021426	-0.023999	0.035419	0.057641	-0.056506	-0.028082	-0.055443	-0.022889	0.009666	0.041283	0.292852	0.315077	0.337302	0.42771	0.412741	0.496948	0.209246	0.014523	-0.012842	-0.046403	0.037804	-0.032948	-0.066511	-0.087677	-0.077852	-0.055629	-0.076792	-0.09176	-0.038545	-0.072106	-0.031287
Cell 39	Cell 39	0.473856	0.47128	0.468709	0.466138	0.463566	0.461	0.458428	0.45586	0.453287	0.165587	0.008053	-0.031712	-0.009486	-0.024451	-0.03322	-0.060584	0.121864	0.683358	0.972119	0.96955	0.911194	0.809446	0.794476	0.593554	0.473213	0.297084	0.003185	0.074995	-0.039147	-0.066511	-0.050486	-0.071654	-0.024637	-0.014807	0.057004	0.079227	-0.0969	-0.093272
Cell 7	Cell 7	-0.034422	-0.043196	-0.008576	-0.011148	-0.019918	-0.003888	-0.018858	-0.021426	-0.023999	-0.057559	-0.029138	-0.044109	-0.046677	-0.036848	-0.058014	-0.004797	0.103268	0.410623	0.76137	0.808389	0.67565	0.79085	0.732491	0.655539	0.355441	0.247496	0.201537	0.025407	0.004243	0.014069	0.017698	-0.04686	-0.030835	0.102965	0.112791	0.116418	0.324599	0.4398
Cell 200	Cell 200	-0.028224	-0.061792	-0.07676	-0.073133	-0.057109	-0.090667	-0.080843	-0.064815	-0.067388	-0.076155	-0.084925	-0.087498	-0.040479	-0.043046	-0.045617	-0.072981	0.09707	0.392028	0.563017	0.498464	0.42771	0.425138	0.317191	0.314621	0.274861	0.10493	0.027979	-0.011784	-0.045345	-0.054114	-0.050486	-0.059257	-0.099019	-0.039601	0.069401	0.02344	0.138644	0.148469
Cell 15	Cell 15	0.046159	0.018789	0.010019	0.038441	0.023472	0.027104	0.024532	0.127339	0.143361	0.085007	0.032847	-0.006918	0.027705	0.006542	-0.027022	-0.010996	0.159055	0.683358	0.742774	0.839382	0.644658	0.697873	0.521742	0.370407	0.231471	0.080136	-0.021609	-0.005585	0.122015	0.323995	0.098278	0.033721	0.024951	-0.014807	0.050806	0.135014	0.163438	0.10508
Cell 206	Cell 206	0.021365	-0.012204	-0.014775	-0.011148	-0.026116	-0.028682	-0.04985	-0.04622	-0.067388	-0.088552	-0.084925	-0.075101	-0.040479	0.198696	-0.064213	-0.041988	0.016489	0.367234	0.872943	0.857977	0.954583	0.741262	0.441161	0.612149	0.541397	0.2289	0.14575	0.093591	0.314169	0.540943	0.290432	0.008927	-0.080423	-0.070594	-0.104157	-0.119125	-0.103098	-0.124265
Cell 48	Cell 48	0.008967	-0.036998	-0.039569	-0.004949	-0.019918	-0.028682	0.005936	0.052956	0.267332	0.326749	0.31178	0.08606	-0.040479	-0.030649	-0.010492	0.009666	0.028886	0.739144	0.649797	0.851779	0.669452	0.480925	0.459757	0.333216	0.119898	0.092533	0.040376	0.068797	0.047633	-0.004526	0.023896	0.101905	0.11173	0.07817	-0.011179	-0.05714	-0.078304	-0.080875										0.052956
Cell 97	Cell 97	-0.015827	-0.036998	0.0906	-0.004949	-0.001322	-0.053476	-0.068446	-0.021426	-0.06119	-0.038964	-0.047734	-0.050307	-0.046677	-0.061642	-0.051816	0.060287	0.171452	0.9251	0.978318	0.857977	0.79962	0.654483	0.57133	0.389003	0.498007	0.173114	0.133353	0.062598	0.053831	0.330194	0.141668	0.101905	-0.018438	0.022384	0.156181	0.091624	0.02707	-0.043684
Cell 89	Cell 89	0.027563	0.000194	-0.027172	-0.04214	0.004876	-0.047278	-0.074644	-0.077212	-0.092182	-0.076155	-0.072528	-0.0813	-0.052876	-0.074039	-0.064213	0.010699	0.084673	0.243264	0.47004	0.405486	0.328533	0.245381	0.187022	0.041886	-0.05366	-0.087224	-0.064999	-0.079967	-0.051544	-0.010725	-0.056684	0.052316	-0.068026	-0.039601	0.118989	-0.007552	0.045666	-0.025089
Cell 88	Cell 88	0.008967	-0.006005	-0.020973	-0.011148	0.004876	0.00231	-0.018858	-0.027624	-0.036396	-0.045162	0.008053	-0.031712	-0.021883	0.006542	-0.051816	-0.007897	0.035085	0.42302	0.513429	0.665823	0.353328	0.276374	0.171526	0.06668	0.014523	0.036746	0.040376	-0.061372	-0.039147	-0.078908	-0.03189	-0.028264	-0.068026	-0.051998	-0.054569	-0.088133	-0.090701	-0.080875
Cell 32	Cell 32	-0.009628	0.006392	-0.008576	-0.023545	-0.007521	-0.022484	-0.043652	-0.058617	-0.042594	-0.069956	-0.066329	-0.0813	-0.028082	-0.030649	-0.082808	-0.091576	-0.002107	0.763938	0.84195	0.727808	0.743834	0.685476	0.540337	0.308422	-0.047462	-0.074827	-0.046403	0.087392	0.146809	-0.078908	-0.087677	-0.090249	-0.030835	0.009987	0.044607	0.11022	0.008475	0.111278
Cell 33	Cell 33	0.058556	0.062179	0.028615	0.044639	0.02967	-0.010087	0.005936	0.021964	0.031788	0.035419	0.032847	0.055067	0.058697	0.049932	0.041162	0.038592	0.146658	0.732946	0.941127	1.15551	1.06616	0.735064	0.304794	0.091474	0.051714	0.018151	0.139552	0.229958	0.134412	0.007871	-0.056684	-0.053058	-0.024637	-0.076792	-0.054569	-0.032346	-0.072106	-0.025089
Cell 128	Cell 128	-0.046819	-0.036998	-0.014775	0.026043	-0.057109	-0.053476	-0.068446	-0.064815	-0.030197	-0.045162	-0.066329	-0.013116	-0.052876	-0.043046	-0.051816	-0.041988	0.51237	0.88171	1.33783	1.22989	0.911194	0.828041	0.422566	0.141062	0.101302	-0.012842	-0.040205	-0.055173	-0.051544	-0.085107	-0.07528	-0.053058	-0.055629	-0.051998	-0.054569	-0.094331	-0.090701	-0.06228
Cell 229	Cell 229	-0.077812	-0.080387	-0.082959	-0.070033	-0.057109	-0.041079	-0.062247	-0.077212	-0.054991	-0.032765	-0.060131	-0.056506	-0.059074	-0.049245	-0.045617	-0.041988	0.059879	0.825924	1.02791	1.13691	0.911194	0.759858	0.410169	-0.10068	-0.09705	-0.105819	-0.10219	-0.117158	-0.101132	-0.116099	-0.07528	-0.139837	-0.123813	-0.12638	-0.128951	-0.131522	-0.134091	-0.136662
Cell 154	Cell 154	-0.00343	-0.030799	-0.051966	-0.04214	-0.026116	-0.047278	-0.043652	-0.027624	-0.023999	-0.032765	-0.02294	-0.019315	-0.009486	0.012741	-0.039419	0.0076	0.165253	0.34244	0.55062	0.498464	0.446305	0.412741	0.310992	0.041886	0.002126	-0.025239	-0.040205	-0.005585	0.022839	0.051261	0.079683	-0.084051	-0.055629	-0.033403	0.069401	-0.026148	-0.047312	-0.025089
Cell 126	Cell 126	-0.015827	-0.06799	-0.07676	-0.060736	-0.05091	-0.047278	-0.037453	-0.071014	-0.092182	-0.076155	-0.109719	-0.099895	-0.096265	-0.080237	-0.101404	-0.03579	0.028886	0.367234	0.662194	0.616235	0.570275	0.449932	0.441161	0.271231	0.157089	0.049143	-0.046403	-0.06757	-0.082536	-0.066511	-0.093875	-0.102646	-0.055629	-0.107785	-0.104157	-0.131522	-0.103098	-0.087074
Cell 112	Cell 112	0.002769	0.012591	0.065806	-0.011148	-0.026116	-0.010087	-0.043652	0.009567	-0.036396	-0.057559	-0.029138	-0.062704	-0.059074	-0.043046	0.022566	0.04789	0.072276	0.311447	0.439047	0.479868	0.471099	0.394146	0.298595	0.023291	-0.004072	-0.000445	-0.021609	-0.030379	-0.051544	-0.047916	-0.050486	-0.040661	-0.055629	-0.076792	-0.085561	-0.063339	-0.078304	-0.093272
Cell 148	Cell 148	-0.034422	-0.036998	-0.039569	0.032242	0.066861	-0.041079	-0.031255	-0.04622	-0.073587	-0.032765	-0.035337	-0.087498	-0.102464	-0.061642	-0.058014	0.013798	0.276827	0.392028	0.544422	0.641029	0.576474	0.356954	0.180824	0.035688	-0.047462	-0.093422	-0.120786	-0.086166	-0.144521	-0.109901	-0.062883	-0.108845	-0.130011	-0.132579	-0.066966	0.085426	0.101452	0.117477
Cell 152	Cell 152	-0.00343	-0.030799	-0.045768	-0.035942	-0.069506	-0.053476	-0.012659	0.009567	-0.054991	-0.069956	-0.047734	-0.062704	-0.040479	-0.043046	-0.045617	-0.060584	0.05368	0.435417	0.742774	0.901367	0.824414	0.747461	0.614719	0.097673	-0.047462	-0.050033	-0.046403	-0.024181	-0.014352	0.032665	0.240844	0.219676	0.217105	-0.076792	0.007416	0.073029	0.07046	0.303432
Cell 94	Cell 94	0.077151	0.049782	0.041012	0.057036	0.02967	0.027104	0.043127	0.040559	0.006994	-0.020368	-0.02294	-0.006918	0.040102	0.093321	0.010169	0.026195	0.041283	0.485005	0.652896	0.820786	0.898797	0.691674	0.484551	0.240239	0.144692	-0.000445	-0.046403	-0.042776	-0.026749	-0.023122	-0.007096	0.070912	0.266693	0.332309	0.292548	0.215594	0.151041	0.092683
Cell 21	Cell 21	-0.053018	-0.036998	-0.045768	-0.054537	-0.044712	-0.016285	-0.043652	-0.040021	-0.036396	-0.063758	-0.029138	-0.075101	-0.07767	-0.061642	-0.064213	-0.079179	0.016489	0.29905	0.451444	0.461272	0.650856	0.654483	0.540337	0.519172	0.411228	0.210305	0.015582	0.198966	0.153007	0.21862	0.166462	0.101905	0.03115	-0.070594	-0.09176	-0.081934	-0.109297	-0.056081
Cell 20	Cell 20	-0.00343	-0.030799	-0.045768	-0.029743	0.004876	-0.034881	-0.031255	-0.052418	-0.048793	-0.038964	-0.047734	-0.0813	-0.040479	-0.005855	-0.014625	-0.023393	0.059879	0.540792	0.903935	1.03773	1.01657	0.989203	1.01142	0.853891	0.578588	0.582215	0.288316	0.533685	0.413345	0.212422	0.234646	0.126699	0.167517	0.171148	0.106592	0.122617	0.095254	0.117477
Cell 96	Cell 96	0.002769	-0.024601	-0.027172	-0.035942	-0.057109	-0.041079	-0.04985	0.034361	0.019391	-0.057559	-0.053932	-0.068903	-0.065273	-0.049245	-0.070411	0.035493	0.140459	0.776335	0.804759	0.548052	0.781025	0.735064	0.52794	0.450988	0.436022	0.39626	0.3565	0.341531	0.270779	0.243414	0.141668	0.058515	0.043547	0.071972	0.013615	0.060632	0.113849	0.067889
Cell 57	Cell 57	0.114342	-0.006005	-0.03337	-0.029743	-0.032315	-0.053476	-0.062247	-0.04622	-0.042594	-0.032765	-0.016741	-0.013116	-0.015685	0.006542	0.065956	0.125371	0.183849	0.385829	0.414253	0.690617	0.880201	0.852835	0.57133	0.661737	0.584786	0.303282	0.319309	0.341531	0.159206	0.045062	0.023896	-0.015867	-0.049431	-0.033403	-0.035973	0.048235	-0.041113	-0.049883
Cell 75	Cell 75	0.101945	0.049782	0.028615	0.032242	0.011075	0.020906	-0.000262	0.034361	0.006994	0.004426	-0.010543	-0.000719	0.002911	0.012741	0.032897	0.053055	0.072276	0.330043	0.916332	0.758801	0.700444	0.555307	0.44736	0.550164	0.392632	0.135922	0.114758	0.118385	-0.001955	-0.02932	0.054889	0.015125	0.142723	0.251729	0.224364	0.302374	0.19443	0.222852
Cell 53	Cell 53	0.058556	-0.006005	-0.027172	-0.004949	-0.019918	-0.028682	-0.031255	-0.033823	0.019391	-0.007971	-0.004344	0.005479	-0.021883	0.006542	0.078353	0.150165	0.22104	0.472608	0.395658	0.548052	0.471099	0.387947	0.341985	0.308422	0.150891	0.067739	0.06517	-0.011784	0.066228	0.020268	0.116874	0.157691	0.086936	0.028582	0.038409	0.042036	0.02707	0.092683
Cell 54	Cell 54	0.108144	0.049782	0.028615	0.057036	0.060663	0.039501	0.043127	0.040559	0.062781	0.023022	-0.029138	0.011678	0.002911	-0.005855	0.030831	0.067519	0.103268	0.317646	0.488635	0.777397	0.743834	0.722667	0.757285	0.537767	0.448419	0.222702	0.102361	0.155576	0.115816	0.113246	0.04869	0.083309	0.062142	0.109163	0.24296	0.283778	0.231621	0.173264
Cell 80	Cell 80	0.064754	0.018789	0.003821	0.038441	0.023472	-0.016285	-0.006461	0.040559	0.013193	-0.014169	-0.035337	-0.013116	-0.028082	-0.005855	0.280838	0.567532	0.853288	1.11725	1.0713	1.34766	1.35749	0.908622	0.751087	0.389003	0.324449	0.315679	0.269721	0.229958	0.289375	0.200025	0.116874	0.263066	0.248098	-0.082991	-0.017378	0.085426	0.095254	0.06169
Cell 27	Cell 27	0.058556	0.000194	0.072004	0.019845	0.017273	0.027104	-0.006461	0.003368	0.019391	0.010625	0.088633	0.055067	0.0463	0.000343	-0.014625	0.032394	0.17765	0.887909	1.23246	1.15551	1.17773	1.09458	1.05481	0.891082	0.801734	0.526429	0.511463	0.384921	0.357558	0.342591	0.129271	0.207279	0.167517	0.102965	0.125188	0.265182	0.206827	0.080286
Cell 37	Cell 37	-0.108804	-0.11138	-0.113951	-0.116522	-0.119094	-0.12166	-0.124232	-0.071014	-0.110778	-0.082353	-0.072528	-0.0813	-0.040479	-0.036848	-0.020823	-0.054385	0.059879	0.441616	0.699385	0.603838	0.706643	0.580101	0.602322	0.444789	0.386434	0.241297	0.288316	0.050201	-0.001955	-0.047916	0.005301	-0.04686	-0.068026	-0.039601	-0.097958	-0.081934	-0.059709	-0.031287
Cell 10	Cell 10	0.077151	0.012591	-0.020973	-0.011148	-0.007521	-0.010087	-0.031255	-0.015227	-0.011601	-0.051361	-0.004344	0.005479	-0.03428	-0.049245	-0.058014	-0.066782	0.004092	0.522197	0.680789	0.665823	0.595069	0.567704	0.521742	0.419995	0.312052	0.27229	0.108559	-0.030379	-0.039147	-0.02932	-0.056684	-0.00347	0.124127	0.016185	-0.029775	-0.032346	-0.041113	-0.01889
Cell 12	Cell 12	-0.046819	-0.061792	-0.058165	-0.023545	-0.026116	0.00231	-0.031255	-0.021426	-0.067388	-0.051361	-0.041535	-0.044109	-0.046677	-0.043046	-0.07661	-0.079179	-0.008305	0.584182	0.848149	0.864176	0.836811	0.685476	0.602322	0.457186	0.535198	0.148319	0.263522	0.149378	0.097221	0.069856	-0.000898	-0.053058	-0.018438	-0.089189	-0.085561	-0.069537	-0.090701	0.005904
Cell 135	Cell 135	-0.053018	-0.061792	-0.027172	0.007448	-0.026116	0.008509	0.005936	0.040559	-0.011601	-0.007971	-0.035337	0.04267	0.0463	-0.036848	-0.051816	-0.029591	0.121864	0.497402	0.860546	0.802191	0.929789	0.648284	0.713896	0.500576	0.367838	0.166915	0.009383	0.019209	0.084824	-0.004526	0.036293	-0.028264	-0.01224	-0.064395	-0.035973	-0.081934	-0.090701	-0.068478
Cell 132	Cell 132	-0.046819	-0.061792	-0.045768	-0.04214	-0.069506	-0.072072	-0.025056	-0.033823	-0.054991	-0.032765	-0.066329	-0.050307	-0.052876	-0.055443	-0.07661	-0.072981	0.041283	0.46641	0.779965	0.603838	0.502092	0.344557	0.304794	0.500576	0.262464	0.111128	0.034177	-0.005585	-0.039147	-0.066511	-0.050486	-0.071654	-0.061828	-0.082991	-0.054569	-0.050942	-0.065907	-0.000295
Cell 158	Cell 158	-0.009628	-0.036998	-0.020973	-0.017346	-0.019918	-0.065873	-0.062247	-0.021426	-0.06119	-0.038964	-0.066329	-0.025513	-0.040479	-0.036848	-0.045617	-0.054385	0.264429	0.584182	0.854347	1.09972	0.892598	0.945813	0.961836	0.655539	0.157089	0.166915	0.027979	0.081194	0.134412	0.181429	0.160264	0.1205	0.006356	-0.00241	-0.035973	-0.026148	-0.010121	0.06169
Cell 5	Cell 5	-0.00343	-0.006005	0.003821	0.100426	0.023472	0.126281	0.129907	-0.071014	-0.085984	-0.076155	-0.053932	-0.106094	-0.121059	-0.11123	-0.119999	-0.054385	0.066077	0.478807	0.674591	0.641029	0.582672	0.505719	0.44736	0.339415	0.132295	0.10493	0.06517	-0.017982	-0.032948	-0.004526	-0.112471	-0.102646	-0.130011	-0.101586	-0.09176	-0.119125	-0.127892	-0.118066
Cell 193	Cell 193	0.021365	-0.006005	0.003821	-0.023545	-0.013719	-0.016285	-0.018858	-0.015227	0.093773	-0.051361	-0.047734	-0.099895	-0.071471	-0.074039	-0.051816	-0.023393	0.103268	0.336241	0.513429	0.492265	0.526886	0.555307	0.434963	0.370407	0.057913	-0.01904	-0.052602	-0.06757	-0.045345	-0.078908	-0.069081	-0.071654	-0.099019	-0.089189	-0.054569	0.060632	-0.127892	-0.06228
Cell 41	Cell 41	0.008967	-0.030799	-0.008576	0.007448	-0.038513	-0.028682	0.07412	-0.033823	-0.036396	-0.063758	-0.047734	0.005479	-0.028082	-0.055443	-0.045617	-0.066782	0.090871	0.385829	0.612605	0.740205	0.626062	0.722667	0.65191	0.562561	0.479412	0.290885	0.120956	0.025407	-0.076338	0.038864	0.166462	0.201081	0.074539	-0.089189	-0.104157	-0.143919	-0.109297	-0.074677
Cell 26	Cell 26	0.03996	0.049782	0.016218	0.038441	0.02967	-0.003888	-0.012659	-0.00283	0.186751	0.376337	0.057641	-0.000719	0.064896	-0.005855	-0.008426	0.001401	0.121864	0.639968	0.748973	0.777397	0.706643	0.896225	0.806873	0.736119	0.60958	0.303282	0.220132	0.074995	-0.008154	0.144238	0.017698	-0.059257	-0.018438	-0.008609	-0.054569	-0.038545	-0.047312	0.024499
Cell 183	Cell 183	0.027563	0.049782	0.065806	0.038441	0.048266	0.064295	0.055524	0.176927	0.056582	-0.007971	0.008053	-0.006918	0.021506	-0.005855	0.028765	0.103677	0.17765	0.664762	0.92873	0.820786	0.731437	0.828041	0.837866	0.847693	0.659168	0.470642	0.282118	0.192767	-0.045345	-0.097504	-0.087677	-0.068555	-0.049431	-0.006543	0.036343	0.079227	0.151041	0.179462
Cell 99	Cell 99	0.089548	0.124164	0.016218	0.08183	0.035869	-0.034881	-0.056049	-0.058617	-0.036396	-0.057559	-0.029138	-0.03791	-0.03428	-0.024451	0.003971	0.109875	0.214841	0.732946	0.941127	1.11212	1.10335	1.0016	0.912248	0.853891	0.547595	0.408657	0.108559	0.248554	0.295573	0.274407	0.25944	0.207279	0.161319	0.158751	0.193372	0.178403	0.206827	-0.000295
Cell 35	Cell 35	0.170129	0.05598	0.028615	0.013646	0.014174	0.014707	0.015234	0.015765	0.013193	-0.026566	0.10103	-0.025513	-0.021883	-0.036848	-0.045617	-0.054385	0.035085	0.75774	0.941127	0.950955	1.02896	0.902423	0.751087	0.667936	0.504206	0.297084	0.23253	0.118385	0.153007	0.237216	0.240844	0.269264	0.334877	0.344706	0.311143	0.196999	0.330797	0.315829
Cell 58	Cell 58	0.101945	0.024988	0.022416	0.038441	0.048266	0.014707	-0.018858	0.003368	0.000796	-0.045162	-0.016741	-0.019315	-0.009486	0.130512	0.099015	0.067519	0.035085	0.639968	0.501032	0.610037	0.731437	0.567704	0.434963	0.351812	0.23767	0.266091	0.040376	0.031606	-0.014352	0.113246	0.141668	0.201081	0.173716	0.183545	0.0756	0.215594	0.151041	0.198058
Cell 108	Cell 108	-0.028224	-0.030799	-0.03337	-0.035942	-0.038513	-0.041079	-0.043652	-0.027624	-0.030197	-0.051361	-0.053932	-0.03791	-0.028082	0.006542	-0.008426	0.057188	0.121864	0.608976	0.730377	0.727808	0.619864	0.530513	0.416367	0.35801	0.113699	0.142121	0.139552	0.037804	-0.008154	0.032665	0.067286	0.021324	0.037348	-0.008609	0.112791	-0.001354	-0.059709	-0.006493
Cell 1	Cell 1	0.095747	0.062179	0.078203	0.075632	0.066861	0.132479	0.123708	0.127339	0.099972	0.060213	0.001854	0.036472	0.002911	-0.024451	-0.020823	-0.041988	0.022688	0.503601	0.798561	0.802191	0.756231	0.722667	0.620918	0.463385	0.231471	0.191709	0.14575	0.062598	0.047633	0.038864	-0.007096	-0.084051	0.062142	-0.076792	-0.110355	-0.094331	-0.090701	-0.025089
Cell 23	Cell 23	-0.040621	-0.043196	-0.045768	-0.060736	-0.05091	-0.053476	0.005936	-0.009029	-0.079785	-0.069956	-0.097322	-0.106094	-0.102464	-0.086436	-0.101404	-0.072981	0.028886	0.59038	0.866744	0.981947	0.892598	0.772255	0.689102	0.537767	0.535198	0.241297	0.071368	-0.024181	-0.008154	-0.054114	-0.054618	-0.055124	-0.055629	-0.076792	-0.097958	-0.10053	-0.103098	-0.080875
Cell 45	Cell 45	0.052357	0.000194	-0.008576	-0.023545	-0.019918	-0.059675	-0.068446	-0.064815	-0.042594	-0.057559	-0.035337	-0.050307	-0.059074	-0.012054	-0.00636	-0.000665	0.004092	0.485005	0.779965	1.00054	1.10955	0.927217	0.806873	0.531569	0.343044	0.117327	-0.009212	0.099789	0.097221	0.063658	0.21605	0.232073	0.11173	-0.008609	0.001218	-0.019949	0.014673	0.142271
Cell 42	Cell 42	0.213518	0.012591	-0.008576	-0.097927	-0.088101	-0.103064	-0.068446	-0.052418	-0.030197	-0.032765	0.014251	-0.019315	0.015308	-0.036848	-0.03322	-0.029591	0.09707	0.528395	0.711782	0.919962	1.02896	0.927217	0.800675	0.624546	0.417427	0.216503	0.027979	0.062598	0.084824	-0.023122	-0.056684	-0.102646	-0.061828	0.022384	-0.035973	-0.026148	0.02707	-0.025089
Cell 49	Cell 49	-0.022025	-0.043196	-0.064363	-0.054537	-0.032315	-0.047278	-0.031255	0.009567	0.099972	-0.038964	-0.060131	-0.062704	-0.015685	-0.036848	-0.000162	0.036526	0.072276	0.460211	0.730377	0.802191	0.725238	0.691674	0.484551	0.469583	0.324449	0.123525	0.151949	0.229958	0.041434	-0.004526	-0.044287	0.021324	0.049745	0.096766	-0.042172	-0.05714	0.014673	-0.000295										0.009567
Cell 66	Cell 66	0.008967	-0.012204	0.0906	0.007448	-0.007521	-0.003888	-0.025056	-0.009029	0.000796	-0.051361	-0.041535	-0.068903	0.21366	-0.080237	0.016368	0.112974	0.208643	0.825924	1.02171	1.04393	0.973179	0.890026	0.744888	0.252636	0.076508	-0.068628	-0.027808	-0.005585	-0.088735	-0.091305	-0.100074	-0.090249	-0.086622	-0.095388	-0.09176	-0.10053	-0.059709	-0.037486
Cell 9	Cell 9	0.002769	-0.006005	-0.008576	0.013646	-0.032315	-0.041079	-0.037453	-0.027624	-0.036396	-0.076155	-0.091124	-0.075101	-0.052876	-0.080237	-0.064213	-0.054385	0.047482	0.553189	0.916332	1.00054	0.849208	0.821843	0.65191	0.574958	0.374037	0.340473	0.06517	-0.036578	0.072427	-0.041717	-0.087677	-0.090249	-0.105217	-0.089189	-0.073164	-0.106728	-0.034915	-0.105669
Cell 63	Cell 63	0.021365	-0.006005	0.003821	0.013646	-0.007521	0.008509	-0.012659	0.090148	0.168155	0.115999	0.026648	0.079861	-0.03428	-0.055443	-0.024956	0.005534	0.035085	0.615174	0.804759	0.932359	0.805819	0.753659	0.614719	0.419995	0.287258	0.049143	0.089964	0.006812	-0.070139	-0.078908	-0.100074	-0.065455	-0.080423	-0.082991	-0.104157	-0.10053	-0.115495	-0.105669										0.090148
Cell 111	Cell 111	0.002769	0.012591	-0.045768	-0.029743	-0.013719	-0.047278	-0.043652	-0.027624	-0.023999	-0.014169	-0.02294	-0.006918	0.058697	-0.012054	-0.020823	0.069585	0.159055	0.677159	0.910134	0.957153	1.03516	0.902423	0.620918	0.605951	0.293456	-0.006643	-0.009212	0.006812	-0.057742	-0.066511	-0.093875	-0.115043	-0.086622	-0.076792	-0.029775	-0.032346	0.244018	0.086484
Cell 74	Cell 74	0.021365	-0.024601	-0.014775	-0.017346	-0.007521	-0.016285	-0.031255	-0.021426	-0.023999	-0.020368	-0.02294	0.092258	-0.052876	-0.049245	-0.00636	0.036526	0.078474	0.652365	0.835752	0.988146	1.01657	0.828041	0.627116	0.395201	0.212876	0.148319	-0.015411	-0.005585	0.022839	0.045062	-0.000898	-0.053058	-0.030835	-0.070594	-0.110355	-0.084	-0.057643	-0.031287
Cell 151	Cell 151	0.064754	0.043583	0.034813	0.063235	0.048266	0.058097	0.067921	0.046758	0.062781	0.066411	0.02045	0.036472	0.009109	0.018939	-0.014625	0.0076	0.183849	1.08006	1.4618	1.46543	1.41947	1.36731	1.03002	0.630745	0.423625	0.154518	0.027979	0.050201	0.122015	-0.035519	0.005301	-0.001404	-0.008107	-0.014807	0.019813	0.017242	0.014673	0.012102
Cell 191	Cell 191	-0.022025	-0.061792	-0.064363	-0.079331	-0.063307	-0.065873	-0.080843	-0.071014	-0.067388	-0.038964	0.014251	-0.056506	0.021506	-0.030649	0.028765	-0.079179	0.270628	0.782534	0.88534	0.950955	0.935988	0.902423	0.52794	0.48198	0.268662	-0.031437	-0.108389	-0.073769	-0.125926	-0.091305	-0.124868	-0.096448	-0.123813	-0.120182	-0.09176	-0.050942	-0.016319	-0.111868
Cell 19	Cell 19	-0.009628	-0.018402	-0.03337	-0.054537	-0.026116	-0.041079	-0.043652	-0.040021	-0.036396	-0.045162	0.008053	-0.025513	-0.015685	-0.012054	-0.008426	0.08818	0.214841	0.646167	0.817156	0.926161	0.874002	0.859034	0.775881	0.618348	0.423625	0.290885	0.257324	0.248554	0.171603	0.150437	0.098278	0.095706	0.062142	0.189744	0.118989	0.116418	0.107651	0.098881
Cell 102	Cell 102	0.095747	0.062179	0.034813	0.069433	0.017273	0.014707	0.043127	0.077751	0.044185	0.016823	0.032847	0.005479	0.021506	0.006542	0.003971	0.08818	0.171452	0.646167	0.866744	0.950955	0.935988	0.772255	0.682903	0.314621	0.299655	0.35287	0.282118	0.30434	0.072427	0.063658	0.141668	0.1205	0.130326	0.034781	-0.017378	-0.007552	-0.041113	-0.06228
Cell 17	Cell 17	0.021365	0.012591	-0.008576	0.001249	0.011075	-0.028682	-0.012659	-0.040021	-0.042594	-0.038964	-0.010543	-0.068903	-0.028082	0.000343	-0.020823	-0.066782	0.09707	0.856916	1.19527	1.1989	1.26451	1.14417	0.999027	0.680333	0.473213	0.383863	0.226331	-0.042776	0.06003	0.057459	0.023896	0.269264	0.285289	-0.051998	-0.054569	0.048235	0.061162	0.074087
Cell 52	Cell 52	0.021365	-0.024601	-0.045768	-0.004949	-0.013719	-0.010087	-0.012659	-0.009029	0.02559	0.004426	-0.053932	-0.019315	-0.009486	-0.005855	0.014302	0.03446	0.05368	0.788733	0.618804	1.03154	0.954583	0.846637	0.769682	0.320819	0.19428	0.259893	0.176743	0.000613	0.022839	0.076055	0.042492	0.021324	0.000157	0.022384	0.03221	0.116418	-0.003922	-0.025089
Cell 51	Cell 51	0.015166	0.000194	-0.051966	-0.004949	0.004876	-0.059675	-0.037453	-0.058617	-0.042594	-0.051361	-0.084925	-0.056506	-0.046677	-0.049245	0.094882	0.239011	0.382201	0.782534	0.944226	1.10592	0.96698	0.91482	0.763484	0.593554	0.467015	0.383863	0.244927	0.143179	0.115816	0.13804	-0.044287	-0.059257	-0.086622	0.016185	0.0756	-0.05714	-0.127892	-0.037486
Cell 31	Cell 31	0.015166	0.031186	0.003821	0.032242	0.02967	-0.003888	0.012135	-0.027624	0.013193	-0.014169	-0.047734	-0.062704	-0.059074	-0.018252	-0.020823	-0.03579	0.115665	0.726747	1.08989	1.13691	1.02277	0.766056	0.577528	0.674134	0.547595	0.297084	0.282118	-0.011784	0.047633	-0.060313	-0.013295	-0.071654	-0.030835	-0.008609	0.044607	-0.038545	0.008475	0.173264
Cell 138	Cell 138	-0.059216	-0.036998	-0.051966	-0.054537	0.048266	0.095288	0.055524	0.003368	-0.005403	-0.020368	-0.004344	0.024075	-0.015685	-0.018252	-0.058014	-0.010996	0.09707	0.447814	0.755171	0.715411	0.688047	0.71027	0.552734	0.407598	0.31825	0.365267	0.241827	0.118385	0.072427	0.051261	0.030095	-0.00347	0.000157	-0.014807	0.007416	0.029639	-0.078304	-0.006493							0.048266	0.095288	0.055524	0.003368
Cell 47	Cell 47	0.052357	0.018789	-0.002378	0.050838	0.017273	0.014707	0.012135	-0.009029	0.068979	-0.001772	-0.010543	-0.013116	-0.040479	-0.043046	0.012235	0.067519	0.121864	1.08626	1.22006	1.37865	1.37608	1.31153	1.19738	1.08324	0.938101	0.582215	0.505264	0.310539	0.537315	0.051261	0.185058	-0.022066	-0.01224	0.003788	0.057004	-0.032346	-0.078304	-0.037486
Cell 25	Cell 25	0.021365	0.018789	0.003821	-0.011148	-0.001322	-0.003888	-0.025056	-0.021426	0.013193	-0.032765	-0.016741	-0.044109	-0.03428	-0.049245	-0.070411	-0.017194	0.047482	0.646167	0.897737	1.06873	1.18393	1.11317	0.949439	0.736119	0.454618	0.321878	0.102361	0.335333	0.47533	0.169032	-0.019493	-0.077852	-0.018438	0.109163	0.050806	0.073029	0.132445	0.260043
Cell 95	Cell 95	0.027563	0.031186	0.04721	0.156212	0.135045	0.014707	0.012135	0.034361	0.075178	0.004426	-0.016741	0.005479	-0.009486	0.025138	-0.002228	0.103677	0.208643	0.856916	1.13328	1.39725	1.43807	1.06359	0.850263	0.810502	0.510404	0.315679	0.269721	0.192767	0.115816	0.255811	0.13547	0.046118	0.086936	0.084369	0.03221	0.1908	0.107651	0.10508
Cell 105	Cell 105	-0.00343	-0.006005	-0.008576	0.001249	-0.026116	-0.010087	-0.080843	-0.027624	-0.054991	-0.045162	-0.029138	-0.031712	-0.03428	-0.055443	-0.039419	0.029294	0.09707	0.664762	0.739675	0.814588	0.867804	0.704071	0.558933	0.52537	0.355441	0.135922	0.133353	0.105988	0.06003	-0.016923	-0.044287	-0.040661	-0.037034	-0.008609	0.019813	-0.001354	-0.016319	0.06169
Cell 81	Cell 81	0.095747	0.012591	0.016218	0.019845	0.017273	-0.041079	-0.025056	-0.021426	0.000796	0.010625	0.032847	-0.000719	-0.003288	0.000343	0.051493	0.102644	0.152856	0.863115	1.18287	1.26088	0.979377	1.0016	0.875057	0.767112	0.405029	0.315679	0.31311	0.260951	0.270779	0.181429	0.017698	0.015125	0.03115	0.040979	0.03221	0.029639	0.132445	0.043095
Cell 174	Cell 174	0.058556	0.037385	0.016218	0.044639	0.07306	0.051898	0.012135	0.046758	0.013193	0.041617	0.014251	0.005479	0.015308	-0.018252	-0.008426	0.038592	0.252032	0.782534	1.07749	1.22369	1.04756	1.03879	0.893652	0.773311	0.48561	0.297084	0.201537	0.211363	0.14061	0.13804	0.141668	0.132897	0.179914	0.152553	0.100394	0.271381	0.089055	0.160867
Cell 211	Cell 211	0.046159	0.05598	0.04721	0.038441	0.017273	-0.016285	-0.006461	0.028162	0.013193	-0.032765	-0.047734	-0.025513	0.002911	-0.018252	0.003971	-0.004797	0.357407	0.968489	1.09609	1.1865	1.23971	0.91482	0.881255	0.630745	0.566191	0.35287	0.207735	0.353928	0.245985	0.231017	0.21605	0.157691	0.055944	0.059575	0.087997	0.02344	0.014673	0.024499
Cell 171	Cell 171	0.120541	0.09937	0.041012	0.044639	0.02967	0.014707	-0.000262	-0.00283	0.006994	0.010625	0.014251	0.017876	0.126881	0.062329	-0.002228	0.054089	0.109467	0.708152	0.984516	0.957153	1.02587	1.09458	0.94324	0.686531	0.429824	0.148319	0.226331	0.254752	0.180901	0.107047	0.011499	-0.028264	0.006356	-0.0458	-0.023576	-0.013751	-0.022518	-0.025089
Cell 103	Cell 103	0.027563	-0.024601	-0.008576	-0.029743	-0.038513	-0.041079	-0.025056	-0.027624	-0.048793	-0.001772	-0.02294	-0.056506	-0.059074	-0.049245	-0.039419	0.183224	0.404929	0.627571	0.953524	1.05633	1.06616	1.0016	0.701499	0.69273	0.498007	0.35287	0.176743	0.136981	0.078625	0.020268	-0.013295	-0.034463	-0.043232	-0.0458	-0.017378	-0.044743	-0.041113	-0.087074
Cell 204	Cell 204	0.021365	0.006392	-0.020973	0.013646	-0.032315	-0.016285	-0.000262	0.003368	0.019391	0.016823	0.02045	0.055067	0.009109	0.1801	-0.008426	0.026195	0.295422	0.80113	1.13328	1.46543	1.46906	1.25574	1.04242	0.822899	0.522801	0.197908	-0.021609	-0.017982	0.047633	0.007871	0.054889	-0.034463	-0.01224	-0.021006	0.026012	-0.038545	-0.059709	-0.080875
Cell 157	Cell 157	0.008967	-0.006005	-0.014775	-0.011148	-0.007521	-0.016285	-0.068446	-0.015227	-0.054991	-0.063758	-0.066329	-0.050307	-0.052876	-0.061642	-0.089007	-0.03579	0.115665	0.602777	1.10229	1.1803	1.10955	1.03879	0.980432	0.829097	0.708757	0.495436	0.412286	0.0564	0.01664	0.193826	0.147867	-0.00347	0.006356	-0.014807	-0.011179	0.011043	0.126246	0.22905
Cell 164	Cell 164	0.052357	0.031186	0.028615	0.019845	0.011075	0.00231	0.005936	0.009567	0.000796	-0.026566	0.02045	-0.000719	0.009109	-0.018252	-0.03322	-0.041988	0.140459	0.683358	1.0341	0.975749	0.830613	0.759858	0.720094	0.407598	0.281059	0.402458	0.226331	0.050201	0.190198	0.13804	0.073484	-0.009669	-0.021538	-0.033403	-0.001882	0.029639	-0.016319	0.024499
Cell 197	Cell 197	0.046159	0.031186	-0.014775	0.001249	0.07306	0.033303	-0.018858	-0.009029	-0.030197	-0.020368	-0.066329	-0.044109	-0.003288	-0.018252	-0.03322	-0.029591	0.152856	0.689556	0.922531	0.870374	0.867804	0.896225	0.800675	0.618348	0.436022	0.235099	0.127155	0.136981	0.097221	0.007871	-0.000898	0.039919	-0.074225	-0.089189	-0.13515	-0.119125	-0.034915	-0.080875
Cell 222	Cell 222	-0.009628	-0.018402	-0.058165	-0.004949	-0.026116	-0.059675	-0.04985	-0.027624	-0.042594	-0.063758	-0.066329	-0.075101	-0.040479	-0.055443	-0.070411	-0.085378	0.072276	0.695755	0.76137	0.84558	0.948385	0.803247	0.751087	0.729921	0.559992	0.402458	0.362698	0.099789	-0.057742	-0.016923	-0.03189	-0.015867	-0.01224	-0.089189	-0.079363	-0.044743	-0.022518	-0.000295
Cell 177	Cell 177	0.089548	0.043583	0.041012	0.063235	0.035869	0.008509	-0.006461	0.021964	0.000796	0.016823	0.008053	0.030273	0.009109	-0.012054	-0.03322	0.013798	0.078474	0.788733	1.12088	1.14311	1.02896	1.11317	0.98663	0.866288	0.640573	0.594612	0.48047	0.446906	0.184	0.13804	0.123072	0.139096	0.186113	0.319912	0.249158	0.1908	0.120048	0.117477
Cell 179	Cell 179	0.095747	0.037385	0.053409	0.044639	0.023472	0.014707	0.136105	0.040559	-0.011601	-0.014169	-0.02294	0.055067	0.467799	0.229688	0.053559	0.019997	0.17765	1.22263	1.4711	1.71957	1.63642	1.4169	1.07341	0.419995	0.40193	0.383863	0.269721	0.155576	0.041434	0.038864	0.036293	0.039919	0.052845	0.065773	0.007416	0.004845	-0.003922	0.018301
Cell 29	Cell 29	0.114342	0.05598	0.010019	0.001249	-0.019918	-0.034881	-0.037453	-0.033823	-0.011601	0.004426	-0.016741	-0.044109	-0.015685	-0.036848	-0.027022	-0.029591	0.152856	0.540792	0.748973	0.96955	0.861605	0.809446	0.682903	0.246437	0.19428	-0.006643	0.003185	-0.017982	-0.076338	-0.041717	-0.03189	-0.084051	-0.09282	-0.089189	-0.104157	-0.081934	-0.078304	-0.056081
Cell 213	Cell 213	0.077151	0.037385	0.053409	0.026043	0.02967	-0.016285	-0.037453	-0.021426	-0.005403	-0.026566	-0.02294	-0.03791	-0.03428	-0.012054	-0.03322	0.026195	0.394598	0.782534	0.959722	1.10592	0.973179	0.877629	0.6953	0.512973	0.262464	0.073937	0.003185	0.062598	0.010442	-0.07271	-0.124868	-0.121242	-0.117614	-0.070594	-0.073164	-0.05714	-0.121694	-0.124265
Cell 224	Cell 224	-0.00343	-0.024601	-0.045768	-0.04214	-0.026116	-0.028682	-0.04985	-0.021426	-0.036396	-0.057559	-0.053932	-0.03791	-0.059074	-0.036848	0.016368	0.013798	0.084673	0.435417	0.575414	0.715411	0.660154	0.604895	0.484551	0.246437	0.206677	0.117327	0.02178	-0.079967	-0.032948	-0.078908	0.067286	-0.015867	-0.049431	-0.00241	-0.073164	-0.044743	-0.041113	-0.087074
Cell 28	Cell 28	0.021365	-0.012204	-0.002378	-0.017346	-0.013719	0.020906	-0.018858	-0.040021	-0.023999	-0.045162	-0.066329	-0.093697	-0.059074	-0.024451	-0.051816	-0.060584	0.072276	0.565586	1.0465	0.988146	0.96698	0.883828	0.850263	0.612149	0.36164	0.2289	0.344103	0.186569	0.338963	0.348789	0.147867	0.021324	-0.049431	-0.051998	-0.104157	-0.10053	0.014673	-0.093272
Cell 210	Cell 210	0.08335	0.062179	0.084401	0.069433	0.048266	-0.010087	-0.000262	0.021964	0.006994	0.004426	0.008053	-0.013116	0.033903	0.012741	-0.014625	0.0076	0.283025	0.621373	0.767568	1.06873	1.26451	0.890026	0.912248	0.915876	0.510404	0.464444	0.275919	0.22376	0.153007	0.212422	0.011499	-0.015867	0.000157	0.022384	-0.035973	-0.019949	0.020872	0.018301
Cell 168	Cell 168	0.033762	0.000194	0.010019	-0.011148	0.011075	-0.003888	-0.018858	-0.00283	0.044185	0.035419	0.026648	0.04267	-0.028082	0.000343	0.028765	0.360915	0.692127	1.02428	1.20766	1.10592	1.13434	1.04499	0.893652	0.878685	0.665367	0.27229	0.18914	0.161775	0.233588	0.286804	0.237745	0.188684	0.241899	0.059575	0.001218	-0.038545	0.020872	0.049293
Cell 62	Cell 62	0.052357	0.024988	0.003821	-0.004949	-0.007521	-0.034881	-0.031255	-0.033823	0.000796	-0.007971	0.026648	-0.013116	-0.015685	0.006542	0.072154	0.137768	0.202444	0.398226	0.544422	0.870374	0.812017	0.91482	0.658109	0.537767	0.553794	0.284687	-0.009212	0.044003	-0.039147	-0.004526	-0.050486	-0.04686	-0.037034	-0.027204	-0.029775	-0.032346	-0.016319	-0.037486
Cell 192	Cell 192	-0.022025	-0.018402	-0.058165	-0.048339	-0.081903	-0.065873	-0.080843	-0.04622	-0.048793	-0.020368	-0.010543	-0.050307	-0.03428	-0.049245	-0.058014	-0.03579	0.208643	0.454013	0.587811	0.795992	0.79962	0.83424	0.825469	0.624546	0.597183	0.278488	0.027979	-0.011784	-0.070139	-0.066511	-0.081478	-0.090249	-0.061828	-0.107785	-0.09176	-0.112927	-0.134091	-0.118066
Cell 136	Cell 136	0.015166	0.012591	0.003821	-0.011148	0.004876	-0.016285	-0.037453	-0.009029	-0.036396	-0.032765	-0.029138	-0.019315	-0.028082	-0.012054	0.034963	0.137768	0.617745	0.794931	0.860546	1.01294	1.02277	0.840438	0.751087	0.537767	0.045516	-0.037636	-0.030907	-0.024181	0.004243	0.020268	-0.07528	-0.04686	-0.055629	0.028582	0.122089	0.215594	0.200629	0.012102
Cell 221	Cell 221	0.027563	0.012591	-0.008576	0.119021	-0.001322	-0.028682	-0.043652	-0.04622	-0.030197	-0.026566	-0.041535	-0.044109	-0.009486	-0.018252	0.034963	0.013798	0.493774	1.08006	1.14568	1.30427	1.36988	1.24334	1.1044	0.512973	0.296556	0.080136	0.449477	0.019209	0.010442	0.048161	0.085881	0.114302	0.161319	0.115362	0.081798	0.184602	0.144842	-0.06228
Cell 217	Cell 217	0.008967	-0.012204	-0.002378	-0.029743	0.004876	0.027104	0.222884	0.003368	0.031788	0.140793	0.02045	0.017876	-0.015685	-0.030649	-0.020823	-0.023393	0.190047	0.509799	0.625002	0.988146	0.929789	0.952012	0.875057	0.674134	0.646771	0.235099	0.257324	0.074995	0.029037	0.051261	0.067286	0.046118	-0.01224	-0.021006	0.044607	0.014143	-0.016319	-0.01889								0.027104	0.222884	0.003368
Cell 64	Cell 64	0.027563	-0.036998	-0.027172	0.001249	-0.019918	-0.028682	-0.04985	-0.033823	-0.042594	-0.069956	-0.066329	-0.075101	-0.052876	-0.024451	-0.004294	0.015864	0.035085	0.379631	0.59401	0.789794	0.669452	0.722667	0.52794	0.463385	-0.016469	-0.037636	-0.034006	-0.061372	-0.070139	-0.078908	-0.044287	-0.084051	-0.111416	-0.120182	-0.073164	-0.063339	-0.003922	0.080286
Cell 194	Cell 194	0.070953	0.006392	0.010019	0.013646	-0.001322	0.00231	-0.025056	0.015765	0.044185	0.023022	0.001854	-0.031712	-0.015685	-0.012054	-0.002228	-0.017194	0.128062	0.230866	0.346069	0.715411	0.545481	0.617292	0.441161	0.296025	0.101302	0.10493	0.046574	-0.024181	0.004243	-0.035519	-0.03189	-0.028264	-0.037034	-0.033403	-0.042172	-0.038545	-0.05351	-0.043684
Cell 180	Cell 180	0.03996	0.043583	0.053409	0.044639	0.048266	0.058097	0.092715	0.12114	0.298324	0.376337	0.255993	0.135648	0.009109	0.000343	-0.008426	0.0076	0.183849	0.832122	1.28205	1.34766	1.23352	0.877629	0.692201	0.506775	0.225273	0.204106	0.257324	0.183469	0.109618	0.113246	0.005301	-0.028264	-0.074225	-0.120182	-0.120686	-0.121191	-0.121694	-0.087074										0.12114
Cell 165	Cell 165	0.046159	0.006392	0.022416	0.026043	-0.001322	0.008509	0.008002	0.007501	0.006994	0.044716	0.082435	0.024075	-0.03428	0.018939	-0.014625	-0.03579	0.146658	0.71435	1.02791	1.09352	0.743834	0.722667	0.682903	0.618348	0.566191	0.514032	0.461874	0.415914	0.326566	0.045062	0.017698	-0.028264	-0.024637	-0.039601	-0.04837	-0.069537	0.008475	0.005904
Cell 161	Cell 161	-0.034422	-0.012204	-0.03337	-0.017346	0.035869	-0.003888	-0.025056	-0.027624	-0.002304	0.023022	0.274589	-0.044109	-0.065273	-0.063708	-0.062147	-0.060584	0.115665	0.528395	0.532025	0.826985	0.84301	0.797049	0.701499	0.450988	0.386434	0.278488	0.269721	0.316737	0.252184	0.13804	0.073484	-0.040661	0.012554	-0.064395	-0.060767	-0.063339	-0.059709	-0.031287
Cell 119	Cell 119	-0.00343	-0.018402	-0.039569	-0.035942	-0.05091	-0.041079	-0.031255	-0.015227	-0.023999	-0.063758	-0.041535	-0.03791	-0.03428	0.000343	-0.027022	0.041692	0.109467	0.404425	0.643598	0.752602	0.762429	0.728865	0.664307	0.56876	0.473213	0.315679	0.133353	0.037804	-0.020551	-0.041717	-0.050486	-0.053058	0.000157	0.090568	0.081798	0.153609	0.157239	0.278638
Cell 85	Cell 85	-0.040621	-0.043196	-0.058165	-0.060736	-0.044712	-0.07827	-0.031255	-0.064815	-0.048793	-0.063758	0.008053	0.148045	-0.003288	-0.036848	-0.058014	-0.014095	0.028886	0.323844	0.569216	0.696816	0.644658	0.617292	0.484551	0.345613	0.305853	0.123525	0.139552	0.074995	0.022839	-0.010725	-0.019493	-0.00347	-0.043232	-0.027204	-0.09176	-0.106728	-0.103098	-0.087074
Cell 131	Cell 131	0.015166	-0.030799	-0.014775	-0.004949	-0.007521	-0.016285	-0.043652	-0.033823	-0.011601	-0.026566	-0.004344	0.005479	-0.015685	-0.005855	-0.014625	-0.029591	0.090871	0.441616	0.76137	0.870374	0.812017	0.735064	0.744888	0.599752	0.48561	0.328076	0.14575	0.000613	-0.045345	-0.07271	-0.038089	-0.04686	0.049745	0.053376	0.063203	0.004845	0.064261	0.136072
Cell 90	Cell 90	0.058556	-0.012204	-0.020973	-0.004949	-0.026116	-0.047278	-0.068446	-0.021426	-0.036396	-0.020368	-0.084925	-0.03791	-0.096265	-0.055443	-0.058014	-0.017194	0.022688	0.546991	0.84195	0.932359	0.929789	0.840438	0.73869	0.581157	0.454618	0.309481	0.275919	0.273348	0.196397	0.299201	0.278035	0.182485	0.210907	0.133957	0.224364	0.122617	0.020872	-0.025089
Cell 182	Cell 182	0.008967	-0.018402	-0.002378	0.013646	-0.007521	0.020906	0.012135	0.003368	0.02559	0.041617	0.045244	0.04267	0.033903	0.012741	0.121743	0.013798	0.121864	0.80113	1.09609	1.13691	1.09095	0.95821	0.782079	0.537767	0.355441	0.290885	0.182941	0.149378	0.184	0.237216	0.321425	0.374639	0.192311	0.133957	0.084898	0.035838	0.008475	-0.037486
Cell 225	Cell 225	0.002769	0.006392	-0.027172	-0.054537	-0.019918	-0.047278	-0.031255	0.015765	-0.030197	0.02922	-0.010543	0.005479	0.009109	0.037535	0.003971	-0.029591	0.292323	0.615174	0.764469	0.913764	0.697345	0.480925	0.682903	0.500576	0.448419	0.297084	0.257324	0.155576	0.128213	0.122543	0.116874	-0.015867	0.018753	-0.033403	-0.029775	-0.081934	-0.072106	-0.068478
Cell 145	Cell 145	-0.009628	0.018789	0.003821	0.013646	0.017273	0.020906	0.067921	0.207919	0.335515	0.202778	0.14442	0.036472	-0.065273	-0.049245	-0.051816	-0.060584	0.090871	0.677159	0.848149	0.808389	0.836811	0.685476	0.596124	0.469583	0.268662	0.179312	0.071368	-0.055173	0.004243	0.09465	0.253241	-0.028264	-0.068026	-0.058197	-0.060767	-0.019949	-0.022518	0.012102										0.207919
Cell 209	Cell 209	-0.009628	-0.061792	-0.039569	-0.048339	-0.044712	-0.041079	-0.037453	-0.009029	-0.036396	-0.038964	-0.016741	-0.025513	-0.046677	-0.061642	-0.07661	-0.072981	0.078474	0.230866	0.432849	0.38689	0.359526	0.369351	0.36058	0.35801	0.212876	0.073937	0.02178	0.037804	-0.020551	-0.054114	-0.112471	-0.065455	-0.049431	-0.027204	0.007416	0.017242	0.008475	0.06169
Cell 4	Cell 4	0.046159	0.012591	-0.002378	-0.004949	-0.007521	-0.010087	0.018333	0.065353	0.031788	0.128396	0.008053	-0.013116	-0.03428	-0.024451	0.078353	0.119173	0.084673	0.46641	0.544422	1.02534	1.07855	1.014	0.999027	0.878685	0.739749	0.514032	0.244927	0.22376	0.196397	0.175231	0.110675	0.033721	0.15512	-0.033403	-0.09176	-0.131522	-0.109297	-0.099471
Cell 155	Cell 155	0.002769	-0.006005	-0.03337	0.001249	-0.019918	-0.041079	-0.037453	-0.009029	-0.048793	-0.038964	0.039045	0.160442	0.015308	-0.049245	-0.058014	-0.054385	0.028886	0.230866	0.532025	0.659625	0.632261	0.611093	0.670506	0.531569	0.467015	0.340473	0.254224	0.167973	0.128213	0.032665	0.104477	0.157691	0.006356	-0.089189	-0.017378	-0.050942	-0.028716	-0.031287
Cell 227	Cell 227	0.064754	0.049782	0.010019	0.001249	0.035869	0.00231	0.018333	-0.033823	-0.0178	0.035419	0.032847	0.04267	0.021506	0.018939	0.028765	-0.004797	0.202444	0.88171	1.30064	1.71957	1.81618	1.60905	1.35234	0.98406	1.48977	1.33843	0.920564	0.732038	0.394749	0.21862	0.129271	0.114302	0.040448	-0.033403	0.001218	0.048235	0.051864	0.012102
Cell 175	Cell 175	0.108144	0.080774	0.102997	0.106624	0.091655	0.076692	0.07412	0.102545	0.031788	0.128396	0.032847	0.025624	0.018407	0.011191	0.003971	-0.010996	0.140459	0.80113	0.556819	0.579044	0.96698	0.902423	0.918446	0.891082	0.770742	0.712384	0.678822	0.558479	0.444337	0.249613	0.203653	0.170088	0.161319	0.040979	0.038409	-0.013751	-0.000823	0.012102
Cell 181	Cell 181	0.027563	0.000194	0.065806	0.050838	-0.007521	-0.022484	-0.025056	-0.033823	-0.030197	-0.032765	-0.035337	0.011678	-0.028082	0.012741	-0.020823	-0.010996	0.183849	0.677159	0.872943	0.919962	0.935988	1.05739	0.57133	0.872487	0.640573	0.501635	0.319309	0.192767	0.072427	0.026467	0.023896	-0.009669	0.068341	0.096766	0.100394	0.079227	-0.078304	-0.056081
Cell 146	Cell 146	0.027563	0.024988	0.003821	-0.017346	0.091655	0.343228	0.278671	0.052956	0.000796	0.054014	-0.010543	-0.062704	-0.015685	-0.043046	-0.064213	-0.03579	0.121864	0.739144	1.0589	1.26088	1.25831	0.896225	1.08581	0.878685	0.60958	0.458245	0.213934	0.130782	0.084824	0.045062	0.011499	-0.022066	0.062142	0.090568	0.134486	0.178403	0.306003	0.235249							0.091655	0.343228	0.278671	0.052956
Cell 147	Cell 147	0.015166	0.018789	0.003821	-0.011148	-0.013719	-0.034881	-0.012659	-0.040021	-0.005403	-0.007971	-0.016741	-0.044109	-0.046677	-0.036848	-0.020823	-0.029591	0.128062	0.367234	0.538223	0.727808	0.855407	0.945813	0.94324	0.705127	0.553794	0.464444	0.18914	0.124584	0.128213	0.076055	0.023896	-0.053058	-0.01224	-0.00241	-0.017378	0.03997	0.09732	0.154668
Cell 150	Cell 150	-0.022025	-0.036998	-0.039569	-0.04214	-0.044712	-0.016285	-0.025056	-0.058617	-0.0178	-0.020368	-0.060131	-0.044109	-0.046677	-0.018252	-0.039419	-0.03579	0.140459	0.509799	0.829553	0.603838	0.626062	0.604895	0.459757	0.327018	0.19428	0.148319	0.077567	0.019209	0.041434	-0.010725	0.005301	0.008927	0.062142	0.115362	0.131386	0.097823	0.045666	0.111278
Cell 160	Cell 160	0.027563	-0.006005	-0.039569	-0.035942	-0.044712	-0.028682	-0.043652	-0.040021	-0.042594	-0.038964	-0.029138	-0.003819	0.021506	0.043733	0.084551	0.187357	0.202444	0.75774	1.18287	1.00054	1.14674	1.19375	1.02692	0.86009	0.051714	0.028482	0.005251	-0.017982	-0.008154	0.001672	0.011499	0.021324	0.03115	0.12156	0.205769	0.296175	0.126246	0.049293
Cell 121	Cell 121	0.015166	0.012591	-0.014775	-0.017346	-0.032315	-0.053476	-0.000262	-0.027624	-0.036396	-0.026566	-0.035337	-0.019315	-0.021883	-0.005855	0.010169	0.069585	0.128062	0.577983	0.941127	0.957153	0.898797	0.890026	0.707697	0.488179	0.138494	0.073937	0.052773	0.205164	0.487727	0.169032	0.023896	0.046118	-0.037034	0.065773	0.001218	-0.013751	0.014673	-0.043684
Cell 226	Cell 226	0.058556	0.049782	-0.03337	-0.023545	-0.007521	0.157273	-0.018858	-0.052418	0.000796	0.081907	0.163015	0.024075	0.002911	-0.012054	-0.027022	-0.029591	0.208643	0.912703	1.09609	0.876573	1.12814	1.14417	0.974233	0.723722	0.330647	0.179312	0.02178	0.037804	0.227389	0.311598	0.395807	0.272364	0.148922	0.130858	0.112791	-0.032346	-0.0969	-0.118066							-0.007521	0.157273	-0.018858
Cell 163	Cell 163	0.089548	0.05598	0.010019	0.069433	0.097854	0.020906	0.005936	-0.027624	-0.005403	0.032319	0.070038	-0.006918	-0.015685	0.000343	-0.008426	-0.010996	0.152856	0.478807	0.742774	0.771198	0.700444	0.62349	0.521742	0.432392	0.144692	0.098731	0.096162	0.025407	0.146809	0.354988	0.104477	0.095706	0.105532	0.016185	-0.023576	-0.125324	-0.065907	-0.006493
Cell 216	Cell 216	0.021365	-0.006005	-0.027172	-0.029743	-0.038513	-0.047278	-0.031255	-0.040021	-0.0178	-0.057559	-0.084925	-0.050307	-0.059074	-0.061642	-0.039419	0.044791	0.592951	0.838321	0.910134	0.96955	0.855407	0.902423	0.806873	0.605951	0.448419	0.148319	-0.064999	-0.048975	0.06003	0.392179	0.284234	0.1205	-0.024637	-0.051998	0.026012	0.011043	0.033269	0.036896
Cell 125	Cell 125	0.033762	0.024988	0.016218	0.007448	-0.007521	0.014707	-0.018858	-0.015227	0.019391	0.016823	0.076236	0.011678	-0.015685	-0.030649	-0.039419	-0.007897	0.022688	0.410623	0.686988	0.950955	1.02896	0.896225	0.763484	0.265033	0.206677	0.018151	-0.046403	-0.042776	-0.101132	-0.07271	-0.100074	-0.108845	-0.123813	-0.107785	-0.110355	-0.143919	-0.115495	-0.155258
Cell 212	Cell 212	0.058556	0.049782	0.127791	0.106624	0.004876	-0.028682	-0.031255	-0.021426	0.118567	0.02922	-0.060131	-0.056506	-0.003288	-0.005855	0.022566	0.0076	0.314018	0.75774	1.0341	0.944756	0.942186	0.871431	0.713896	0.314621	0.268662	0.328076	0.598242	0.477899	0.47533	0.392179	0.346219	0.101905	0.018753	0.003788	0.0756	0.017242	0.076658	0.043095
Cell 162	Cell 162	0.027563	-0.006005	-0.014775	0.026043	-0.007521	0.00231	0.024532	-0.00283	0.031788	0.07261	0.150618	0.433177	0.331432	0.297872	0.437867	0.261739	0.159055	0.608976	0.779965	0.84558	0.694246	0.629689	0.565131	0.389003	0.293456	0.179312	0.18914	0.254752	0.276978	0.026467	0.04869	0.033721	-0.030835	0.003788	0.050806	0.091624	0.144842	0.148469
Cell 169	Cell 169	-0.059216	-0.055593	-0.045768	-0.023545	-0.05091	-0.053476	0.005936	0.189324	0.137163	-0.032765	-0.02294	-0.03791	-0.059074	-0.018252	-0.03322	0.044791	0.159055	0.354837	0.432849	0.572846	0.632261	0.443734	0.490749	0.376606	0.274861	0.247496	0.164346	0.093591	0.053831	0.032665	0.030095	-0.022066	0.012554	0.022384	0.019813	-0.019949	-0.134091	-0.099471									0.005936	0.189324
Cell 172	Cell 172	0.002769	0.006392	0.003821	0.038441	0.060663	-0.010087	-0.037453	-0.015227	-0.036396	0.010625	-0.010543	-0.000719	0.015308	-0.036848	-0.058014	-0.048187	0.084673	0.323844	0.439047	0.498464	0.626062	0.617292	0.639513	0.581157	0.343044	0.321878	0.23253	-0.017982	-0.008154	-0.016923	0.067286	0.008927	0.099333	0.053376	0.087997	0.02344	0.020872	0.018301
Cell 203	Cell 203	0.027563	-0.024601	-0.002378	0.001249	-0.044712	-0.034881	-0.025056	0.071552	0.019391	-0.076155	-0.053932	-0.025513	-0.046677	-0.043046	-0.07661	-0.054385	0.078474	0.528395	0.779965	0.857977	0.917392	0.908622	0.86266	0.829097	0.708757	0.56362	0.350301	0.155576	0.122015	0.026467	-0.044287	0.126699	0.210907	0.357103	0.360731	0.296175	0.244018	0.191859
Cell 149	Cell 149	0.064754	0.05598	0.04721	0.013646	-0.007521	0.039501	0.03073	-0.027624	0.019391	0.047816	0.014251	0.04267	0.058697	0.087123	0.109345	0.0076	0.22104	0.621373	0.705583	0.820786	0.582672	0.524314	0.341985	0.178253	0.095104	0.024349	0.220132	0.211363	0.214992	0.032665	0.017698	0.021324	0.068341	0.040979	0.131386	0.128815	0.095254	0.086484
Cell 214	Cell 214	0.070953	0.043583	-0.002378	-0.011148	0.085457	0.157273	0.229083	0.065353	-0.036396	-0.038964	-0.066329	-0.019315	-0.059074	-0.024451	-0.039419	-0.048187	0.059879	0.323844	0.59401	0.517059	0.570275	0.524314	0.540337	0.593554	0.448419	0.303282	0.226331	0.109087	-0.008154	-0.078908	-0.050486	-0.068555	-0.086622	-0.033403	-0.13515	-0.125324	-0.072106	-0.049883							0.085457	0.157273	0.229083	0.065353
Cell 144	Cell 144	0.170129	0.062179	-0.039569	-0.04214	-0.038513	-0.084469	-0.09324	-0.083411	-0.067388	-0.069956	-0.084925	-0.0813	-0.07767	-0.061642	-0.03322	0.032394	0.103268	0.237065	0.383261	0.374493	0.42771	0.33216	0.273801	0.314621	0.157089	0.080136	0.049673	0.019209	-0.011253	-0.041717	-0.062883	-0.031363	0.000157	-0.014807	0.044607	-0.119125	-0.01322	0.092683
Cell 176	Cell 176	0.126739	0.080774	0.034813	0.088029	0.048266	0.051898	0.049326	0.003368	-0.005403	-0.001772	-0.041535	0.030273	-0.003288	-0.024451	0.04736	0.0076	0.17765	0.782534	1.10229	1.21129	0.991774	1.04499	0.769682	0.798105	0.826528	0.638002	0.477371	0.316737	0.153007	0.516149	0.414403	0.207279	0.037348	-0.039601	0.007416	0.240388	0.510554	0.278638
Cell 234	Cell 234	-0.022025	-0.06799	-0.07676	-0.060736	-0.0943	-0.053476	-0.062247	-0.064815	-0.054991	-0.063758	-0.041535	-0.068903	-0.096265	-0.080237	-0.058014	-0.054385	0.059879	0.429219	0.742774	0.777397	0.836811	0.865232	0.230412	0.804303	0.752146	0.538826	0.418485	0.291943	0.066228	0.175231	-0.044287	-0.015867	-0.049431	-0.058197	0.050806	0.172205	0.262614	0.359219
Cell 185	Cell 185	-0.00343	-0.006005	-0.027172	-0.017346	-0.01062	-0.003888	0.005936	0.009567	0.006994	0.004426	0.02045	0.04267	0.021506	0.000343	-0.002228	0.013798	0.152856	0.376532	0.600208	0.579044	0.669452	0.629689	0.682903	0.389003	0.330647	0.241297	0.350301	0.236157	0.227389	0.150437	0.073484	-0.00347	-0.006041	0.065773	0.143783	0.141212	0.089055	0.136072
Cell 167	Cell 167	0.015166	0.006392	0.003821	0.026043	0.004876	-0.003888	0.005936	0.003368	0.037987	0.041617	-0.004344	-0.006918	0.033903	0.279276	0.041162	0.0076	0.146658	0.460211	0.625002	0.789794	0.750032	0.735064	0.868858	0.667936	0.516603	0.297084	0.52386	0.242355	0.283176	0.249613	0.085881	0.139096	0.093135	0.146354	0.026012	0.104021	0.02707	0.086484
Cell 142	Cell 142	-0.022025	-0.036998	-0.03337	-0.04214	-0.038513	-0.047278	-0.04985	-0.027624	-0.023999	-0.014169	-0.016741	-0.031712	-0.028082	0.266879	-0.027022	-0.054385	0.103268	0.243264	0.284084	0.343501	0.471099	0.480925	0.385374	0.271231	0.169486	0.055342	0.02178	-0.024181	-0.026749	-0.023122	-0.019493	-0.053058	-0.006041	-0.082991	-0.085561	-0.088133	-0.090701	-0.093272
Cell 141	Cell 141	0.021365	0.000194	-0.014775	-0.011148	-0.001322	-0.028682	-0.012659	0.003368	0.013193	0.023022	0.008053	0.005479	-0.015685	-0.018252	-0.027022	-0.023393	0.078474	0.63377	0.767568	0.703014	0.303739	0.33216	0.434963	0.333216	0.088905	0.024349	0.009383	-0.005585	-0.020551	-0.07271	-0.056684	-0.065455	-0.018438	-0.070594	-0.060767	-0.075736	-0.121694	-0.124265
Cell 133	Cell 133	0.002769	0.006392	0.003821	-0.011148	0.07306	-0.041079	-0.018858	-0.033823	-0.023999	-0.014169	-0.016741	0.061266	0.002911	0.000343	0.245713	0.081982	0.51237	0.832122	0.866744	1.00674	0.818216	0.71027	0.57133	0.413797	0.144692	0.433451	0.300713	0.124584	-0.026749	-0.02932	-0.03189	-0.034463	-0.055629	-0.033403	-0.0649	-0.096397	-0.127892	-0.105669
Cell 205	Cell 205	-0.022025	-0.049395	-0.058165	-0.04214	-0.063307	-0.053476	-0.037453	-0.033823	-0.054991	-0.063758	-0.053932	-0.031712	-0.059074	0.006542	0.034963	-0.010996	0.128062	0.59038	0.569216	0.548052	0.477298	0.437535	0.366779	0.320819	0.231471	0.098731	0.024879	-0.048975	-0.024683	-0.000394	0.023896	0.256867	0.093135	-0.070594	-0.029775	-0.05714	-0.109297	-0.118066
Cell 137	Cell 137	0.015166	0.006392	0.022416	0.013646	-0.001322	0.132479	0.129907	0.065353	0.02559	0.054014	0.051442	0.011678	0.021506	0.022038	0.022566	0.001401	0.233437	0.720549	0.711782	0.517059	0.449404	0.381748	0.276901	0.172055	0.082707	0.073937	0.052773	-0.011784	-0.001955	-0.066511	-0.03189	-0.059257	-0.030835	-0.0458	-0.054569	-0.063339	-0.038014	-0.012692
Cell 143	Cell 143	0.002769	0.018789	-0.014775	-0.011148	-0.044712	-0.047278	-0.056049	-0.033823	-0.048793	-0.020368	-0.047734	-0.056506	-0.052876	-0.043046	0.096948	0.212151	0.55576	0.75774	0.637399	0.634831	0.588871	0.62349	0.52794	0.339415	0.157089	0.154518	0.127155	0.074995	-0.070139	-0.07271	-0.081478	-0.102646	-0.117614	-0.113983	-0.110355	-0.088133	-0.0969	-0.06228
Cell 223	Cell 223	0.033762	-0.006005	-0.027172	0.001249	-0.032315	-0.028682	-0.012659	-0.033823	-0.036396	-0.020368	-0.02294	-0.013116	-0.03428	-0.036848	0.016368	0.106776	0.196246	0.354837	0.377062	0.399287	0.198365	0.133808	0.143633	0.085276	0.101302	0.030548	0.027979	-0.030379	-0.020551	0.001672	0.023896	-0.009669	-0.043232	-0.008609	0.019813	-0.032346	-0.065907	-0.056081
Cell 106	Cell 106	-0.071613	-0.074189	-0.07676	-0.091728	-0.081903	-0.084469	-0.099438	-0.095808	-0.067388	-0.082353	-0.103521	-0.112292	-0.096265	-0.080237	-0.107602	-0.029591	0.047482	0.224668	0.346069	0.38689	0.619864	0.356954	0.335786	0.320819	0.132295	0.055342	0.015582	-0.024181	-0.094933	-0.054114	-0.137265	-0.108845	-0.09282	-0.12638	-0.13515	-0.131522	-0.109297	-0.136662
Cell 98	Cell 98	-0.009628	-0.036998	-0.058165	-0.054537	-0.069506	-0.084469	-0.087041	-0.108205	-0.079785	-0.100949	-0.072528	-0.062704	-0.090067	-0.098833	-0.064213	0.016897	0.09707	0.454013	0.649797	0.715411	0.657055	0.524314	0.416367	0.265033	0.082707	0.049143	-0.009212	-0.079967	-0.10733	-0.085107	-0.050486	-0.121242	-0.117614	-0.132579	-0.153745	-0.156316	-0.152687	-0.105669
Cell 118	Cell 118	0.021365	0.006392	-0.020973	-0.023545	0.004876	-0.034881	-0.043652	-0.033823	-0.042594	-0.045162	-0.041535	-0.056506	-0.059074	-0.055443	-0.07661	-0.010996	0.05368	0.144087	0.240695	0.238126	0.247953	0.146205	0.125037	0.029489	-0.010271	-0.031437	-0.034006	-0.011784	-0.026749	-0.035519	-0.050486	-0.059257	-0.080423	-0.076792	-0.079363	-0.088133	-0.078304	-0.043684
Cell 208	Cell 208	0.002769	-0.030799	0.010019	0.230594	0.054464	0.151075	0.07412	0.189324	0.081376	0.041617	0.02045	-0.019315	-0.065273	-0.06784	-0.070411	-0.054385	0.041283	0.42302	0.59401	0.647228	0.570275	0.307366	0.292397	0.320819	0.082707	0.030548	0.046574	-0.036578	-0.076338	-0.078908	-0.069081	-0.040661	-0.01224	-0.051998	-0.073164	0.02344	-0.059709	-0.118066					0.010019	0.230594	0.054464
Cell 78	Cell 78	-0.015827	-0.049395	-0.008576	-0.029743	-0.069506	-0.034881	-0.04985	-0.033823	-0.036396	-0.069956	-0.053932	-0.031712	-0.009486	-0.012054	0.026699	0.065452	0.103268	0.469509	0.835752	0.96955	0.241754	0.140007	0.163778	0.187551	0.211326	0.235099	0.258873	0.282646	0.306421	0.330194	0.265638	0.201081	0.136525	0.189744	0.057004	0.06683	-0.047312	-0.043684
Cell 87	Cell 87	-0.009628	-0.036998	-0.039569	-0.054537	-0.019918	-0.07827	-0.080843	-0.071014	-0.067388	-0.082353	-0.053932	-0.025513	0.244653	-0.049245	-0.058014	0.029294	0.115665	0.454013	0.606407	0.882771	1.01657	0.687542	0.358514	0.029489	0.157089	0.235099	0.375095	0.446906	0.394749	0.410774	0.364814	0.349845	0.353472	0.388096	0.311143	0.265182	0.23782	0.160867
Cell 13	Cell 13	0.046159	0.006392	0.010019	0.001249	-0.026116	-0.041079	-0.031255	-0.033823	-0.011601	-0.045162	-0.016741	-0.019315	-0.009486	-0.049245	-0.002228	0.001401	0.084673	0.559388	0.668392	0.59764	0.663253	0.214389	0.050655	-0.001503	-0.022668	0.117327	0.257324	0.415914	0.419543	0.361186	0.358616	0.362242	0.105532	-0.00241	-0.085561	-0.069537	-0.121694	-0.087074
Cell 91	Cell 91	0.015166	-0.018402	-0.027172	-0.029743	0.079258	0.008509	-0.068446	-0.089609	-0.073587	-0.076155	-0.097322	-0.093697	-0.127258	-0.074039	-0.119999	0.001401	0.121864	0.429219	0.587811	0.703014	0.669452	0.524314	0.52794	0.271231	-0.066057	-0.025239	0.244927	0.248554	0.314169	0.293003	0.160264	0.232073	0.068341	0.071972	0.03221	0.06683	0.045666	-0.01889
Cell 173	Cell 173	0.08335	0.006392	0.010019	-0.004949	-0.001322	-0.041079	-0.037453	-0.027624	-0.067388	-0.057559	0.014251	-0.031712	-0.040479	-0.030649	-0.045617	-0.029591	0.078474	0.664762	0.779965	0.752602	0.650856	0.381748	0.372977	0.172055	0.101302	-0.06243	0.009383	0.081194	0.184	0.156635	0.129271	0.1205	0.074539	0.034781	0.019813	-0.047842	-0.115495	-0.118066
Cell 166	Cell 166	-0.00343	-0.006005	-0.045768	-0.011148	-0.026116	0.0457	0.092715	0.009567	0.000796	-0.007971	-0.02294	-0.031712	-0.028082	-0.026517	-0.024956	-0.023393	0.245834	0.528395	0.755171	0.820786	0.812017	0.815644	0.763484	0.556363	0.442221	0.123525	0.052773	0.0564	0.419543	0.435568	0.432998	0.374639	0.341075	0.270324	0.329739	0.320969	0.219224	0.198058
Cell 153	Cell 153	-0.015827	-0.036998	-0.039569	-0.048339	-0.038513	-0.010087	-0.006461	-0.015227	-0.023999	-0.026566	-0.060131	-0.056506	-0.015685	-0.024451	-0.039419	0.038592	0.543362	0.460211	0.507231	0.455074	0.396717	0.08422	0.075449	0.19065	0.274861	0.259893	0.182941	0.18037	0.165404	0.169032	0.166462	0.16389	0.148922	0.102965	0.0756	-0.007552	0.002276	0.012102
Cell 207	Cell 207	0.070953	0.000194	-0.020973	-0.004949	-0.032315	-0.065873	-0.062247	-0.052418	0.044185	0.221374	0.119626	-0.025513	-0.021883	-0.036848	-0.051816	-0.060584	0.159055	0.788733	0.792362	0.795992	0.960782	0.952012	0.856461	0.457186	0.429824	0.321878	0.378195	0.434509	0.072427	0.119444	0.166462	0.318852	0.152021	-0.014807	-0.073164	-0.050942	-0.028716	-0.037486
Cell 122	Cell 122	0.03996	0.018789	-0.002378	0.001249	0.011075	0.107685	0.005936	-0.009029	-0.030197	-0.026566	0.001854	0.005479	0.015308	0.031336	-0.03322	0.116074	0.264429	0.528395	0.662194	0.913764	0.154975	0.25158	0.162228	0.227842	0.615779	0.588414	0.548654	0.564678	0.506322	0.398377	0.104477	0.07711	0.055944	0.047178	0.112791	0.116418	0.132445	0.080286
Cell 140	Cell 140	0.015166	-0.030799	0.016218	0.007448	-0.019918	-0.010087	-0.031255	0.003368	0.006994	0.016823	0.014251	0.005479	-0.021883	0.031336	0.003971	-0.004797	0.227238	1.01808	1.17667	0.380692	0.359526	0.772255	0.98663	0.767112	0.708757	0.743377	0.877175	0.843611	0.698476	0.274407	0.197455	0.132897	0.142723	0.047178	0.106592	0.240388	0.442371	0.607159
Cell 159	Cell 159	-0.022025	0.012591	-0.014775	0.013646	0.048266	-0.003888	-0.025056	0.040559	-0.0178	-0.020368	-0.02294	-0.003819	0.015308	0.062329	0.04736	0.032394	0.146658	0.354837	0.755171	0.672022	0.886399	0.338359	0.518642	0.698928	0.789337	0.557421	0.573448	0.378722	0.221191	0.051261	0.04869	0.132897	0.32248	0.109163	0.249158	0.141212	0.138644	0.22905
Cell 178	Cell 178	0.027563	0.043583	-0.008576	0.019845	-0.013719	-0.022484	-0.012659	-0.040021	-0.042594	-0.038964	-0.029138	0.005479	0.0463	0.000343	0.028765	0.032394	0.233437	0.522197	0.569216	0.467471	0.353328	0.37555	0.348183	0.605951	0.863719	0.56362	0.362698	0.310539	0.30797	0.175231	0.296631	0.269264	0.15512	0.040979	0.149982	0.178403	0.144842	0.111278
Cell 215	Cell 215	0.052357	0.006392	0.041012	-0.04214	-0.057109	-0.059675	-0.062247	-0.058617	-0.054991	-0.026566	-0.035337	-0.025513	-0.065273	-0.055443	-0.03322	-0.041988	0.134261	0.571785	0.612605	0.510861	0.402916	0.41894	0.348183	-0.007702	-0.041263	0.005754	-0.015411	-0.005585	0.004243	-0.066511	0.017698	0.176287	0.260495	0.146354	0.057004	0.079227	0.306003	0.148469
Cell 220	Cell 220	0.070953	0.111767	0.189776	0.100426	0.023472	0.020906	0.012135	-0.021426	0.006994	-0.026566	-0.010543	0.017876	0.071094	0.018939	-0.002228	0.044791	0.22104	0.683358	0.674591	0.591441	0.173571	0.697873	0.658109	0.432392	0.504206	0.43965	0.406088	0.099789	-0.026749	-0.004526	0.030095	0.083309	-0.018438	-0.008609	-0.017378	0.091624	0.058063	0.036896
Cell 124	Cell 124	0.03996	0.006392	-0.002378	-0.011148	-0.044712	-0.003888	0.055524	0.133537	-0.0178	-0.063758	-0.029138	-0.044109	-0.040479	-0.080237	-0.070411	0.075783	0.22104	0.838321	-0.044437	1.03154	1.00417	0.852835	0.73869	0.773311	0.529	0.253694	-0.040205	0.242355	0.363757	0.342591	0.228447	0.275463	0.285289	0.127759	-0.159944	-0.150118	-0.146488	-0.111868									0.055524	0.133537
Cell 72	Cell 72	-0.015827	-0.043196	-0.07676	-0.048339	-0.032315	-0.053476	-0.043652	-0.052418	-0.042594	-0.026566	-0.02294	-0.050307	-0.052876	0.09952	0.068022	0.036526	0.004092	0.088301	0.153916	0.473669	0.750032	0.704071	0.410169	0.017092	0.051714	-0.000445	-0.046403	0.174172	-0.001955	-0.004526	-0.081478	-0.084051	-0.061828	-0.076792	-0.085561	-0.088133	-0.084503	-0.068478
Cell 199	Cell 199	0.002769	-0.049395	-0.008576	-0.035942	-0.057109	-0.041079	-0.043652	-0.027624	-0.011601	0.004426	0.02045	-0.025513	-0.021883	-0.049245	-0.020823	-0.048187	0.078474	0.150286	0.172511	0.250523	0.322335	0.319763	0.11264	0.072879	0.088905	0.042945	-0.003014	-0.024181	0.004243	0.014069	0.005301	0.027522	0.000157	-0.039601	-0.054569	-0.05714	-0.05351	-0.056081
Cell 129	Cell 129	0.033762	0.000194	0.016218	0.007448	-0.032315	-0.034881	-0.031255	-0.064815	-0.023999	-0.076155	-0.066329	-0.056506	-0.052876	-0.036848	0.003971	-0.023393	0.078474	0.379631	0.482437	0.566647	0.520687	0.511917	0.44736	0.271231	0.262464	-0.012842	-0.027808	-0.042776	-0.045345	-0.066511	-0.03189	0.28786	0.186113	0.140156	0.218166	0.132948	0.047732	-0.037486
Cell 196	Cell 196	0.015166	0.006392	-0.020973	-0.035942	-0.038513	-0.028682	-0.031255	-0.027624	0.02559	-0.063758	-0.035337	-0.068903	-0.090067	-0.06784	-0.064213	-0.085378	0.041283	0.206072	0.321275	0.393089	0.421511	0.350756	0.261404	0.196849	0.138494	-0.037636	-0.071198	-0.079967	-0.070139	-0.078908	-0.087677	-0.034463	-0.030835	0.016185	0.137585	0.265182	0.129346	-0.006493
Cell 123	Cell 123	0.015166	0.018789	-0.039569	-0.023545	-0.032315	0.082891	-0.000262	-0.040021	-0.054991	-0.032765	-0.066329	0.055067	-0.071471	-0.024451	-0.07661	-0.023393	0.028886	0.13169	0.222099	0.194736	0.173571	0.245381	0.304794	0.203047	0.076508	0.036746	0.077567	0.01301	-0.032948	-0.023122	-0.062883	-0.084051	-0.068026	-0.076792	-0.029775	-0.075736	-0.05351	-0.043684
Cell 127	Cell 127	-0.040621	-0.049395	-0.045768	-0.017346	-0.044712	-0.047278	-0.056049	-0.00283	0.118567	0.332947	0.373765	0.141846	0.232256	-0.061642	-0.058014	-0.097775	0.072276	0.460211	0.587811	0.442677	0.38432	0.313565	0.354382	0.457186	0.312052	0.247496	0.213934	0.068797	0.041434	0.007871	0.005301	0.015125	0.080738	-0.113983	-0.085561	-0.125324	-0.134091	-0.105669
Cell 59	Cell 59	-0.009628	-0.018402	-0.008576	0.038441	-0.038513	-0.034881	-0.006461	-0.033823	-0.036396	-0.038964	-0.013642	0.011678	-0.028082	-0.049245	0.018434	0.086114	0.152856	0.280455	0.370863	0.26292	0.347129	0.25158	0.15603	0.017092	-0.047462	-0.043834	-0.009212	0.01301	-0.001955	0.007871	0.011499	0.008927	0.006356	-0.00241	-0.004981	-0.001354	-0.016319	-0.01889
Cell 187	Cell 187	0.064754	-0.012204	0.016218	0.063235	-0.019918	-0.047278	-0.04985	-0.033823	-0.042594	0.004426	0.008053	-0.050307	0.002911	0.012741	-0.020823	-0.066782	0.09707	0.46641	0.779965	0.616235	0.247953	0.691674	0.744888	0.64934	-0.041263	-0.056231	-0.037106	-0.017982	-0.039147	-0.054114	0.501182	-0.065455	0.012554	-0.089189	0.057004	0.221793	0.113849	0.043095
Cell 46	Cell 46	-0.00343	-0.012204	-0.027172	0.094227	-0.013719	-0.065873	-0.068446	-0.071014	-0.042594	-0.063758	-0.072528	-0.075101	-0.071471	-0.055443	-0.047683	-0.039922	-0.033099	0.082102	0.110526	0.213332	0.266548	0.214389	0.174625	0.240239	0.132295	-0.074827	-0.071198	-0.11096	-0.10733	-0.091305	-0.131066	-0.139837	-0.148607	-0.138777	-0.09176	-0.125324	-0.103098	-0.118066
Cell 233	Cell 233	0.033762	-0.012204	-0.03337	-0.017346	-0.069506	-0.047278	-0.018858	-0.027624	-0.048793	0.091205	-0.047734	-0.019315	-0.021883	-0.055443	-0.064213	-0.060584	0.041283	0.088301	0.160114	0.114156	0.148777	0.146205	0.273801	0.134864	0.107501	-0.056231	-0.071198	-0.079967	-0.063941	0.032665	-0.056684	-0.077852	-0.086622	-0.0458	-0.066966	-0.088133	-0.047312	-0.000295
Cell 134	Cell 134	-0.015827	0.000194	-0.002378	0.063235	-0.001322	0.033303	0.061723	0.059155	0.037987	0.097404	0.02045	0.017876	-0.003288	0.006542	-0.039419	-0.048187	0.128062	0.218469	0.290283	0.269119	0.26035	0.146205	0.075449	0.023291	-0.004072	0.036746	0.009383	0.01301	-0.001955	0.007871	0.011499	-0.009669	-0.006041	-0.021006	-0.023576	-0.05714	-0.059709	-0.01889
Cell 218	Cell 218	0.046159	0.05598	0.016218	0.063235	0.048266	0.101486	0.315862	0.294698	0.130964	0.190381	0.212604	0.110854	0.083491	0.05613	-0.051816	0.013798	0.078474	0.497402	0.569216	0.548052	0.365725	0.133808	0.149831	0.08321	0.016589	-0.050033	-0.052602	-0.061372	-0.070139	-0.103702	-0.106272	-0.115043	-0.105217	-0.039601	0.050806	-0.081934	-0.078304	-0.068478								0.101486	0.315862	0.294698
Cell 170	Cell 170	0.008967	0.012591	0.003821	0.069433	0.11645	0.33703	0.19809	-0.033823	-0.0178	-0.007971	-0.053932	-0.044109	-0.03428	-0.024451	-0.00636	0.011732	0.028886	0.17508	0.184908	0.318707	0.38432	0.226786	0.273801	0.215444	0.095104	0.067739	-0.003014	-0.030379	-0.057742	-0.085107	-0.087677	-0.077852	-0.043232	-0.089189	-0.04837	0.02344	-0.103098	-0.105669							0.11645	0.33703	0.19809
Cell 60	Cell 60	0.002769	0.000194	-0.002378	-0.004949	-0.007521	-0.010087	-0.012659	-0.009029	0.031788	0.035419	0.008053	-0.000719	-0.015685	-0.012054	0.022566	0.057188	0.090871	0.354837	0.346069	0.076965	0.086792	0.133808	0.218015	0.327018	0.355441	0.197908	0.182941	0.248554	0.177801	0.21862	0.253241	0.095706	0.000157	-0.008609	0.026012	0.048235	0.058063	0.012102
Cell 77	Cell 77	0.021365	-0.018402	-0.017874	-0.017346	-0.026116	-0.041079	-0.025056	-0.021426	-0.023999	-0.014169	0.014251	0.030273	0.157874	-0.074039	-0.039419	-0.004797	0.028886	0.063507	0.098129	0.132751	0.167372	0.201992	0.23661	0.271231	0.305853	0.179312	0.275919	0.267149	0.134412	0.072955	0.011499	0.046118	0.074539	0.102965	0.131386	0.277579	0.076658	0.074087
Cell 156	Cell 156	-0.009628	0.012591	-0.051966	-0.048339	-0.05091	-0.053476	-0.031255	-0.027624	-0.030197	0.023022	0.18781	0.079861	0.095888	0.087123	-0.002228	-0.03579	0.103268	0.416822	0.637399	0.734007	0.762429	0.443734	0.094044	-0.020099	0.033119	0.10493	0.554852	0.657656	0.593102	0.547141	0.389608	0.07711	-0.006041	-0.008609	-0.042172	-0.063339	-0.034915	-0.000295
Cell 219	Cell 219	0.002769	-0.043196	-0.020973	-0.023545	-0.026116	-0.022484	-0.037453	-0.040021	-0.0178	-0.032765	-0.004344	-0.025513	-0.015685	0.093321	0.010169	0.156364	0.115665	0.317646	0.389459	0.523258	0.148777	0.047029	-0.005132	0.097673	0.181883	0.235099	0.430882	0.527487	0.586903	0.609127	0.414403	0.380838	0.241899	0.096766	0.112791	0.147411	0.188232	0.098881
Cell 202	Cell 202	-0.040621	-0.086586	-0.107753	-0.097927	-0.088101	-0.072072	-0.09324	-0.077212	-0.073587	-0.09475	-0.097322	-0.087498	-0.083868	-0.098833	-0.082808	-0.097775	0.022688	0.491204	0.476238	0.380692	-0.024782	-0.03975	-0.01133	0.041886	0.107501	0.154518	0.127155	0.174172	0.165404	0.156635	0.085881	0.07711	0.024951	0.016185	0.001218	-0.081934	-0.0969	-0.049883
Cell 113	Cell 113	0.002769	-0.012204	-0.03337	-0.035942	-0.044712	-0.028682	-0.025056	-0.021426	-0.030197	-0.014169	-0.041535	-0.068903	-0.046677	0.031336	-0.064213	-0.004797	0.05368	0.100698	0.172511	0.09556	0.111586	0.08422	-0.023727	0.035688	0.039317	-0.025239	-0.040205	-0.048975	-0.063941	-0.035519	-0.025692	-0.040661	0.006356	-0.008609	-0.004981	-0.032346	-0.059709	-0.074677
Cell 198	Cell 198	0.008967	0.024988	-0.058165	-0.060736	-0.026116	-0.047278	-0.043652	-0.040021	-0.030197	-0.076155	-0.066329	-0.087498	-0.07767	-0.080237	-0.070411	-0.066782	0.028886	0.181278	0.215901	0.182339	0.185968	0.189595	0.15603	0.178253	0.101302	0.030548	-0.027808	-0.073769	-0.051544	-0.041717	-0.044287	-0.065455	0.012554	0.034781	0.143783	-0.013751	-0.047312	0.086484
Cell 195	Cell 195	0.015166	0.000194	-0.064363	-0.011148	-0.032315	-0.016285	-0.043652	-0.033823	-0.067388	-0.082353	-0.078726	-0.075101	-0.071471	-0.06784	-0.064213	-0.097775	0.078474	0.34244	0.327474	0.231928	0.210762	0.177198	0.087846	0.103871	0.002126	-0.050033	-0.009212	-0.104761	-0.138323	-0.109901	0.116874	-0.059257	-0.09282	-0.021006	-0.054569	-0.119125	-0.152687	-0.149059
Cell 76	Cell 76	-0.00343	-0.055593	-0.051966	-0.048339	-0.063307	-0.07827	-0.087041	-0.033823	-0.085984	-0.051361	-0.097322	-0.087498	-0.127258	-0.123627	-0.093139	-0.06265	-0.033099	0.026316	0.129122	0.157545	0.223159	0.164801	0.044456	0.010894	-0.041263	-0.043834	-0.095992	-0.092364	-0.101132	-0.091305	-0.118669	-0.108845	-0.13621	-0.138777	-0.141348	-0.106728	0.058063	0.148469
Cell 92	Cell 92	-0.015827	-0.018402	-0.027172	0.013646	-0.044712	-0.053476	-0.099438	-0.108205	-0.079785	-0.119544	-0.122116	-0.106094	-0.121059	-0.105031	-0.144793	-0.100874	-0.057893	-0.010875	0.042342	0.033575	0.043402	0.034632	0.001067	0.029489	-0.09705	-0.105819	-0.108389	-0.129555	-0.119727	-0.078908	-0.100074	-0.096448	-0.105217	-0.138777	-0.079363	-0.038545	-0.134091	-0.105669
Cell 93	Cell 93	0.015166	0.093171	0.022416	-0.035942	-0.075704	-0.07827	-0.062247	-0.108205	-0.079785	-0.100949	-0.103521	-0.112292	-0.114861	-0.117428	-0.119999	-0.079179	-0.039298	0.020117	0.073335	0.101759	0.123983	0.028433	-0.023727	0.004695	-0.066057	-0.093422	-0.126984	-0.135754	-0.144521	-0.134695	-0.118669	-0.084051	-0.167203	-0.144976	-0.128951	-0.112927	-0.140289	-0.124265
Cell 188	Cell 188	0.132938	0.161355	0.158783	0.094227	0.066861	0.076692	-0.080843	-0.064815	-0.073587	-0.107147	-0.084925	-0.0813	-0.083868	-0.092634	-0.095205	-0.116371	-0.020702	0.044911	0.107427	0.169942	0.161174	0.096617	0.032059	-0.026297	-0.059859	-0.01904	-0.034006	-0.098563	-0.101132	-0.097504	-0.100074	-0.12744	-0.130011	-0.132579	-0.13515	-0.137721	-0.140289	-0.142861
Cell 231	Cell 231	-0.059216	-0.092784	-0.107753	-0.091728	-0.0943	-0.115461	-0.105637	-0.108205	-0.123175	-0.113346	-0.140712	-0.137087	-0.127258	-0.142222	-0.138595	-0.107073	-0.076489	-0.060464	-0.03204	-0.059403	-0.105362	-0.138926	-0.147698	-0.156466	-0.165234	-0.167805	-0.170374	-0.172945	-0.175514	-0.178084	-0.180655	-0.183227	-0.185798	-0.188366	-0.190936	-0.193507	-0.196076	-0.198647
Cell 189	Cell 189	-0.046819	-0.074189	0.034813	0.119021	0.110251	0.082891	0.043127	0.052956	-0.073587	-0.107147	-0.103521	-0.130888	-0.114861	-0.105031	-0.07661	-0.110172	-0.045496	-0.035669	-0.03204	-0.034608	-0.03098	-0.058346	-0.122903	-0.094481	-0.140439	-0.118216	-0.120786	-0.160548	-0.163117	-0.159489	-0.168258	-0.164631	-0.167203	-0.16977	-0.172341	-0.174912	-0.177481	-0.180052					0.034813	0.119021	0.110251	0.082891	0.043127	0.052956
Cell 184	Cell 184	0.690804	0.688228	0.685657	0.683086	0.680514	0.677948	0.675376	0.672808	0.670235	0.667667	0.665095	0.662521	0.659953	0.657386	0.654814	0.652245	0.648737	0.646167	0.643598	-0.077998	-0.080568	-0.08314	-0.085712	-0.088283	0.628176	0.197908	0.156081	0.114253	0.072427	0.491355	0.451594	0.41183	0.148922	-0.113983	-0.116554	-0.119125	-0.121694	-0.124265
Cell 230	Cell 230	0.108144	0.105568	0.102997	0.100426	0.097854	0.095288	0.092715	0.090148	0.087575	0.085007	0.082435	0.079861	0.077293	0.074726	0.072154	0.069585	0.066077	0.063507	0.060938	0.070766	0.068196	0.065624	0.063052	0.060482	0.057913	0.055342	0.052773	0.050201	0.047633	0.045062	0.042492	0.039919	0.037348	0.022384	0.03221	0.029639	0.02707	0.024499
[truncated: 111 more columns]
